# Supplementary material for: The lincRNA MIRAT binds to IQGAP1 and modulates the MAPK pathway in NRAS mutant melanoma
Source: Sci Rep. 2018 Jul 19;8:10902. doi: 10.1038/s41598-018-27643-3 (PMC6053443; doi:10.1038/s41598-018-27643-3)
Supplement: Supplementary file 2 — Supplementary Dataset 1 [file 41598_2018_27643_MOESM2_ESM.xls]

## Sheet: D04RM_Analysis_1.xls
Transcript Cluster ID	D04RM siCTL Bi-weight Avg Signal (log2)	D04RM esiRNA Bi-weight Avg Signal (log2)	Fold Change (linear) (D04RM siCTL vs. D04RM esiRNA)	ANOVA p-value (D04RM siCTL vs. D04RM esiRNA)	FDR p-value (D04RM siCTL vs. D04RM esiRNA)	Gene Symbol	Description	TC Comment
16946689	0	2.46	-5.5	0.000004	0.104001
16922959	2.89	9.88	-126.89	0.000006	0.104001	MX2	myxovirus (influenza virus) resistance 2 (mouse)
16681462	0	1.9	-3.73	0.000006	0.104001
17112128	0	1.29	-2.45	0.000012	0.116923	PABPC1L2A	poly(A) binding protein, cytoplasmic 1-like 2A; poly(A) binding protein, cytoplasmic 1-like 2B; novel protein similar to poly(A)binding protein, cytoplasmic 1 (LOC340530)
16885895	0	2.31	-4.97	0.000012	0.116923	RNA5SP104	RNA, 5S ribosomal pseudogene 104
16695255	2.67	3.82	-2.21	0.000018	0.130671
16859281	3.52	6.88	-10.24	0.000026	0.130671	HSH2D	hematopoietic SH2 domain containing
17100277	3.04	4.14	-2.14	0.000027	0.130671	FUT7	fucosyltransferase 7 (alpha (1,3) fucosyltransferase)
16688210	0	3.6	-12.14	0.000033	0.130671	MIR3671	microRNA 3671
16978078	0	2.05	-4.14	0.000033	0.130671	RN7SKP28	RNA, 7SK small nuclear pseudogene 28
16707196	4.59	10.13	-46.46	0.000034	0.130671	IFIT1	interferon-induced protein with tetratricopeptide repeats 1
16760976	4.23	7.33	-8.57	0.000035	0.130671
16769106	0	2.83	-7.11	0.000035	0.130671	RNU6-768P	RNA, U6 small nuclear 768, pseudogene
16891835	3.49	6.2	-6.54	0.000041	0.139134	AC009950.2	novel transcript, antisense to SP110
16812853	0	1.56	-2.95	0.000045	0.139134	RNU6-796P	RNA, U6 small nuclear 796, pseudogene
16661438	2.17	7.34	-36.07	0.000046	0.139134	RP11-288L9.4	putative novel transcript
16776339	3.75	6.7	-7.71	0.000058	0.149585	TNFSF13B	tumor necrosis factor (ligand) superfamily, member 13b
16666485	3.28	10.74	-176.38	0.000059	0.149585	IFI44L	interferon-induced protein 44-like
16787814	4.55	11.87	-159.95	0.000060	0.149585	IFI27	interferon, alpha-inducible protein 27
16894127	4.12	10.07	-62.05	0.000062	0.149585	CMPK2	cytidine monophosphate (UMP-CMP) kinase 2, mitochondrial
16923031	3.66	11.26	-194.25	0.000072	0.160565	MX1	myxovirus (influenza virus) resistance 1, interferon-inducible protein p78 (mouse)
16757324	7.03	11.16	-17.41	0.000073	0.160565	OAS1	2-5-oligoadenylate synthetase 1, 40/46kDa; 2',5'-oligoadenylate synthetase 1, 40/46kDa
16927759	2.14	3.36	-2.34	0.000085	0.161556	IGLV5-37	immunoglobulin lambda variable 5-37
16981022	2.57	4.37	-3.48	0.000085	0.161556	RNU6-128P	RNA, U6 small nuclear 128, pseudogene
16771417	5.15	8.85	-13.01	0.000100	0.161556	OASL	2-5-oligoadenylate synthetase-like; 2'-5'-oligoadenylate synthetase-like
16929488	2.05	3.52	-2.77	0.000107	0.161556
16844999	4.9	7.3	-5.29	0.000107	0.161556	DHX58	DEXH (Asp-Glu-X-His) box polypeptide 58
16905567	2.3	3.46	-2.24	0.000108	0.161556	AC011998.1	novel transcript, sense intronic to PDE11A
16959503	3.13	4.37	-2.37	0.000109	0.161556	RNU6-1174P	RNA, U6 small nuclear 1174, pseudogene
16993302	3.67	5.55	-3.68	0.000111	0.161556	ZFP2	ZFP2 zinc finger protein; zinc finger protein 2 homolog (mouse)
16757373	5.48	11.39	-60.21	0.000123	0.173074	OAS2	2-5-oligoadenylate synthetase 2, 69/71kDa; 2'-5'-oligoadenylate synthetase 2, 69/71kDa
16977058	2.93	7.27	-20.29	0.000126	0.173074	CXCL11	chemokine (C-X-C motif) ligand 11
16723077	2.59	4.3	-3.27	0.000137	0.183949	RP11-159H22.2	novel transcript
16657594	7.68	11.79	-17.25	0.000143	0.186635	ISG15	ISG15 ubiquitin-like modifier
16843511	4.6	9.5	-29.76	0.000150	0.187117	CCL5	chemokine (C-C motif) ligand 5
16904365	6.07	10.3	-18.78	0.000151	0.187117	IFIH1	interferon induced with helicase C domain 1
16901322	0	1.94	-3.83	0.000156	0.187846
16999773	4.32	6.1	-3.44	0.000162	0.188423	AC116366.6	putative novel transcript
17035371	6.57	10.31	-13.36	0.000171	0.188423	HCP5	HLA complex P5 (non-protein coding); HLA complex P5
16778559	5.91	10.09	-18.23	0.000174	0.188423	EPSTI1	epithelial stromal interaction 1 (breast)
16707184	6.02	10.61	-24	0.000186	0.188423	IFIT3	interferon-induced protein with tetratricopeptide repeats 3
16981051	3.78	5.01	-2.34	0.000191	0.188423
16870998	2.75	4.46	-3.27	0.000194	0.188423	HAVCR1P1	hepatitis A virus cellular receptor 1 pseudogene 1; hepatitis A virus cellular receptor 1 (HAVCR1) pseudogene
17124046	1.77	5.06	-9.77	0.000194	0.188423	LOC643201	centrosomal protein 192kDa pseudogene; novel transcript
16926942	5.25	8.32	-8.43	0.000195	0.188423	USP18	ubiquitin specific peptidase 18
17125884	4.43	8.53	-17.16	0.000199	0.188423
17125942	4.43	8.53	-17.16	0.000199	0.188423
16968735	6.47	9.77	-9.85	0.000207	0.192083	HERC6	HECT and RLD domain containing E3 ubiquitin protein ligase family member 6; hect domain and RLD 6
16903419	0.66	2.27	-3.04	0.000212	0.192083	RNU6-715P	RNA, U6 small nuclear 715, pseudogene
16877270	0	1.87	-3.66	0.000219	0.192083	MIR548S	microRNA 548s
17098468	0	2.6	-6.06	0.000229	0.193072
16977052	1.88	6.95	-33.66	0.000230	0.193072	CXCL10	chemokine (C-X-C motif) ligand 10
16972993	5.63	8.14	-5.7	0.000232	0.193072	TLR3	toll-like receptor 3
16684080	5.62	11.06	-43.37	0.000240	0.196071	IFI6	interferon, alpha-inducible protein 6
16977500	3.58	4.72	-2.21	0.000247	0.198548
17005685	4.2	5.78	-2.98	0.000255	0.201726
17119916	1.11	5.76	-25.03	0.000262	0.204014
17062219	2.08	3.78	-3.26	0.000271	0.207085	RP4-742N3.1	putative novel transcript
16931912	2.72	4.47	-3.35	0.000275	0.207085	XKR3	XK, Kell blood group complex subunit-related family, member 3
16772422	3.27	4.29	-2.03	0.000279	0.207219	RP11-174M13.2	novel transcript
16960186	7.59	10.9	-9.88	0.000303	0.218994	PLSCR1	phospholipid scramblase 1
17005862	4.35	5.57	-2.33	0.000322	0.218994	HIST1H3H	histone cluster 1, H3h; histone cluster 1, H3a; histone cluster 1, H3d; histone cluster 1, H3c; histone cluster 1, H3e; histone cluster 1, H3i; histone cluster 1, H3g; histone cluster 1, H3j; histone cluster 1, H3b; histone cluster 1, H3f
16984783	2.48	4.24	-3.4	0.000326	0.218994	GZMK	granzyme K (granzyme 3; tryptase II)
16925869	3.47	10.23	-108.32	0.000327	0.218994	AP001610.5	putative novel transcript
16997835	0.48	4.48	-16.04	0.000331	0.218994	RP11-1072N2.3	novel transcript
16793348	3.4	4.47	-2.1	0.000335	0.218994	RP11-108M12.3	novel transcript
17095217	3.95	5.15	-2.3	0.000349	0.218994	FRMD3	FERM domain containing 3
16717697	0	2.03	-4.07	0.000353	0.218994
16666509	8.49	11.57	-8.5	0.000359	0.218994	IFI44	interferon-induced protein 44
16852979	0	1.45	-2.73	0.000360	0.218994
16986957	1.32	4.84	-11.45	0.000361	0.218994	CTD-2331D11.3	novel transcript
16836409	2.47	4.38	-3.76	0.000365	0.218994	OR4D1	olfactory receptor, family 4, subfamily D, member 1
16804709	4.85	6.6	-3.38	0.000365	0.218994
17093090	6.89	11	-17.16	0.000367	0.218994	DDX58	DEAD (Asp-Glu-Ala-Asp) box polypeptide 58
16782385	3.09	8.38	-39.16	0.000368	0.218994	DHRS2	dehydrogenase/reductase (SDR family) member 2
17124256	5.81	8.62	-7.04	0.000385	0.225712	HLA-B	major histocompatibility complex, class I, B
16720085	8.23	12.42	-18.25	0.000388	0.225712	IFITM1	interferon induced transmembrane protein 1; interferon induced transmembrane protein 1 (9-27)
16961616	5.26	9.23	-15.61	0.000401	0.227041	TNFSF10	tumor necrosis factor (ligand) superfamily, member 10
16971687	0	1.89	-3.7	0.000403	0.227041	RNU2-66P	RNA, U2 small nuclear 66, pseudogene
16996664	4.81	6.06	-2.38	0.000411	0.227041
16818925	2.89	4.08	-2.29	0.000415	0.227041	RP11-297L17.4	novel transcript
16843113	1.11	3.06	-3.85	0.000420	0.227041	RNU6-1267P	RNA, U6 small nuclear 1267, pseudogene
17120914	4.21	5.6	-2.63	0.000428	0.227041	INTS6-AS1	INTS6 antisense RNA 1; novel transcript, antisense to INTS6
16770471	5.27	9.87	-24.21	0.000435	0.228181	RP1-71H24.1	novel transcript, antisense to OAS1
17078751	3.65	4.96	-2.47	0.000444	0.229892	REXO1L1P	REX1, RNA exonuclease 1 homolog (S. cerevisiae)-like 1, pseudogene; exonuclease GOR-like; REX1, RNA exonuclease 1 homolog (S. cerevisiae)-like 2 (pseudogene)
16815713	0	1.76	-3.4	0.000448	0.229892
16855710	0.37	3.35	-7.92	0.000463	0.235065
17092321	3	4.49	-2.81	0.000483	0.240755
17056957	3.75	4.86	-2.16	0.000491	0.240755
16986959	3	7.38	-20.73	0.000492	0.240755	CTD-2331D11.4	novel transcript
17004150	2.25	3.61	-2.56	0.000494	0.240755
16858080	6.13	7.82	-3.24	0.000521	0.246657	C19orf66	chromosome 19 open reading frame 66
17126220	0	2.02	-4.06	0.000530	0.248366
16986581	2.72	4.67	-3.88	0.000544	0.252146
16723194	0	1.92	-3.77	0.000559	0.256206	LOC101928338	uncharacterized LOC101928338
16812009	2.88	4.44	-2.95	0.000563	0.256206	LINC00597	long intergenic non-protein coding RNA 597
16876764	0.83	7.62	-110.33	0.000569	0.256294	RSAD2	radical S-adenosyl methionine domain containing 2
16730463	0	2.09	-4.26	0.000593	0.260050	RN7SKP115	RNA, 7SK small nuclear pseudogene 115; Rho GTPase activating protein 42
16860203	2.59	3.79	-2.28	0.000602	0.261613	ZNF429	zinc finger protein 429
16853277	4.37	5.6	-2.35	0.000643	0.262796	NFATC1	nuclear factor of activated T-cells, cytoplasmic, calcineurin-dependent 1
17124250	2.34	3.54	-2.29	0.000644	0.262796	ZDHHC20P1	zinc finger, DHHC-type containing 20 pseudogene 1
17013192	3.85	4.98	-2.2	0.000644	0.262796
16920528	2.33	3.7	-2.58	0.000651	0.262796
16995459	3.83	4.92	-2.14	0.000658	0.262796
17102819	2.92	4.24	-2.49	0.000663	0.262796	LOC101927501	uncharacterized LOC101927501; novel transcript
16830202	6.32	11.09	-27.22	0.000664	0.262796	XAF1	XIAP associated factor 1
16799299	3.38	4.39	-2.02	0.000669	0.262796
17056973	2.05	4.11	-4.17	0.000675	0.262796	LOC101928716	uncharacterized LOC101928716; novel transcript
17120008	3.8	4.9	-2.14	0.000677	0.262796
17094759	0	2.28	-4.87	0.000680	0.262796
16860992	3.85	5.51	-3.16	0.000680	0.262796	CD22	CD22 molecule
16897107	2.93	4.93	-3.99	0.000694	0.262796
17007352	2.1	4.24	-4.4	0.000700	0.262796	HLA-DPB1	major histocompatibility complex, class II, DP beta 1
17031219	2.1	4.24	-4.4	0.000700	0.262796	HLA-DPB1	major histocompatibility complex, class II, DP beta 1
17041318	2.1	4.24	-4.4	0.000700	0.262796	HLA-DPB1	major histocompatibility complex, class II, DP beta 1
17120088	3.54	4.68	-2.21	0.000703	0.262796
16981219	5.94	9.58	-12.48	0.000717	0.265690	DDX60	DEAD (Asp-Glu-Ala-Asp) box polypeptide 60
16707180	4.26	7.84	-11.96	0.000738	0.267886	IFIT2	interferon-induced protein with tetratricopeptide repeats 2
16692834	6.45	8.95	-5.64	0.000746	0.267886	CTSS	cathepsin S
16738897	5.56	9.2	-12.46	0.000747	0.267886	SLC15A3	solute carrier family 15 (oligopeptide transporter), member 3; solute carrier family 15, member 3
16915260	0.19	1.82	-3.1	0.000750	0.267886
16949442	5.53	9.24	-13.11	0.000760	0.269544	RTP4	receptor (chemosensory) transporter protein 4
16841766	3.36	4.7	-2.53	0.000790	0.278232	RNU6-862P	RNA, U6 small nuclear 862, pseudogene
16869942	2.32	3.9	-3	0.000817	0.279049	CYP4F2	cytochrome P450, family 4, subfamily F, polypeptide 2
17032957	6.29	8.88	-6.02	0.000822	0.279049	HLA-L	major histocompatibility complex, class I, L (pseudogene); major histocompatibility complex, class I, L
16936761	2.98	4.41	-2.7	0.000826	0.279049	CHL1	cell adhesion molecule L1-like; cell adhesion molecule with homology to L1CAM (close homolog of L1)
16842403	6.04	7.75	-3.29	0.000832	0.279049	LGALS9B	lectin, galactoside-binding, soluble, 9B
17121428	5.87	7.05	-2.27	0.000869	0.286219	TPSP2	tryptase pseudogene 2; protease, serine, 29 pseudogene
16983517	3.98	5.68	-3.23	0.000896	0.288684
16781901	2.47	5.02	-5.86	0.000900	0.288684	TRAV16	T cell receptor alpha variable 16
17117443	6.85	9.51	-6.34	0.000909	0.288684
16733995	6.31	9.4	-8.53	0.000910	0.288684	IRF7	interferon regulatory factor 7
16941942	1.68	2.98	-2.45	0.000928	0.289510	RP11-58O15.1	putative novel transcript
16803616	2.33	4.22	-3.71	0.000968	0.289510
16666931	2.9	4.69	-3.47	0.000977	0.289510
17061210	4.51	5.74	-2.34	0.000978	0.289510
16915879	3.36	4.49	-2.18	0.000979	0.289510	FLJ16779	uncharacterized LOC100192386
17114778	4.54	5.9	-2.57	0.000990	0.289510	CXorf51A	chromosome X open reading frame 51A; chromosome X open reading frame 51B; putative novel transcript; chromosome X open reading frame 51
16977833	3.89	5.14	-2.37	0.000992	0.289510	SPARCL1	SPARC-like 1 (hevin)
16832715	1.39	2.74	-2.54	0.000997	0.289510
16991764	1.69	3.9	-4.61	0.000999	0.289510
16663728	1.87	3.04	-2.24	0.001002	0.289510	RNU6-1058P	RNA, U6 small nuclear 1058, pseudogene; RNA, U6 small nuclear 838, pseudogene; RNA, U6 small nuclear 61, pseudogene
16958124	8.11	11.1	-7.9	0.001005	0.289510	PARP9	poly (ADP-ribose) polymerase family, member 9
16676517	3.86	4.94	-2.11	0.001008	0.289510
16917466	3.36	4.4	-2.06	0.001023	0.289510	RN7SKP69	RNA, 7SK small nuclear pseudogene 69
16757347	6.77	10.33	-11.83	0.001027	0.289510	OAS3	2-5-oligoadenylate synthetase 3, 100kDa; 2'-5'-oligoadenylate synthetase 3, 100kDa
16818877	2.5	3.95	-2.72	0.001055	0.293542	LOC102724975	collagen alpha-3(IV) chain-like; novel transcript, antisense to SALL1
16781370	10.76	11.85	-2.12	0.001057	0.293542	POTEG	POTE ankyrin domain family, member G; POTE ankyrin domain family, member M
16852617	0	2.79	-6.91	0.001059	0.293542
16983538	1.29	3.07	-3.42	0.001083	0.295737
16979010	1.19	0	2.28	0.001089	0.295737
17083620	0.73	4.55	-14.13	0.001112	0.295737
17123264	6.26	8.43	-4.49	0.001124	0.295737	TRANK1	tetratricopeptide repeat and ankyrin repeat containing 1
17020497	1.11	2.66	-2.92	0.001128	0.295737
17123262	5.66	8.36	-6.52	0.001130	0.295737	TRANK1	tetratricopeptide repeat and ankyrin repeat containing 1
16664897	3.25	4.36	-2.16	0.001136	0.295737	DIO1	deiodinase, iodothyronine, type I
16734953	1.51	3.23	-3.3	0.001137	0.295737	OR52N5	olfactory receptor, family 52, subfamily N, member 5
16669796	7.04	9.8	-6.8	0.001139	0.295737	TXNIP	thioredoxin interacting protein
17059771	7.86	10.77	-7.54	0.001172	0.295737	SAMD9	sterile alpha motif domain containing 9
17019054	3.74	6.11	-5.14	0.001174	0.295737	RNA5SP207	RNA, 5S ribosomal pseudogene 207
17059776	8.13	10.97	-7.16	0.001184	0.295737	SAMD9L	sterile alpha motif domain containing 9-like
16851586	3.54	4.58	-2.05	0.001195	0.295737	CABYR	calcium binding tyrosine-(Y)-phosphorylation regulated
17033637	4.28	5.41	-2.18	0.001198	0.295737
16981266	6.98	9.59	-6.12	0.001199	0.295737	DDX60L	DEAD (Asp-Glu-Ala-Asp) box polypeptide 60-like
17011300	1.11	3.58	-5.55	0.001203	0.295737	RNU6-344P	RNA, U6 small nuclear 344, pseudogene
17006949	6.96	9.57	-6.08	0.001216	0.295737	CFB	complement factor B; novel complement component 2 (C2) and complement factor B (CFB) protein
17017147	6.76	9.89	-8.78	0.001219	0.295737
16802711	3.68	4.98	-2.46	0.001220	0.295737	HEXA-AS1	HEXA antisense RNA 1; novel transcript, antisense to HEXA
16721280	6.68	9.26	-5.98	0.001221	0.295737	TRIM22	tripartite motif containing 22; tripartite motif-containing 22
16700250	3.25	5.27	-4.06	0.001223	0.295737	RNA5SP18	RNA, 5S ribosomal pseudogene 18
16781050	3.08	4.37	-2.44	0.001235	0.295737	LINC00567	long intergenic non-protein coding RNA 567; novel transcript
17122070	6.16	8.16	-4.02	0.001238	0.295737	CTD-2521M24.5	novel transcript
17124674	2.63	4.35	-3.29	0.001250	0.296870	AC019117.2	novel transcript
16872803	6.97	9.25	-4.85	0.001256	0.296870	CEACAM1	carcinoembryonic antigen-related cell adhesion molecule 1 (biliary glycoprotein)
16840113	4.23	7.68	-10.87	0.001281	0.298430	CXCL16	chemokine (C-X-C motif) ligand 16
16785932	3.62	5.03	-2.66	0.001292	0.298430	ADAM21	ADAM metallopeptidase domain 21
16968765	7.35	9.98	-6.17	0.001303	0.298430	HERC5	HECT and RLD domain containing E3 ubiquitin protein ligase 5; hect domain and RLD 5
16824022	3.56	4.97	-2.65	0.001323	0.298430	RP11-166B2.1	novel member of the nuclear pore complex interacting protein-like NPIPL gene family
16897617	0.9	3.37	-5.55	0.001333	0.298430	RNU7-172P	RNA, U7 small nuclear 172 pseudogene
16805894	4.54	5.78	-2.36	0.001350	0.298430	LOC646214	p21 protein (Cdc42/Rac)-activated kinase 2 pseudogene
16711326	3.14	4.42	-2.44	0.001351	0.298430	AKR1C6P	aldo-keto reductase family 1, member C6, pseudogene; aldo-keto reductase pseudogene
17007299	7.6	10.04	-5.44	0.001355	0.298430	PSMB8-AS1	PSMB8 antisense RNA 1 (head to head); novel transcript
17028352	7.6	10.04	-5.44	0.001355	0.298430	PSMB8-AS1	PSMB8 antisense RNA 1 (head to head); novel transcript
17033653	7.6	10.04	-5.44	0.001355	0.298430	PSMB8-AS1	PSMB8 antisense RNA 1 (head to head); novel transcript
17038636	7.6	10.04	-5.44	0.001355	0.298430	PSMB8-AS1	PSMB8 antisense RNA 1 (head to head); novel transcript
16806103	0.65	2.49	-3.58	0.001367	0.299218
16800466	5.69	8.36	-6.36	0.001377	0.299218	TRIM69	tripartite motif containing 69; tripartite motif-containing 69
17107509	4.4	5.67	-2.41	0.001394	0.299218	CXorf51A	chromosome X open reading frame 51A; chromosome X open reading frame 51B; putative novel transcript; chromosome X open reading frame 51
16721228	4.27	5.64	-2.58	0.001397	0.299218	OR51B6	olfactory receptor, family 51, subfamily B, member 6
16698304	5.06	7.37	-4.95	0.001401	0.299218	GOLT1A	golgi transport 1A; golgi transport 1 homolog A (S. cerevisiae)
16990767	3.38	4.56	-2.26	0.001408	0.299218	SPINK6	serine peptidase inhibitor, Kazal type 6
16659357	2.36	3.87	-2.86	0.001408	0.299218	C1orf158	chromosome 1 open reading frame 158
16821718	4.66	5.9	-2.36	0.001418	0.299882
16689384	4.56	7.68	-8.72	0.001450	0.305312	GBP4	guanylate binding protein 4
16994668	2.46	4.14	-3.21	0.001456	0.305349	RNU6-660P	RNA, U6 small nuclear 660, pseudogene
16942040	2.27	3.87	-3.02	0.001476	0.306557	RNU6-483P	RNA, U6 small nuclear 483, pseudogene
16843213	3.55	4.78	-2.35	0.001481	0.306557	RNA5SP437	RNA, 5S ribosomal pseudogene 437
16970112	4.34	6.6	-4.81	0.001481	0.306557
16917386	3.04	4.32	-2.43	0.001489	0.306816	RP5-974N19.1	novel transcript
16919022	8.59	11.59	-7.99	0.001515	0.309822	SAMHD1	SAM domain and HD domain 1
16670287	4.21	5.34	-2.19	0.001520	0.309822
16834545	8.25	10.71	-5.48	0.001527	0.309822	IFI35	interferon-induced protein 35
16988913	2.49	3.96	-2.77	0.001541	0.309822	RNU6ATAC10P	RNA, U6atac small nuclear 10, pseudogene
16707202	7.29	9.52	-4.67	0.001555	0.309822	IFIT5	interferon-induced protein with tetratricopeptide repeats 5
17006087	8.53	11.04	-5.69	0.001584	0.309822	HLA-F	major histocompatibility complex, class I, F
16804684	0.28	2.67	-5.25	0.001590	0.309822	RP11-300G22.2	novel transcript
16719512	2.66	4.24	-2.99	0.001602	0.309822	RP11-4C20.3	putative novel transcript
16776967	2.8	3.92	-2.17	0.001607	0.309822	RP11-199F6.4	novel transcript
17027330	8.48	10.54	-4.17	0.001610	0.309822	HLA-G	major histocompatibility complex, class I, G
17037658	8.48	10.54	-4.17	0.001610	0.309822	HLA-G	major histocompatibility complex, class I, G
17017979	8.18	10.69	-5.69	0.001625	0.309822	TAP1	transporter 1, ATP-binding cassette, sub-family B (MDR/TAP); transporter 1 ATP-binding cassette sub-family B (MDR/TAP); PSMB8 antisense RNA 1 (head to head)
17027144	8.18	10.69	-5.69	0.001625	0.309822	TAP1	transporter 1, ATP-binding cassette, sub-family B (MDR/TAP); transporter 1 ATP-binding cassette sub-family B (MDR/TAP); PSMB8 antisense RNA 1 (head to head)
17029788	8.18	10.69	-5.69	0.001625	0.309822	TAP1	transporter 1, ATP-binding cassette, sub-family B (MDR/TAP); transporter 1 ATP-binding cassette sub-family B (MDR/TAP); PSMB8 antisense RNA 1 (head to head)
17032476	8.18	10.69	-5.69	0.001625	0.309822	TAP1	transporter 1, ATP-binding cassette, sub-family B (MDR/TAP); transporter 1 ATP-binding cassette sub-family B (MDR/TAP); PSMB8 antisense RNA 1 (head to head)
17034791	8.18	10.69	-5.69	0.001625	0.309822	TAP1	transporter 1, ATP-binding cassette, sub-family B (MDR/TAP); transporter 1 ATP-binding cassette sub-family B (MDR/TAP); PSMB8 antisense RNA 1 (head to head)
17037271	8.18	10.69	-5.69	0.001625	0.309822	TAP1	transporter 1, ATP-binding cassette, sub-family B (MDR/TAP); transporter 1 ATP-binding cassette sub-family B (MDR/TAP); PSMB8 antisense RNA 1 (head to head)
17039977	8.18	10.69	-5.69	0.001625	0.309822	TAP1	transporter 1, ATP-binding cassette, sub-family B (MDR/TAP); transporter 1 ATP-binding cassette sub-family B (MDR/TAP); PSMB8 antisense RNA 1 (head to head)
17042487	8.18	10.69	-5.69	0.001625	0.309822	TAP1	transporter 1, ATP-binding cassette, sub-family B (MDR/TAP); transporter 1 ATP-binding cassette sub-family B (MDR/TAP); PSMB8 antisense RNA 1 (head to head)
17017016	3.81	5.22	-2.66	0.001634	0.310191
16987834	1.98	3.39	-2.66	0.001656	0.313255
17120246	6.6	8.08	-2.78	0.001679	0.314651	LOC100288175	uncharacterized LOC100288175; protein tyrosine phosphatase family pseudogene
17078887	0.58	2.02	-2.71	0.001683	0.314651	RNA5SP272	RNA, 5S ribosomal pseudogene 272
17022949	2.03	3.5	-2.78	0.001688	0.314651	RP1-93H18.6	novel transcript
16693370	0.58	3.29	-6.56	0.001704	0.315413	SPRR2E	small proline-rich protein 2E
16906534	8.85	11.53	-6.41	0.001717	0.315413	STAT1	signal transducer and activator of transcription 1, 91kDa
16768476	1.07	2.9	-3.55	0.001718	0.315413
17124510	4.65	6.36	-3.27	0.001723	0.315413
16801786	4.94	6.73	-3.46	0.001727	0.315413	LOC101928955	uncharacterized LOC101928955; novel transcript
16782687	7.58	9.72	-4.43	0.001741	0.315413	IRF9	interferon regulatory factor 9; novel protein
16779718	0.12	3.79	-12.7	0.001744	0.315413
16875126	3.97	5.12	-2.22	0.001757	0.315413	ZNF816-ZNF321P	ZNF816-ZNF321P readthrough; zinc finger protein 321, pseudogene
17015317	3.03	4.17	-2.2	0.001772	0.315413	LOC101927972	uncharacterized LOC101927972; novel transcript, antisense to FARS2
16961679	3.05	4.41	-2.57	0.001777	0.315413	RNU6-1233P	RNA, U6 small nuclear 1233, pseudogene
16775377	0	1.6	-3.02	0.001790	0.315413	RNY1P8	RNA, Ro-associated Y1 pseudogene 8
17123204	2.3	3.73	-2.7	0.001808	0.315413
17121622	2.76	7.08	-20.02	0.001820	0.315413	RP1-66C13.3	lectin, galactoside-binding, soluble, 9 (LGALS9) pseudogene; lectin, galactoside-binding, soluble, 9
17121624	2.76	7.08	-20.02	0.001820	0.315413	RP1-66C13.3	lectin, galactoside-binding, soluble, 9 (LGALS9) pseudogene; lectin, galactoside-binding, soluble, 9
16675290	2.85	4.34	-2.8	0.001823	0.315413	RGS21	regulator of G-protein signaling 21
16870776	6.29	7.58	-2.45	0.001834	0.315413	ZNF826P	zinc finger protein 826, pseudogene
17074626	3.19	4.51	-2.49	0.001845	0.315413	LINC00529	long intergenic non-protein coding RNA 529; putative novel transcript
16766912	1.83	4.43	-6.09	0.001891	0.315413	RNU6-595P	RNA, U6 small nuclear 595, pseudogene
16679331	0	1.76	-3.39	0.001899	0.315413
16736674	1.23	0	2.34	0.001911	0.315413	MIR4694	microRNA 4694
17121842	4.07	5.23	-2.23	0.001920	0.315413	LINC00511	long intergenic non-protein coding RNA 511; long intergenic non-protein coding RNA 673
16921914	1.37	2.56	-2.29	0.001926	0.315413	LINC00113	long intergenic non-protein coding RNA 113; non-protein coding RNA 113
16944695	8.52	11.08	-5.89	0.001941	0.315413	PARP14	poly (ADP-ribose) polymerase family, member 14
16781753	4.34	5.39	-2.08	0.001947	0.315413	RPGRIP1	retinitis pigmentosa GTPase regulator interacting protein 1
16828712	3.12	4.18	-2.09	0.001960	0.315413	RN7SKP190	RNA, 7SK small nuclear pseudogene 190
16880048	2.1	3.36	-2.39	0.001969	0.315413	AC087073.1	novel transcript
17006122	8.54	10.54	-4.01	0.001974	0.315413	HLA-G	major histocompatibility complex, class I, G
17030176	8.54	10.54	-4.01	0.001974	0.315413	HLA-G	major histocompatibility complex, class I, G
17032870	8.54	10.54	-4.01	0.001974	0.315413	HLA-G	major histocompatibility complex, class I, G
17035037	8.54	10.54	-4.01	0.001974	0.315413	HLA-G	major histocompatibility complex, class I, G
16998807	4.79	6.11	-2.5	0.002012	0.315413	CTC-499J9.1	putative transcript
17040375	8.53	10.55	-4.04	0.002033	0.315413	HLA-G	major histocompatibility complex, class I, G
16792191	3.36	4.69	-2.53	0.002041	0.315413
16750628	2.32	3.41	-2.13	0.002045	0.315413	LOC100506125	uncharacterized LOC100506125; novel transcript
16695121	7.84	9.83	-3.97	0.002047	0.315413	AIM2	absent in melanoma 2
17044637	3.68	4.92	-2.35	0.002058	0.316154	LOC100506497	uncharacterized LOC100506497; novel transcript antisense to CPVL
16799739	5.01	6.74	-3.31	0.002087	0.319468	CHAC1	ChaC, cation transport regulator homolog 1 (E. coli)
17039299	8.87	11.43	-5.9	0.002130	0.324030	HLA-B	major histocompatibility complex, class I, B
16921289	5.08	7.42	-5.05	0.002144	0.324941	HELZ2	helicase with zinc finger 2, transcriptional coactivator
16771624	3.2	4.38	-2.27	0.002168	0.324941	RP11-87C12.5	novel transcript
16900201	8.59	10.23	-3.11	0.002187	0.324941	ANKRD20A8P	ankyrin repeat domain 20 family, member A8, pseudogene
16984730	3.9	5.52	-3.06	0.002198	0.324941	FST	follistatin
17122156	2.86	4.67	-3.49	0.002231	0.324941
17061757	0.54	2.41	-3.66	0.002253	0.324941
16697422	4.19	5.63	-2.72	0.002284	0.324941	RP5-1011O1.2	novel transcript
16912815	3.55	4.68	-2.19	0.002304	0.324941	BPIFB9P	BPI fold containing family B, member 9, pseudogene; chromosome 20 open reading frame 115
16676453	0.31	3.53	-9.3	0.002310	0.324941	LEMD1-AS1	LEMD1 antisense RNA 1; novel transcript
17019015	4.73	6.2	-2.77	0.002349	0.324941
16835322	5.56	6.75	-2.27	0.002373	0.324941	LRRC46	leucine rich repeat containing 46
16909413	8.43	10.55	-4.34	0.002374	0.324941	SP110	SP110 nuclear body protein
17123818	1.31	6.43	-34.77	0.002391	0.324941	RP11-115D19.1	novel transcript
16997498	4.58	5.81	-2.34	0.002397	0.324941	SCAMP1-AS1	SCAMP1 antisense RNA 1; novel transcript
17100993	1.21	2.43	-2.32	0.002412	0.324941	LOC642236	FSHD region gene 1 pseudogene
16690427	2.69	3.73	-2.07	0.002415	0.324941	HENMT1	HEN1 methyltransferase homolog 1 (Arabidopsis)
17103543	3.8	5.5	-3.24	0.002424	0.324941	RNU4-52P	RNA, U4 small nuclear 52, pseudogene
17041800	8.77	11.43	-6.32	0.002432	0.324941	HLA-B	major histocompatibility complex, class I, B
17063480	7.88	10.34	-5.47	0.002433	0.324941	PARP12	poly (ADP-ribose) polymerase family, member 12
17027301	8.56	10.93	-5.16	0.002436	0.324941	HLA-F	major histocompatibility complex, class I, F
16941268	3.13	4.65	-2.87	0.002467	0.324941	IQCF2	IQ motif containing F2
16852871	5.34	8.52	-9.05	0.002480	0.324941	SERPINB2	serpin peptidase inhibitor, clade B (ovalbumin), member 2
16855950	1.35	2.48	-2.18	0.002518	0.324941
17107131	3.01	4.38	-2.58	0.002520	0.324941	LINC00086	long intergenic non-protein coding RNA 86
17058268	3.35	5.33	-3.95	0.002527	0.324941
16980051	5.29	6.75	-2.76	0.002529	0.324941	CLGN	calmegin
16661497	5.93	8.2	-4.83	0.002554	0.324941	THEMIS2	thymocyte selection associated family member 2
16972056	3.12	4.24	-2.19	0.002558	0.324941	LOC101928052	uncharacterized LOC101928052; novel transcript
16972245	3.67	6.32	-6.26	0.002558	0.324941
16970224	2.89	4.23	-2.53	0.002561	0.324941
17122676	2.63	4.61	-3.94	0.002580	0.324941	CYP4F30P	cytochrome P450, family 4, subfamily F, polypeptide 30, pseudogene; cytochrome P450, family 4, subfamily F, polypeptide 62, pseudogene; cytochrome P450, family 4, subfamily F, polypeptide 11 ( CYP4F11) pseudogene; pseudogene similar to part of cytochrome P450, family 4, subfamily F, polypeptide 11 CYP4F11; fatty acyl CoA reductase 2 pseudogene 1; pseudogene similar to part of fatty acyl CoA reduc…
16987446	2.83	4.26	-2.71	0.002580	0.324941	CTD-2337A12.1	novel transcript, antisense to PCSK1
17123268	6.37	8.64	-4.82	0.002581	0.324941	TRANK1	tetratricopeptide repeat and ankyrin repeat containing 1
16962661	4.72	7.01	-4.87	0.002581	0.324941	CLDN1	claudin 1
17092809	2.9	5.91	-8.06	0.002582	0.324941	IFNB1	interferon, beta 1, fibroblast
17071091	3.34	4.49	-2.22	0.002588	0.324941	C8orf37-AS1	C8orf37 antisense RNA 1; novel transcript
16707601	2.92	4.31	-2.62	0.002592	0.324941	LGI1	leucine-rich, glioma inactivated 1
17005888	4.42	5.91	-2.81	0.002598	0.324941	ZNF165	zinc finger protein 165
17052106	3.38	4.66	-2.42	0.002616	0.324941	AC083867.4	novel transcript
17016390	3.98	6.03	-4.16	0.002625	0.324941	HIST1H2BG	histone cluster 1, H2bg; histone cluster 1, H2bj
16923066	1.93	3.13	-2.29	0.002637	0.324941
17030147	8.58	10.94	-5.12	0.002638	0.324941	HLA-F	major histocompatibility complex, class I, F
17032837	8.58	10.94	-5.12	0.002638	0.324941	HLA-F	major histocompatibility complex, class I, F
17037629	8.58	10.94	-5.12	0.002638	0.324941	HLA-F	major histocompatibility complex, class I, F
16688414	5.26	6.65	-2.61	0.002644	0.324941	RP11-181B18.1	putative novel transcript
16767417	3.35	4.5	-2.23	0.002647	0.324941	LOC101928062	uncharacterized LOC101928062; novel transcript
16853671	3.66	4.99	-2.52	0.002660	0.324941	TMEM200C	transmembrane protein 200C
16849574	4.06	5.26	-2.3	0.002675	0.324941	LOC100653515	differential display clone 8; novel protein
17080686	4.08	5.36	-2.43	0.002679	0.324941
17023236	2.76	4	-2.36	0.002694	0.324941
17117992	3.79	4.93	-2.2	0.002701	0.324941	ARVP6125	uncharacterized LOC442092
16986351	4.21	5.24	-2.05	0.002734	0.324941	IQGAP2	IQ motif containing GTPase activating protein 2
16989568	2.05	3.9	-3.62	0.002750	0.324941	NPY6R	neuropeptide Y receptor Y6 (pseudogene)
16741265	0	2.32	-5	0.002767	0.324941
16688847	0	1.85	-3.61	0.002775	0.324941
16981019	2.38	3.94	-2.93	0.002791	0.324941
16937595	2.85	4.19	-2.53	0.002796	0.324941
16733617	1.36	3.69	-5.03	0.002812	0.324941
16721882	1.4	3.12	-3.3	0.002814	0.324941	RN7SKP50	RNA, 7SK small nuclear pseudogene 50
16773105	0	1.36	-2.57	0.002820	0.324941	RP11-363G2.4	putative novel transcript
16773061	1.58	3.29	-3.27	0.002826	0.324941
17114723	5.45	7.53	-4.25	0.002828	0.324941	SPANXC	SPANX family, member C; SPANX family, member D
16775187	0.08	1.73	-3.15	0.002837	0.324941
16890470	3.1	4.26	-2.24	0.002855	0.324941	LOC101928103	uncharacterized LOC101928103; novel transcript,antisense to ABCA12
17068317	1.93	4.49	-5.91	0.002859	0.324941	RP11-44K6.2	novel transcript
16823866	5.74	7.02	-2.42	0.002870	0.324941	SOCS1	suppressor of cytokine signaling 1
17046103	2.02	3.66	-3.11	0.002872	0.324941
17034254	9	11.32	-4.99	0.002898	0.324941	HLA-B	major histocompatibility complex, class I, B
16737449	1.1	3.27	-4.5	0.002907	0.324941	RNU6-365P	RNA, U6 small nuclear 365, pseudogene
16952118	6.03	8.63	-6.07	0.002920	0.324941	TRANK1	tetratricopeptide repeat and ankyrin repeat containing 1
17123190	1.69	3.41	-3.3	0.002930	0.324941
17016685	3.03	4.25	-2.33	0.002940	0.324941
17034963	2.33	3.86	-2.89	0.002956	0.324941	OR2J3	olfactory receptor, family 2, subfamily J, member 3
16777115	5.27	6.52	-2.38	0.002962	0.324941	RP11-385E5.5	putative novel transcript
16735253	2.41	3.42	-2.02	0.002963	0.324941	LOC100506258	uncharacterized LOC100506258; novel transcript antisense to OLFML1
17005023	3.72	4.97	-2.38	0.002972	0.324941
16840448	4.58	5.72	-2.22	0.002973	0.324941	LOC100506713	uncharacterized LOC100506713; novel protein
16769896	3.23	4.34	-2.16	0.002985	0.324941	LOC101928138	uncharacterized LOC101928138; novel transcript
17096436	7.13	9.15	-4.05	0.002999	0.324941	TRIM14	tripartite motif containing 14; tripartite motif-containing 14
16878994	4.8	7.01	-4.62	0.003000	0.324941	RASGRP3	RAS guanyl releasing protein 3 (calcium and DAG-regulated)
16997837	0.91	4.88	-15.75	0.003019	0.324941	CTD-2331D11.2	novel transcript
16868556	6.18	8.11	-3.81	0.003023	0.324941	ANGPTL6	angiopoietin-like 6
16800630	6.34	8.39	-4.15	0.003033	0.324941	C15orf48	chromosome 15 open reading frame 48; microRNA 147b
17045897	7.62	8.92	-2.46	0.003039	0.324941	C7orf69	chromosome 7 open reading frame 69
17104406	3.8	5.2	-2.64	0.003053	0.324941
17069163	3.03	4.57	-2.91	0.003065	0.324941	RP11-246K15.1	novel transcript
16764220	5.28	6.45	-2.24	0.003066	0.324941	RHEBL1	Ras homolog enriched in brain like 1
17064235	4.2	5.85	-3.13	0.003070	0.324941	ACTR3C	ARP3 actin-related protein 3 homolog C (yeast)
17087874	2.66	3.71	-2.07	0.003086	0.324941
16711484	5.8	7.79	-3.98	0.003088	0.324941	IL15RA	interleukin 15 receptor, alpha
16967246	5.66	6.72	-2.09	0.003105	0.324941
17011175	1.66	3.49	-3.55	0.003109	0.324941	POU3F2	POU class 3 homeobox 2
16724995	1.78	2.9	-2.17	0.003109	0.324941	OR1S1	olfactory receptor, family 1, subfamily S, member 1
16990678	2.6	4.02	-2.68	0.003155	0.324941	STK32A	serine/threonine kinase 32A
17100797	4.77	5.81	-2.06	0.003184	0.324941
16872073	4.78	5.8	-2.04	0.003192	0.324941	RINL	Ras and Rab interactor-like
16864829	4.72	6.18	-2.75	0.003210	0.324941	ZNF610	zinc finger protein 610
16900108	4.52	5.58	-2.08	0.003216	0.324941	IGKV3-7	immunoglobulin kappa variable 3-7 (non-functional); immunoglobulin kappa variable 3-7
17011182	5.52	6.7	-2.27	0.003237	0.324941	LOC101927365	uncharacterized LOC101927365; putative novel transcript
16714722	1.28	3.13	-3.62	0.003248	0.324941
16958382	8.33	10.71	-5.22	0.003261	0.324941	MUC13	mucin 13, cell surface associated
16780883	1.11	3.47	-5.13	0.003296	0.324941
17039281	9.55	11.47	-3.77	0.003302	0.324941	HLA-C	major histocompatibility complex, class I, C; major histocompatibility complex class I C
17041782	9.55	11.47	-3.77	0.003302	0.324941	HLA-C	major histocompatibility complex, class I, C; major histocompatibility complex class I C
16815070	2.22	0	4.67	0.003303	0.324941	MIR4717	microRNA 4717
17122788	5.7	6.71	-2.02	0.003305	0.324941	LINC01271	long intergenic non-protein coding RNA 1271; novel transcript
16923085	3.12	4.2	-2.11	0.003306	0.324941
16891523	2.51	3.9	-2.62	0.003312	0.324941
16965313	8.92	10.81	-3.72	0.003317	0.324941	LAP3	leucine aminopeptidase 3
16968495	3.36	4.52	-2.23	0.003321	0.324941	RN7SKP48	RNA, 7SK small nuclear pseudogene 48
17122014	3.07	4.17	-2.14	0.003329	0.324941
17056515	7.7	9.36	-3.16	0.003330	0.324941	NT5C3A	5-nucleotidase, cytosolic IIIA; 5'-nucleotidase, cytosolic III
17073259	8.06	9.93	-3.65	0.003331	0.324941	LY6E	lymphocyte antigen 6 complex, locus E
17032882	9.02	11.15	-4.36	0.003352	0.324941	HLA-A	major histocompatibility complex, class I, A
16718381	4.15	5.23	-2.11	0.003352	0.324941	RP11-525A16.4	novel transcript
16766130	5	7.26	-4.8	0.003376	0.324941	RNU7-40P	RNA, U7 small nuclear 40 pseudogene
16848466	0	2.66	-6.33	0.003380	0.324941
16960304	3.13	4.69	-2.93	0.003383	0.324941	CP	ceruloplasmin (ferroxidase)
16661723	3.88	4.98	-2.14	0.003385	0.324941	RP11-242O24.5	novel transcript, antisense to SFRS4
16945135	1.48	3.25	-3.4	0.003440	0.324941
17121900	3.29	4.38	-2.12	0.003467	0.324941
17040665	4.55	8.39	-14.32	0.003471	0.324941	HCP5	HLA complex P5 (non-protein coding); HLA complex P5
16666752	3.75	4.79	-2.06	0.003480	0.324941
17005611	5.49	7.09	-3.03	0.003485	0.324941
17071495	3.15	4.28	-2.19	0.003486	0.324941	NACAP1	nascent-polypeptide-associated complex alpha polypeptide pseudogene 1
16772766	4.2	5.3	-2.14	0.003517	0.324941	CHFR	checkpoint with forkhead and ring finger domains, E3 ubiquitin protein ligase; RNA, U6 small nuclear 327, pseudogene; checkpoint with forkhead and ring finger domains
16977156	3.79	5	-2.31	0.003518	0.324941	RP11-359D14.3	putative novel transcript
17109425	1.53	3.42	-3.7	0.003534	0.324941
17121974	3.42	4.55	-2.19	0.003550	0.324941	LINC00664	long intergenic non-protein coding RNA 664; novel transcript
16669058	2.42	4.15	-3.3	0.003553	0.324941	RP4-666F24.3	novel transcript
16662584	4.5	5.61	-2.16	0.003555	0.324941	SH3D21	SH3 domain containing 21
16884301	3.27	4.28	-2.03	0.003559	0.324941	AC123886.2	putative novel transcript
17012721	2.77	4.48	-3.27	0.003585	0.324941	EYA4	EYA transcriptional coactivator and phosphatase 4; eyes absent homolog 4 (Drosophila)
17118228	8.46	10.68	-4.65	0.003595	0.324941
17118232	8.46	10.68	-4.65	0.003595	0.324941
17118242	8.46	10.68	-4.65	0.003595	0.324941
17118246	8.46	10.68	-4.65	0.003595	0.324941
17114190	1.2	4.14	-7.71	0.003613	0.324941	RNA5SP514	RNA, 5S ribosomal pseudogene 514
17072750	3.34	5.01	-3.16	0.003618	0.324941
16977892	5.51	7.5	-3.97	0.003619	0.324941	PPM1K	protein phosphatase, Mg2+/Mn2+ dependent, 1K; protein phosphatase 1K (PP2C domain containing)
17123266	6.01	8.25	-4.73	0.003640	0.324941	TRANK1	tetratricopeptide repeat and ankyrin repeat containing 1
17044177	6.05	8.38	-5.02	0.003654	0.324941	IL6	interleukin 6; interleukin 6 (interferon, beta 2)
16768571	2.95	4.21	-2.39	0.003687	0.324941	RP11-1105G2.3	novel protein
16967465	0	1.91	-3.76	0.003738	0.324941	FDCSP	follicular dendritic cell secreted protein
17006222	8.62	10.62	-4	0.003762	0.324941	HLA-L	major histocompatibility complex, class I, L (pseudogene); major histocompatibility complex, class I, L
16695119	3.37	4.99	-3.06	0.003773	0.324941	OR6N2	olfactory receptor, family 6, subfamily N, member 2
16916544	0	1.51	-2.86	0.003784	0.324941
17056980	2.82	4.4	-3	0.003785	0.324941	AC005027.3	novel transcript, sense overlapping INHBA
17106679	2.86	3.91	-2.07	0.003789	0.324941
17118013	3.66	5.22	-2.95	0.003789	0.324941	RP11-413E6.1	ribosomal protein L23a (RPL23A) pseudogene
17118442	3.66	5.22	-2.95	0.003789	0.324941	RP11-413E6.1	ribosomal protein L23a (RPL23A) pseudogene
17122842	7.44	8.96	-2.85	0.003793	0.324941	GTF2IP2	general transcription factor IIi, pseudogene 2; general transcription factor IIi, pseudogene 3; general transcription factor II, i, pseudogene 2; general transcription factor IIi (GTF2I) pseudogene; general transcription factor IIi (GTF2I) pseuodgene
17123760	3.93	5.05	-2.18	0.003801	0.324941
16687914	5.8	7.44	-3.1	0.003804	0.324941	CYP2J2	cytochrome P450, family 2, subfamily J, polypeptide 2
17029003	9.47	11.34	-3.66	0.003809	0.324941	HLA-C	major histocompatibility complex, class I, C
17002260	3.46	4.77	-2.49	0.003813	0.324941
16851486	5.55	6.85	-2.46	0.003881	0.324941	LAMA3	laminin, alpha 3
17083237	1.95	3.45	-2.82	0.003906	0.324941
17045484	0	2.31	-4.95	0.003908	0.324941
17036504	7.85	10.19	-5.07	0.003915	0.324941	HLA-B	major histocompatibility complex, class I, B
16902404	4.13	5.2	-2.11	0.003938	0.324941	AC114813.1	novel transcript
16834273	4.17	5.3	-2.2	0.003956	0.324941
16684140	1.72	3.91	-4.55	0.003968	0.324941	RNU6-176P	RNA, U6 small nuclear 176, pseudogene
16954217	6.8	9.21	-5.31	0.004024	0.324941	UBA7	ubiquitin-like modifier activating enzyme 7; microRNA 5193
16779195	2.67	3.86	-2.28	0.004027	0.324941	RNASEH2B-AS1	RNASEH2B antisense RNA 1; novel transcript, antisense to RNASEH2B
17015587	4.31	5.4	-2.13	0.004032	0.324941	C6orf52	chromosome 6 open reading frame 52
17124112	4.93	7.67	-6.68	0.004036	0.324941	LOC643201	centrosomal protein 192kDa pseudogene; novel transcript
17070147	4.48	5.67	-2.28	0.004050	0.324941	HNF4G	hepatocyte nuclear factor 4, gamma
17124896	4	5.18	-2.26	0.004059	0.324941
16767906	3.58	4.94	-2.58	0.004063	0.324941	RP1-78O14.1	novel transcript
16826532	4.24	5.39	-2.22	0.004077	0.324941
16723318	3.91	5.68	-3.41	0.004083	0.324941	PRRG4	proline rich Gla (G-carboxyglutamic acid) 4 (transmembrane)
16660392	4.2	5.53	-2.52	0.004086	0.324941	LOC100506801	uncharacterized LOC100506801; putative novel transcript
16782710	4.84	6.83	-3.96	0.004108	0.324941	REC8	REC8 meiotic recombination protein; REC8 homolog (yeast)
16920121	8.26	10.09	-3.56	0.004110	0.324941	ZNFX1	zinc finger, NFX1-type containing 1
17123270	5.88	8.29	-5.31	0.004118	0.324941	TRANK1	tetratricopeptide repeat and ankyrin repeat containing 1
16907904	1.3	3.06	-3.41	0.004120	0.324941	AC079610.1	novel transcript, sense overlapping IKZF2
17046776	0.96	2.4	-2.71	0.004133	0.324941
16978654	3.73	5.27	-2.91	0.004135	0.324941	LOC101929491	uncharacterized LOC101929491; putative novel transcript
16774808	7.12	8.83	-3.29	0.004139	0.324941	PHF11	PHD finger protein 11
17026048	4.07	5.11	-2.06	0.004157	0.324941	OR2J3	olfactory receptor, family 2, subfamily J, member 3; olfactory receptor family 2 subfamily J member 3; olfactory receptor, family 2, subfamily J, member 4 pseudogene; olfactory receptor family 2 subfamily J member 4 pseudogene
17027235	4.07	5.11	-2.06	0.004157	0.324941	OR2J3	olfactory receptor, family 2, subfamily J, member 3; olfactory receptor family 2 subfamily J member 3; olfactory receptor, family 2, subfamily J, member 4 pseudogene; olfactory receptor family 2 subfamily J member 4 pseudogene
17030082	4.07	5.11	-2.06	0.004157	0.324941	OR2J3	olfactory receptor, family 2, subfamily J, member 3; olfactory receptor family 2 subfamily J member 3; olfactory receptor, family 2, subfamily J, member 4 pseudogene; olfactory receptor family 2 subfamily J member 4 pseudogene
17032771	4.07	5.11	-2.06	0.004157	0.324941	OR2J3	olfactory receptor, family 2, subfamily J, member 3; olfactory receptor family 2 subfamily J member 3; olfactory receptor, family 2, subfamily J, member 4 pseudogene; olfactory receptor family 2 subfamily J member 4 pseudogene
17037575	4.07	5.11	-2.06	0.004157	0.324941	OR2J3	olfactory receptor, family 2, subfamily J, member 3; olfactory receptor family 2 subfamily J member 3; olfactory receptor, family 2, subfamily J, member 4 pseudogene; olfactory receptor family 2 subfamily J member 4 pseudogene
17040285	4.07	5.11	-2.06	0.004157	0.324941	OR2J3	olfactory receptor, family 2, subfamily J, member 3; olfactory receptor family 2 subfamily J member 3; olfactory receptor, family 2, subfamily J, member 4 pseudogene; olfactory receptor family 2 subfamily J member 4 pseudogene
17035022	8.43	10.55	-4.34	0.004158	0.324941	HLA-F	major histocompatibility complex, class I, F
16791516	1.76	3.49	-3.32	0.004171	0.324941	LOC101927062	uncharacterized LOC101927062; novel transcript
17060959	2.12	4.14	-4.04	0.004182	0.324941
16861409	4.79	5.83	-2.06	0.004184	0.324941	LOC644189	acyl-CoA thioesterase 4 pseudogene; acyl-CoA thioesterase 2 (ACOT2) pseudogene
17030188	9.82	11.73	-3.77	0.004185	0.324941	HLA-A	major histocompatibility complex, class I, A
17088033	4.52	5.8	-2.43	0.004236	0.324941	RP11-410K21.2	putative novel transcript
16946686	0	1.45	-2.73	0.004242	0.324941	LOC100507461	uncharacterized LOC100507461; novel transcript
16938645	1.03	2.29	-2.41	0.004248	0.324941
16726081	6.21	8.5	-4.9	0.004250	0.324941	RARRES3	retinoic acid receptor responder (tazarotene induced) 3
16658058	3.85	5.27	-2.68	0.004251	0.324941
17006605	1.73	3.54	-3.52	0.004259	0.324941
16921527	4.42	5.99	-2.96	0.004260	0.324941	RBM11	RNA binding motif protein 11
17036486	9.68	11.84	-4.48	0.004287	0.324941	HLA-C	major histocompatibility complex, class I, C
17010907	3.69	4.99	-2.47	0.004303	0.324941
16726089	2.4	3.72	-2.49	0.004308	0.324941	RP11-697H9.3	novel transcript
16840442	2.82	4.56	-3.35	0.004318	0.324941	LOC100506713	uncharacterized LOC100506713; novel protein
16821367	5.86	7.4	-2.9	0.004325	0.324941	HSD17B2	hydroxysteroid (17-beta) dehydrogenase 2
17044054	1.15	2.66	-2.84	0.004330	0.324941	RNU1-15P	RNA, U1 small nuclear 15, pseudogene
16728017	5.12	6.42	-2.46	0.004344	0.324941	TCIRG1	T-cell, immune regulator 1, ATPase, H+ transporting, lysosomal V0 subunit A3
16696237	5.01	6.82	-3.51	0.004351	0.324941	SELL	selectin L
17023782	4.66	6.06	-2.63	0.004353	0.324941	EYA4-AS1	EYA4 antisense RNA 1; novel transcript, antisense to TCF21
16888958	5.79	6.97	-2.26	0.004359	0.324941
16694980	4.46	5.65	-2.29	0.004400	0.324941	FCRL1	Fc receptor-like 1
16686990	4.06	5.14	-2.11	0.004412	0.324941	TTC39A	tetratricopeptide repeat domain 39A
16891922	8.37	10.32	-3.85	0.004441	0.324941	SP100	SP100 nuclear antigen
16938897	4.24	5.51	-2.42	0.004446	0.324941	RN7SKP227	RNA, 7SK small nuclear pseudogene 227
16688525	0.8	3.09	-4.9	0.004459	0.324941	RNU6-1246P	RNA, U6 small nuclear 1246, pseudogene
16665925	5.95	7.02	-2.1	0.004460	0.324941
17070242	5.15	7.01	-3.64	0.004469	0.324941
16762408	2.86	4.22	-2.56	0.004480	0.324941
16715957	3.72	4.96	-2.35	0.004489	0.324941	RP11-481G8.2	novel transcript
17124132	6.28	8.7	-5.37	0.004492	0.324941	PANDAR	promoter of CDKN1A antisense DNA damage activated RNA; leucine aminopeptidase pseudogene
17026109	9.61	11.4	-3.44	0.004500	0.324941	HLA-A	major histocompatibility complex, class I, A
17027344	9.61	11.4	-3.44	0.004500	0.324941	HLA-A	major histocompatibility complex, class I, A
17015704	2.19	3.63	-2.7	0.004512	0.324941	LOC102724379	uncharacterized LOC102724379
16761722	0.21	2.14	-3.81	0.004561	0.324941
16769005	3.25	4.47	-2.34	0.004562	0.324941	RNA5SP366	RNA, 5S ribosomal pseudogene 366
16923653	2.86	3.96	-2.13	0.004576	0.324941
17059289	0	1.71	-3.26	0.004578	0.324941
17092078	3.53	4.91	-2.59	0.004579	0.324941	RP11-509J21.4	putative novel transcript
16779651	5.79	7.01	-2.34	0.004598	0.324941	LINC00355	long intergenic non-protein coding RNA 355; novel transcript (FLJ32909)
16761139	3.84	4.93	-2.14	0.004633	0.324941	LOC728715	ovostatin homolog 2-like; ovostatin 2; ovostatin (OVOS) pseudogene; ovostatin
16779486	2.8	4.66	-3.61	0.004635	0.324941	PCDH8	protocadherin 8
16996880	4.07	5.43	-2.56	0.004642	0.324941	CTC-498J12.1	novel transcript
16729509	3.46	4.5	-2.06	0.004644	0.324941	LOC101928896	uncharacterized LOC101928896; novel transcript
16780133	3.27	4.59	-2.5	0.004653	0.324941	SLITRK6	SLIT and NTRK-like family, member 6
16929368	4.92	6.12	-2.29	0.004656	0.324941	SLC5A1	solute carrier family 5 (sodium/glucose cotransporter), member 1
16704475	2.92	4.27	-2.56	0.004661	0.324941	FAM35DP	family with sequence similarity 35, member A pseudogene; family with sequence similarity 35, member D, pseudogene; novel pseudogene (FLJ12916) (MGC5560)
17012388	1.54	3.01	-2.77	0.004671	0.324941
16924756	4.15	5.3	-2.23	0.004674	0.324941	BACH1-AS1	BACH1 antisense RNA 1; novel transcript, antisense to BACH1
17118704	2.31	3.78	-2.77	0.004719	0.324941	MIR3671	microRNA 3671
17056553	2.01	3.64	-3.08	0.004729	0.324941	RP11-89N17.4	putative novel transcript
17124700	4.49	5.49	-2.01	0.004742	0.324941	SEPT7P2	septin 7 pseudogene 2; septin 13
16677391	3.9	5.13	-2.35	0.004754	0.324941	PROX1	prospero homeobox 1
16714399	5.63	7.08	-2.74	0.004762	0.324941	LOC101928687	uncharacterized LOC101928687; novel transcript
16898427	3.04	4.23	-2.28	0.004770	0.324941	AC012370.3	novel transcript
16722940	3.26	4.78	-2.88	0.004772	0.324941	GAS2	growth arrest-specific 2
16936060	3	4.23	-2.33	0.004786	0.324941	LINC00899	long intergenic non-protein coding RNA 899; novel transcript
16772883	3.31	5.33	-4.07	0.004821	0.324941	RP11-301J16.7	putative novel transcript
17031781	9.64	11.56	-3.8	0.004823	0.324941	HLA-C	major histocompatibility complex, class I, C; major histocompatibility complex class I C
16906915	3.13	4.27	-2.21	0.004833	0.324941	ANKRD44-IT1	ANKRD44 intronic transcript 1 (non-protein coding); novel transcript
16794014	4.34	6.04	-3.24	0.004891	0.324941	TMEM229B	transmembrane protein 229B
17124638	1.4	3.1	-3.24	0.004903	0.324941
16980918	5.88	7.67	-3.46	0.004913	0.324941	CTSO	cathepsin O
17027749	2.93	5.3	-5.15	0.004926	0.324941	HCG26	HLA complex group 26 (non-protein coding)
17030575	2.93	5.3	-5.15	0.004926	0.324941	HCG26	HLA complex group 26 (non-protein coding)
17035373	2.93	5.3	-5.15	0.004926	0.324941	HCG26	HLA complex group 26 (non-protein coding)
16947053	0.92	3.73	-7	0.004938	0.324941	SUCNR1	succinate receptor 1
16666471	5.08	6.11	-2.04	0.004945	0.324941	PTGFR	prostaglandin F receptor (FP)
16772888	2.02	3.15	-2.18	0.004960	0.324941	RNU6-52P	RNA, U6 small nuclear 52, pseudogene
16903537	8.09	10.01	-3.8	0.004960	0.324941	NMI	N-myc (and STAT) interactor
16692368	3.04	4.4	-2.57	0.005009	0.324941
16828344	6.67	8.02	-2.55	0.005036	0.324941	MLKL	mixed lineage kinase domain-like
16943336	6.78	8	-2.32	0.005039	0.324941	TMEM45A	transmembrane protein 45A
17125592	3.65	4.74	-2.13	0.005056	0.324941
16833243	4.51	5.66	-2.21	0.005059	0.324941	AC011193.1	novel transcript
16808550	8.99	10.97	-3.94	0.005067	0.324941
16944665	8.76	10.83	-4.19	0.005076	0.324941	DTX3L	deltex 3 like, E3 ubiquitin ligase; deltex 3-like (Drosophila)
16930138	4.4	5.91	-2.85	0.005082	0.324941	RP3-508I15.14	putative novel transcript
17119918	2.5	4.49	-3.96	0.005085	0.324941
17006261	8.44	10.5	-4.18	0.005086	0.324941	HLA-E	major histocompatibility complex, class I, E; major histocompatibility complex class I E
17027443	8.44	10.5	-4.18	0.005086	0.324941	HLA-E	major histocompatibility complex, class I, E; major histocompatibility complex class I E
17030288	8.44	10.5	-4.18	0.005086	0.324941	HLA-E	major histocompatibility complex, class I, E; major histocompatibility complex class I E
17032993	8.44	10.5	-4.18	0.005086	0.324941	HLA-E	major histocompatibility complex, class I, E; major histocompatibility complex class I E
17035115	8.44	10.5	-4.18	0.005086	0.324941	HLA-E	major histocompatibility complex, class I, E; major histocompatibility complex class I E
17037774	8.44	10.5	-4.18	0.005086	0.324941	HLA-E	major histocompatibility complex, class I, E; major histocompatibility complex class I E
17040488	8.44	10.5	-4.18	0.005086	0.324941	HLA-E	major histocompatibility complex, class I, E; major histocompatibility complex class I E
17035049	9.6	11.55	-3.86	0.005090	0.324941	HLA-A	major histocompatibility complex, class I, A; major histocompatibility complex, class I, B; major histocompatibility complex, class I, H (pseudogene)
16757584	4.12	5.49	-2.59	0.005124	0.324941	RNU6-1188P	RNA, U6 small nuclear 1188, pseudogene
17017126	9.74	11.55	-3.5	0.005147	0.324941	HLA-C	major histocompatibility complex, class I, C; major histocompatibility complex class I C
16976894	5.83	7.22	-2.62	0.005156	0.324941	LOC100506253	uncharacterized LOC100506253
16803220	4.98	6	-2.03	0.005158	0.324941	ODF3L1	outer dense fiber of sperm tails 3-like 1
16963238	3.26	4.35	-2.13	0.005159	0.324941
16922865	4.98	6.57	-3.01	0.005201	0.324941	B3GALT5	UDP-Gal:betaGlcNAc beta 1,3-galactosyltransferase, polypeptide 5
17041505	4.16	6.1	-3.85	0.005205	0.324941
16864628	5.26	6.39	-2.19	0.005238	0.324941	KLK2	kallikrein-related peptidase 2
17119876	6.48	7.81	-2.51	0.005255	0.324941	LOC100288175	uncharacterized LOC100288175; protein tyrosine phosphatase family pseudogene
17012848	3.97	5.35	-2.6	0.005272	0.324941	LINC00271	long intergenic non-protein coding RNA 271
16972748	3.79	4.86	-2.1	0.005284	0.324941
16995155	4.54	5.59	-2.08	0.005292	0.324941	AGXT2	alanine--glyoxylate aminotransferase 2; alanine-glyoxylate aminotransferase 2
17118998	0	2.53	-5.78	0.005308	0.324941	RP11-20G13.2	novel transcript, antisense to LRRC28
16870200	8.88	10.5	-3.06	0.005309	0.324941	BST2	bone marrow stromal cell antigen 2
16963845	5.47	7.35	-3.68	0.005322	0.324941	IDUA	iduronidase, alpha-L-
16860305	3.38	4.39	-2.02	0.005328	0.324941
16953024	5.4	6.61	-2.31	0.005329	0.324941	MYL3	myosin, light chain 3, alkali; ventricular, skeletal, slow
16761646	5.71	7.03	-2.51	0.005343	0.324941	GPR19	G protein-coupled receptor 19
17064230	3.65	5.66	-4.03	0.005355	0.324941
17120812	2.85	4.16	-2.48	0.005362	0.324941
16951043	2.7	4.12	-2.68	0.005389	0.324941
16685330	3.88	4.97	-2.13	0.005393	0.324941	GRIK3	glutamate receptor, ionotropic, kainate 3
17086919	0.44	2.15	-3.27	0.005396	0.324941
16665501	4	5.16	-2.23	0.005406	0.324941
16949403	0.07	2.16	-4.25	0.005413	0.324941	ST6GAL1	ST6 beta-galactosamide alpha-2,6-sialyltranferase 1
16969367	0.32	2.47	-4.42	0.005489	0.324941	RNU6-635P	RNA, U6 small nuclear 635, pseudogene
16947219	2.83	4.1	-2.41	0.005495	0.324941	RP11-451G4.3	novel trancript
16753458	4.76	5.88	-2.18	0.005504	0.324941	RP11-274J7.2	novel transcript
17017965	8.94	10.64	-3.25	0.005510	0.324941	PSMB8	proteasome (prosome, macropain) subunit, beta type, 8; proteasome (prosome, macropain) subunit, beta type, 8 (large multifunctional peptidase 7); proteasome (prosome, macropain) subunit beta type 8 (large multifunctional protease 7)
17027130	8.94	10.64	-3.25	0.005510	0.324941	PSMB8	proteasome (prosome, macropain) subunit, beta type, 8; proteasome (prosome, macropain) subunit, beta type, 8 (large multifunctional peptidase 7); proteasome (prosome, macropain) subunit beta type 8 (large multifunctional protease 7)
17029774	8.94	10.64	-3.25	0.005510	0.324941	PSMB8	proteasome (prosome, macropain) subunit, beta type, 8; proteasome (prosome, macropain) subunit, beta type, 8 (large multifunctional peptidase 7); proteasome (prosome, macropain) subunit beta type 8 (large multifunctional protease 7)
17032462	8.94	10.64	-3.25	0.005510	0.324941	PSMB8	proteasome (prosome, macropain) subunit, beta type, 8; proteasome (prosome, macropain) subunit, beta type, 8 (large multifunctional peptidase 7); proteasome (prosome, macropain) subunit beta type 8 (large multifunctional protease 7)
17034777	8.94	10.64	-3.25	0.005510	0.324941	PSMB8	proteasome (prosome, macropain) subunit, beta type, 8; proteasome (prosome, macropain) subunit, beta type, 8 (large multifunctional peptidase 7); proteasome (prosome, macropain) subunit beta type 8 (large multifunctional protease 7)
17037257	8.94	10.64	-3.25	0.005510	0.324941	PSMB8	proteasome (prosome, macropain) subunit, beta type, 8; proteasome (prosome, macropain) subunit, beta type, 8 (large multifunctional peptidase 7); proteasome (prosome, macropain) subunit beta type 8 (large multifunctional protease 7)
17039963	8.94	10.64	-3.25	0.005510	0.324941	PSMB8	proteasome (prosome, macropain) subunit, beta type, 8; proteasome (prosome, macropain) subunit, beta type, 8 (large multifunctional peptidase 7); proteasome (prosome, macropain) subunit beta type 8 (large multifunctional protease 7)
17042473	8.94	10.64	-3.25	0.005510	0.324941	PSMB8	proteasome (prosome, macropain) subunit, beta type, 8; proteasome (prosome, macropain) subunit, beta type, 8 (large multifunctional peptidase 7); proteasome (prosome, macropain) subunit beta type 8 (large multifunctional protease 7)
17031434	8.86	10.63	-3.4	0.005534	0.324941	IFITM4P	interferon induced transmembrane protein 4 pseudogene
17112963	3.9	5.07	-2.26	0.005539	0.324941	TCEAL5	transcription elongation factor A (SII)-like 5
17051157	3.89	5.51	-3.07	0.005586	0.324941	RNU7-27P	RNA, U7 small nuclear 27 pseudogene
16890478	2.92	4.41	-2.81	0.005598	0.324941	AC072062.3	novel transcript
16897797	9.04	10.72	-3.2	0.005618	0.324941	PNPT1	polyribonucleotide nucleotidyltransferase 1
16659036	5.43	7.48	-4.15	0.005630	0.324941	FBXO6	F-box protein 6
17119930	1.02	2.17	-2.22	0.005641	0.324941
16802918	6.86	8.59	-3.31	0.005650	0.324941	PML	promyelocytic leukemia
16667256	1.81	3.13	-2.5	0.005668	0.324941
16716179	3.57	4.71	-2.2	0.005676	0.324941
17042704	4.74	5.76	-2.02	0.005687	0.324941
17096853	0.39	2.41	-4.06	0.005705	0.324941
17022553	5.76	7.04	-2.42	0.005710	0.324941	DDO	D-aspartate oxidase
17124138	3.06	4.44	-2.61	0.005721	0.324941
17122524	3.98	5.31	-2.53	0.005724	0.324941
17102290	1.02	3.36	-5.04	0.005724	0.324941	MAGEB5	melanoma antigen family B, 5
17114417	4.35	5.38	-2.05	0.005735	0.324941	ZNF75D	zinc finger protein 75D
17104448	2.53	3.75	-2.33	0.005741	0.324941	RNA5SP507	RNA, 5S ribosomal pseudogene 507
17041253	1.47	3.02	-2.93	0.005757	0.324941	HLA-DQB1-AS1	HLA-DQB1 antisense RNA 1; putative novel transcript
16787200	2.45	3.6	-2.22	0.005781	0.324941	RP11-325D8.1	novel transcript
16766093	7.68	10.07	-5.24	0.005792	0.324941	STAT2	signal transducer and activator of transcription 2, 113kDa
16708086	3.82	5.18	-2.56	0.005806	0.324941	LOC102724111	uncharacterized LOC102724111
16994038	5.3	6.65	-2.54	0.005813	0.324941	LOC728613	programmed cell death 6 pseudogene; programmed cell death 6 (PDCD6) pseudogene
16992631	4.89	6.15	-2.39	0.005818	0.324941	CTD-2532K18.2	novel transcript
17063832	2.82	4.14	-2.49	0.005825	0.324941	TRBV6-4	T cell receptor beta variable 6-4
16919538	4.92	5.94	-2.03	0.005854	0.324941	WFDC12	WAP four-disulfide core domain 12
17097034	3.5	4.64	-2.21	0.005857	0.324941
17053275	5.45	6.59	-2.19	0.005873	0.324941	ZNF862	zinc finger protein 862
17119920	7.51	9.71	-4.58	0.005891	0.324941	GBP1P1	guanylate binding protein 1, interferon-inducible pseudogene 1; interferon-induced guanylate-binding protein 1 pseudogene
16801395	3.65	4.84	-2.27	0.005897	0.324941	LINC01413	long intergenic non-protein coding RNA 1413; novel transcript
17087308	7.96	9.73	-3.42	0.005897	0.324941	TDRD7	tudor domain containing 7
16932714	2.41	3.46	-2.08	0.005900	0.324941	MIR649	microRNA 649
17033890	8.76	10.52	-3.4	0.005907	0.324941	IFITM4P	interferon induced transmembrane protein 4 pseudogene
17038932	8.76	10.52	-3.4	0.005907	0.324941	IFITM4P	interferon induced transmembrane protein 4 pseudogene
17002237	0	2.73	-6.64	0.005910	0.324941	AC008694.3	novel transcript
16800156	7.67	9.18	-2.84	0.005940	0.324941	TMEM62	transmembrane protein 62
16919874	3.38	4.48	-2.14	0.005949	0.324941	OCSTAMP	osteoclast stimulatory transmembrane protein
17083357	5.57	7.42	-3.61	0.005963	0.324941	CD274	CD274 molecule
17002391	3.54	4.98	-2.7	0.006007	0.324941	C1QTNF2	C1q and tumor necrosis factor related protein 2
16820254	3.79	4.83	-2.06	0.006011	0.324941	C16orf86	chromosome 16 open reading frame 86
17119922	6.38	8.64	-4.77	0.006048	0.324941	GBP1P1	guanylate binding protein 1, interferon-inducible pseudogene 1; interferon-induced guanylate-binding protein 1 pseudogene
16966283	3.82	5.11	-2.44	0.006057	0.324941	RNU6-1195P	RNA, U6 small nuclear 1195, pseudogene
16963113	1.67	2.97	-2.46	0.006060	0.324941	APOD	apolipoprotein D
16942323	2.07	3.69	-3.07	0.006064	0.324941	RNU6-139P	RNA, U6 small nuclear 139, pseudogene
16965513	4.13	5.39	-2.38	0.006066	0.324941	RP11-496D24.2	novel transcript
17006614	0	3.28	-9.7	0.006075	0.324941	HCG26	HLA complex group 26 (non-protein coding)
16999776	6.7	8.41	-3.27	0.006087	0.324941	IRF1	interferon regulatory factor 1
16947958	2.93	4.13	-2.3	0.006093	0.324941
16665755	2.17	3.49	-2.49	0.006107	0.324941
17123260	5.6	8.12	-5.72	0.006125	0.324941	TRANK1	tetratricopeptide repeat and ankyrin repeat containing 1
16734762	6.59	8.36	-3.42	0.006176	0.324941	TRIM21	tripartite motif containing 21; tripartite motif-containing 21
17001654	7.38	9.47	-4.25	0.006196	0.324941	CD74	CD74 molecule, major histocompatibility complex, class II invariant chain
16770848	3.58	4.65	-2.1	0.006196	0.324941	NOS1	nitric oxide synthase 1 (neuronal)
16689332	6.5	8.78	-4.85	0.006205	0.324941	GBP1	guanylate binding protein 1, interferon-inducible
16693365	3.13	4.4	-2.42	0.006225	0.324941	SPRR2C	small proline-rich protein 2C (pseudogene)
16784484	4.99	6.15	-2.24	0.006281	0.324941
17015106	2.59	3.98	-2.63	0.006281	0.324941	SERPINB9	serpin peptidase inhibitor, clade B (ovalbumin), member 9
17051046	2.27	3.92	-3.15	0.006285	0.324941	AC005276.1	putative novel transcript
17122030	5.64	6.91	-2.41	0.006286	0.324941	ZNF818P	zinc finger protein 818, pseudogene
17122034	5.64	6.91	-2.41	0.006286	0.324941	ZNF818P	zinc finger protein 818, pseudogene
16996795	2.89	4.31	-2.69	0.006305	0.324941	LOC101928741	uncharacterized LOC101928741; novel transcript
16890457	2.75	3.76	-2.02	0.006319	0.324941	VWC2L	von Willebrand factor C domain containing protein 2-like; von Willebrand factor C domain-containing protein 2-like
16681981	3.64	4.76	-2.18	0.006334	0.324941	C1orf195	chromosome 1 open reading frame 195
17105224	4.18	5.33	-2.23	0.006351	0.324941	CPXCR1	CPX chromosome region, candidate 1
16964985	0	1.34	-2.54	0.006351	0.324941
16787407	1.32	2.47	-2.21	0.006371	0.324941
16928337	3.48	4.6	-2.18	0.006371	0.324941	TOP1P2	topoisomerase (DNA) I pseudogene 2
16728518	3.96	5.11	-2.23	0.006404	0.324941	FAM86C1	family with sequence similarity 86, member C1
16665193	3.79	5.25	-2.76	0.006416	0.324941	C8A	complement component 8, alpha polypeptide
16862986	4.28	5.53	-2.38	0.006463	0.324941	IGSF23	immunoglobulin superfamily, member 23
16729463	3.29	4.98	-3.22	0.006479	0.324941	RP11-91P24.5	novel transcript
16963648	4.59	5.65	-2.08	0.006509	0.324941
16876428	3.47	4.85	-2.61	0.006517	0.324941	LOC101927468	uncharacterized LOC101927468
16733068	1.98	3.26	-2.44	0.006521	0.324941	RNU6-1156P	RNA, U6 small nuclear 1156, pseudogene
17028653	8.75	10.62	-3.66	0.006530	0.324941	IFITM4P	interferon induced transmembrane protein 4 pseudogene
16934215	3.44	4.71	-2.4	0.006544	0.324941	RP1-149A16.12	putative novel transcript
16873826	4.72	6.42	-3.26	0.006551	0.324941	PLA2G4C	phospholipase A2, group IVC (cytosolic, calcium-independent)
16875032	0	1.88	-3.69	0.006556	0.324941
16698872	2.75	4.52	-3.4	0.006561	0.324941	RP1-272L16.1	novel transcript
17016025	5.82	6.98	-2.22	0.006568	0.324941	RNU6-801P	RNA, U6 small nuclear 801, pseudogene
17120964	5.1	6.88	-3.43	0.006574	0.324941	PHF2P1	PHD finger protein 2 pseudogene 1
16673713	2.27	3.74	-2.76	0.006578	0.324941	FMO2	flavin containing monooxygenase 2 (non-functional)
16793714	0.44	2.65	-4.61	0.006585	0.324941	RP11-696D21.2	novel transcript
16742515	0	2.69	-6.45	0.006592	0.324941	RNU7-59P	RNA, U7 small nuclear 59 pseudogene
16666416	6.67	7.97	-2.45	0.006607	0.324941	NEXN	nexilin (F actin binding protein)
17016369	3.67	4.93	-2.39	0.006619	0.324941	HIST1H2BB	histone cluster 1, H2bb
16696687	3.41	5.14	-3.32	0.006648	0.324941	RNU2-12P	RNA, U2 small nuclear 12, pseudogene
16833327	8.99	10.73	-3.35	0.006663	0.324941	SLFN5	schlafen family member 5
16942901	4	5.24	-2.37	0.006671	0.324941	LINC00506	long intergenic non-protein coding RNA 506
17107983	3.67	4.77	-2.14	0.006685	0.324941	ZFP92	ZFP92 zinc finger protein; zinc finger protein 92 homolog (mouse)
16775834	2.77	4.12	-2.55	0.006686	0.324941	SOX21-AS1	SOX21 antisense RNA 1 (head to head); novel transcript
16747074	2.02	3.28	-2.4	0.006688	0.324941	RP11-500M8.4	novel transcript, sense intronic to RP11-500M8.7
16928816	3.64	4.84	-2.28	0.006691	0.324941	NEFH	neurofilament, heavy polypeptide
16684077	3.91	5.47	-2.95	0.006695	0.324941	RP11-288L9.1	putative novel transcript
16863287	4.58	6.03	-2.73	0.006697	0.324941	FOSB	FBJ murine osteosarcoma viral oncogene homolog B
16863393	3.08	4.12	-2.05	0.006715	0.324941	IGFL2	IGF-like family member 2
16967853	5.83	7.75	-3.77	0.006744	0.324941	AREG	amphiregulin
17122068	5.08	6.45	-2.58	0.006769	0.324941	AC005336.5	polymerase (RNA) mitochondrial (DNA directed) (POLRMT) pseudogene
17024530	3.29	4.31	-2.04	0.006776	0.324941	RP11-307P5.2	putative novel transcript
16863737	5.94	7.55	-3.05	0.006792	0.324941	LOC100505812	uncharacterized LOC100505812; novel transcript, antisense to CARD8
16743403	3.83	5.08	-2.37	0.006818	0.324941	MIR548L	microRNA 548l
16894119	3.39	4.97	-2.99	0.006826	0.324941	AC017076.5	putative novel transcript
16967863	6.01	7.85	-3.58	0.006847	0.324941	AREG	amphiregulin
17125710	4.64	5.83	-2.28	0.006848	0.324941	TSPY13P	testis specific protein, Y-linked 13, pseudogene; testis specific protein, Y-linked 11, pseudogene; testis specific protein, Y-linked 15, pseudogene; testis specific protein, Y-linked 1 (TSPY1) pseudogene; testis specific protein, Y-linked 3; testis specific protein, Y-linked 4; testis specific protein, Y-linked 1; testis specific protein, Y-linked 2; testis specific protein, Y-linked 8; testis s…
16871800	5.84	6.94	-2.14	0.006853	0.324941	LOC101927720	uncharacterized LOC101927720; novel transcript, antisense to ZNF793
16690679	3.71	4.72	-2.02	0.006859	0.324941	RP11-195M16.1	putative novel transcript
16781927	3.11	4.72	-3.04	0.006865	0.324941	TRAV23DV6	T cell receptor alpha variable 23/delta variable 6
16981997	6.11	7.43	-2.49	0.006871	0.324941
16748262	3.34	4.49	-2.22	0.006880	0.324941	CLEC12B	C-type lectin domain family 12, member B; C-type lectin domain family 12 member B
17075151	2.01	3.81	-3.46	0.006890	0.324941
16718464	3.09	4.34	-2.39	0.006909	0.324941	RP11-324O2.3	novel transcript, antisense to ACSL5
16741173	6.43	7.84	-2.65	0.006912	0.324941	UNC93B1	unc-93 homolog B1 (C. elegans)
16981039	3.05	4.13	-2.12	0.006923	0.324941
16661615	3.53	4.82	-2.45	0.006934	0.324941
16754907	5.38	6.59	-2.31	0.006940	0.324941
16725783	1.99	3.13	-2.2	0.006943	0.324941	BEST1	bestrophin 1
16846532	3.66	4.82	-2.24	0.006957	0.324941	DLX3	distal-less homeobox 3
16973918	4.22	5.63	-2.67	0.006960	0.324941	LOC101928237	uncharacterized LOC101928237
17023233	3.95	5.14	-2.28	0.006961	0.324941
16887145	0.99	3.03	-4.1	0.006963	0.324941
16666940	1.47	5.09	-12.25	0.006993	0.324941	RP4-620F22.2	novel transcript
16997636	0.35	1.72	-2.58	0.007006	0.324941
16976483	1.9	3.28	-2.6	0.007007	0.324941	TMPRSS11BNL	TMPRSS11B N-terminal like, pseudogene; transmembrane protease, serine 11 pseudogene
16720096	4.78	6.35	-2.98	0.007010	0.324941	RP11-326C3.10	novel transcript, antisense to IFITM3
17051194	6.81	7.89	-2.13	0.007056	0.324941	LINC01000	long intergenic non-protein coding RNA 1000
16866081	5.62	7.06	-2.72	0.007096	0.324941	ZIK1	zinc finger protein interacting with K protein 1; zinc finger protein interacting with K protein 1 homolog (mouse)
16788417	10.19	11.68	-2.8	0.007128	0.324941	RP11-638I2.8	novel transcript, antisense to WARS
16702650	1.66	3.63	-3.92	0.007130	0.324941	MIR1265	microRNA 1265
16943596	2.68	4.35	-3.17	0.007146	0.324941	CCDC54	coiled-coil domain containing 54
17045893	6.27	8.23	-3.91	0.007153	0.324941	LINC00525	long intergenic non-protein coding RNA 525; novel transcript
16896442	9.24	11	-3.38	0.007156	0.324941	EIF2AK2	eukaryotic translation initiation factor 2-alpha kinase 2
16926048	0.38	2.07	-3.23	0.007173	0.324941	RNU6-1149P	RNA, U6 small nuclear 1149, pseudogene
16899601	4.42	5.56	-2.2	0.007181	0.324941	TRABD2A	TraB domain containing 2A
16827150	2.5	3.73	-2.34	0.007213	0.324941	CCDC79	coiled-coil domain containing 79; coiled-coil domain containing 79 pseudogene
16660917	2.15	4.17	-4.05	0.007225	0.324941
16855994	4.44	5.57	-2.19	0.007251	0.324941
16950337	2.53	4	-2.77	0.007254	0.324941	AC026202.5	novel transcript
16807772	4.44	5.47	-2.04	0.007260	0.324941	PLA2G4E	phospholipase A2, group IVE
16865872	4.09	5.13	-2.06	0.007262	0.324941	LOC100506374	uncharacterized LOC100506374; novel protein, similar to Epididymis-specific protein
16978004	1.78	3.05	-2.41	0.007280	0.324941	RP11-763F8.1	novel protein
16688840	2.13	3.22	-2.13	0.007292	0.324941	RP5-837I24.4	putative novel transcript
17125764	1.79	3.35	-2.96	0.007293	0.324941
17012938	0	1.94	-3.84	0.007294	0.324941
17088446	3.22	4.85	-3.08	0.007296	0.324941
16777089	2.72	3.8	-2.11	0.007299	0.324941	ANKRD26P3	ankyrin repeat domain 26 pseudogene 3; novel pseudogene
16774581	1.84	3.46	-3.08	0.007342	0.324941	SPERT	spermatid associated
16941993	2.37	3.95	-2.98	0.007350	0.324941	ARHGEF3-AS1	ARHGEF3 antisense RNA 1; novel transcript
16988011	2.04	3.05	-2.01	0.007354	0.324941
17105008	0.99	3.99	-8.03	0.007358	0.324941	RNU6-854P	RNA, U6 small nuclear 854, pseudogene
17070492	4.44	5.78	-2.53	0.007407	0.324941	ATP6V0D2	ATPase, H+ transporting, lysosomal 38kDa, V0 subunit d2
16965860	2.8	3.82	-2.02	0.007433	0.324941	RP11-725M22.1	novel transcript
17126024	8.72	10.37	-3.13	0.007434	0.324941	TRIM25	tripartite motif containing 25; microRNA 3614
16793299	3.56	5.01	-2.72	0.007449	0.324941	LINC00520	long intergenic non-protein coding RNA 520; novel transcript
16765681	2.28	4.02	-3.33	0.007460	0.324941	OR6C6	olfactory receptor, family 6, subfamily C, member 6
16744240	3.96	5.11	-2.21	0.007471	0.324941	COLCA1	colorectal cancer associated 1; chromosome 11 open reading frame 92
16761521	0.74	2.21	-2.78	0.007490	0.324941	TAS2R46	taste receptor, type 2, member 46
17056984	6.55	8.16	-3.05	0.007508	0.324941	INHBA	inhibin, beta A
17124408	3.45	4.57	-2.17	0.007513	0.324941	AC060834.2	C3 and PZP-like, alpha-2-macroglobulin domain containing 8 (CPAMD8) pseudogene; C3 and PZP-like, alpha-2-macroglobulin domain containing 8
16875873	3.91	5.26	-2.55	0.007523	0.324941	ZNF582	zinc finger protein 582
16965831	3.97	5.32	-2.55	0.007533	0.324941
16679506	2.51	3.75	-2.37	0.007538	0.324941	RP11-278H7.3	putative novel transcript
17053998	3.13	4.39	-2.4	0.007554	0.324941	RNU4-31P	RNA, U4 small nuclear 31, pseudogene
16891840	3.19	5.85	-6.3	0.007562	0.324941	AC009950.2	novel transcript, antisense to SP110
17083569	2.6	3.85	-2.37	0.007564	0.324941	PTPRD-AS1	PTPRD antisense RNA 1; novel transcript
17124830	0	2.21	-4.62	0.007568	0.324941
16714030	4.93	6.16	-2.35	0.007571	0.324941	ARHGAP22	Rho GTPase activating protein 22
16666959	2.73	5.02	-4.88	0.007577	0.324941	GBP1P1	guanylate binding protein 1, interferon-inducible pseudogene 1; interferon-induced guanylate-binding protein 1 pseudogene
17013918	3.33	4.48	-2.21	0.007602	0.324941	LOC101928868	uncharacterized LOC101928868
17050887	2.46	3.51	-2.07	0.007626	0.324941	RNU7-154P	RNA, U7 small nuclear 154 pseudogene
16725210	3.75	4.84	-2.13	0.007641	0.324941	MS4A7	membrane-spanning 4-domains, subfamily A, member 7
17085196	9.02	10.44	-2.67	0.007642	0.324941	ANKRD20A3	ankyrin repeat domain 20 family, member A3; ankyrin repeat domain 20 family, member A2; ankyrin repeat domain 20 family, member A4; ankyrin repeat domain 20 family, member A1; ankyrin repeat domain 20 family, member A5, pseudogene; ankyrin repeat domain 20 family, member A8, pseudogene; ankyrin repeat domain 20 family, member A7, pseudogene; ankyrin repeat domain 20A (ANKRD20A) pseudogene; ankyri…
16678496	6.68	8.09	-2.66	0.007651	0.324941	HIST3H2BB	histone cluster 3, H2bb
17125196	5.6	7.27	-3.18	0.007654	0.324941
16889819	2.96	4.06	-2.15	0.007707	0.324941	CTLA4	cytotoxic T-lymphocyte-associated protein 4
16944559	1.98	3.38	-2.64	0.007746	0.324941	ARGFX	arginine-fifty homeobox
16776010	4.49	5.84	-2.55	0.007756	0.324941	STK24-AS1	STK24 antisense RNA 1; putative novel transcript
16787799	6.99	8.44	-2.72	0.007777	0.324941	IFI27L1	interferon, alpha-inducible protein 27-like 1
17020608	7.4	9.32	-3.77	0.007778	0.324941	ERVH-3	endogenous retrovirus group H, member 3; novel transcript
17124664	6.26	7.43	-2.25	0.007788	0.324941	LOC728743	zinc finger protein pseudogene; zinc finger protein 775
17124668	6.26	7.43	-2.25	0.007788	0.324941	LOC728743	zinc finger protein pseudogene; zinc finger protein 775
16974246	4.88	6.58	-3.26	0.007792	0.324941
16883216	4.42	5.5	-2.12	0.007816	0.324941	LINC01125	long intergenic non-protein coding RNA 1125; novel transcript
17066203	4.58	5.8	-2.32	0.007818	0.324941	NSAP11	nervous system abundant protein 11; novel transcript, antisense to PSD3
16904510	3.9	5.39	-2.8	0.007819	0.324941
16738544	8.62	10.59	-3.93	0.007820	0.324941	UBE2L6	ubiquitin-conjugating enzyme E2L 6
17023716	2.84	4.1	-2.4	0.007862	0.324941	VNN3	vanin 3
16760691	7.47	9.16	-3.23	0.007866	0.324941	C1R	complement component 1, r subcomponent; complement component 1, r subcomponent-like; omplement component 1, r subcomponent-like
16761133	0	2.51	-5.68	0.007868	0.324941
16995721	3.4	4.66	-2.4	0.007885	0.324941	MROH2B	maestro heat-like repeat family member 2B
16690403	5.65	7.13	-2.79	0.007903	0.324941	NBPF4	neuroblastoma breakpoint family, member 4
16972047	2.27	3.45	-2.27	0.007906	0.324941	RP11-502M1.2	novel transcript
16981822	3.33	4.54	-2.32	0.007907	0.324941	RN7SKP13	RNA, 7SK small nuclear pseudogene 13
16797956	3.19	4.33	-2.2	0.007933	0.324941
17054948	0	2.55	-5.86	0.007963	0.324941
17056022	0	2.6	-6.05	0.007966	0.324941	MIR148A	microRNA 148a
16970118	2.45	4.07	-3.08	0.007971	0.324941	SYNPO2	synaptopodin 2
17038034	3.31	4.32	-2.03	0.007974	0.324941
17119974	4.79	5.94	-2.21	0.007977	0.324941
16743764	3.73	6.63	-7.49	0.007979	0.324941	MMP13	matrix metallopeptidase 13 (collagenase 3)
16972247	3.13	5.84	-6.54	0.007997	0.324941
16852886	3.4	4.6	-2.3	0.008005	0.324941	SERPINB10	serpin peptidase inhibitor, clade B (ovalbumin), member 10
17084097	8.24	9.59	-2.55	0.008015	0.324941	IFT74	intraflagellar transport 74 homolog (Chlamydomonas)
17099358	4.61	5.67	-2.08	0.008026	0.324941	RP11-295G24.5	putative novel transcript
16858651	3.16	4.73	-2.98	0.008033	0.324941	CTD-2192J16.11	novel transcript
16927734	5.56	6.89	-2.52	0.008033	0.324941	IGLV9-49	immunoglobulin lambda variable 9-49; immunoglobulin lambda constant 1 (Mcg marker)
17024775	4.9	6.67	-3.41	0.008050	0.324941	SYNE1	spectrin repeat containing, nuclear envelope 1
16813614	1.93	3.16	-2.34	0.008057	0.324941
16794584	3.79	4.9	-2.17	0.008059	0.324941
16753710	3.83	5.05	-2.34	0.008067	0.324941	HELB	helicase (DNA) B
16781912	3.07	4.15	-2.12	0.008078	0.324941	OR6C4	olfactory receptor, family 6, subfamily C, member 4; YME1-like 1 ATPase; T cell receptor alpha variable 19
16944238	2.47	4.71	-4.73	0.008093	0.324941	ZBTB20-AS4	ZBTB20 antisense RNA 4; novel transcript
17102781	5.01	6.23	-2.32	0.008111	0.324941	NYX	nyctalopin
16871025	3.12	4.51	-2.63	0.008134	0.324941
17053354	5.49	7.14	-3.13	0.008157	0.324941	LOC728743	zinc finger protein pseudogene
16911989	3.41	4.65	-2.36	0.008197	0.324941	LOC101929625	uncharacterized LOC101929625
16849597	4.65	5.88	-2.36	0.008211	0.324941	C1QTNF1-AS1	C1QTNF1 antisense RNA 1; novel protein
16900195	7.74	9.21	-2.78	0.008255	0.324941	FAM95A	family with sequence similarity 95, member A
16680362	4.63	6.01	-2.6	0.008266	0.324941	C1orf233	chromosome 1 open reading frame 233
16697492	4.71	6.74	-4.06	0.008270	0.324941	KCNT2	potassium channel, subfamily T, member 2
16665507	1.02	3.22	-4.6	0.008278	0.324941	FOXD3	forkhead box D3
16854408	2.15	3.17	-2.02	0.008288	0.324941	PCAT18	prostate cancer associated transcript 18 (non-protein coding); novel transcript
17098896	2.67	4.13	-2.74	0.008288	0.324941	HMGA1P4	high mobility group AT-hook 1 pseudogene 4; putative novel transcript
16981035	0	1.79	-3.46	0.008302	0.324941
16752695	3.35	4.44	-2.13	0.008325	0.324941	GPR182	G protein-coupled receptor 182; novel transcript, sense overalpping GPR182
16872575	3.9	4.99	-2.12	0.008328	0.324941	B3GNT8	UDP-GlcNAc:betaGal beta-1,3-N-acetylglucosaminyltransferase 8
16880810	3.61	4.66	-2.06	0.008347	0.324941	LOC729348	LINE1 retrotransposable element; novel transcript
17120400	3.54	4.59	-2.06	0.008352	0.324941	ZNF503-AS1	ZNF503 antisense RNA 1; novel transcript (LOC253264)
16933865	3.46	4.88	-2.68	0.008359	0.324941	SEC14L3	SEC14-like 3 (S. cerevisiae)
16850216	6.34	7.59	-2.38	0.008365	0.324941	SECTM1	secreted and transmembrane 1
16702399	1.61	3.58	-3.93	0.008366	0.324941	CELF2	CUGBP, Elav-like family member 2; CUG triplet repeat, RNA binding protein 2
17084389	2.98	4.63	-3.14	0.008367	0.324941	PRSS3	protease, serine, 3
17080843	3.2	4.7	-2.82	0.008368	0.324941	FER1L6-AS2	FER1L6 antisense RNA 2; novel transcript
16799411	3.95	4.98	-2.05	0.008371	0.324941	SRP14-AS1	SRP14 antisense RNA1 (head to head); novel transcript
16695048	5.2	6.42	-2.32	0.008386	0.324941	SPTA1	spectrin, alpha, erythrocytic 1; spectrin, alpha, erythrocytic 1 (elliptocytosis 2)
16763097	2.33	3.69	-2.58	0.008389	0.324941
17085459	8.15	9.5	-2.55	0.008429	0.324941	LOC642929	general transcription factor II, i pseudogene; uncharacterized LOC101928608; uncharacterized LOC101929518
17114922	4.53	5.56	-2.04	0.008443	0.324941
17124234	4.18	5.29	-2.16	0.008444	0.324941
16665245	2.53	3.72	-2.29	0.008451	0.324941
16902353	2.72	4.66	-3.85	0.008452	0.324941
16924176	6.57	7.75	-2.26	0.008454	0.324941	C21orf15	chromosome 21 open reading frame 15; long intergenic non-protein coding RNA 417; cytochrome P450, family 4, subfamily F, polypeptide 3-like pseudogene
16819099	3.03	4.71	-3.2	0.008461	0.324941	CAPNS2	calpain, small subunit 2
16807254	2.33	3.86	-2.89	0.008468	0.324941	LOC101928245	uncharacterized LOC101928245; novel transcript
16999070	4.52	6.32	-3.49	0.008476	0.324941
17086728	2.78	4.56	-3.44	0.008494	0.324941
17004292	3.65	4.67	-2.03	0.008498	0.324941	RP1-40E16.2	putative novel transcript
16860273	6.34	7.48	-2.21	0.008500	0.324941	ZNF849P	zinc finger protein 849, pseudogene
16964904	2.41	4.79	-5.18	0.008503	0.324941	RNA5SP152	RNA, 5S ribosomal pseudogene 152
16709268	6.03	7.92	-3.72	0.008519	0.324941	ACSL5	acyl-CoA synthetase long-chain family member 5
16819355	5.56	7.03	-2.77	0.008519	0.324941	NLRC5	NLR family, CARD domain containing 5
16929615	6.97	8.83	-3.65	0.008521	0.324941	APOL6	apolipoprotein L, 6
17076586	5.69	6.71	-2.02	0.008529	0.324941	ZMAT4	zinc finger, matrin-type 4; zinc finger, matrin type 4
16920468	2.48	4.94	-5.51	0.008535	0.324941	RNU7-14P	RNA, U7 small nuclear 14 pseudogene
16999886	2.48	4.94	-5.51	0.008535	0.324941	RNU7-14P	RNA, U7 small nuclear 14 pseudogene
16719638	3.86	5.04	-2.27	0.008541	0.324941
17121444	5.97	7.2	-2.35	0.008552	0.324941	PKD1	polycystic kidney disease 1 (autosomal dominant); GPS, PLAT and transmembrane domain-containing protein; polycystin-1-like; polycystic kidney disease 1 (autosomal dominant) pseudogene 1; polycystic kidney disease 1 (autosomal dominant) pseudogene 5; polycystic kidney disease 1 (autosomal dominant) pseudogene 6; nuclear pore complex interacting protein family, member A1; nuclear pore complex inter…
16664529	3.69	4.79	-2.13	0.008561	0.324941
17052392	4.15	5.21	-2.08	0.008566	0.324941	RNU1-82P	RNA, U1 small nuclear 82, pseudogene
16683541	5.85	7.51	-3.17	0.008595	0.324941	IL22RA1	interleukin 22 receptor, alpha 1
16866389	7.1	8.4	-2.46	0.008616	0.324941	LOC101928344	protein GVQW1-like; long intergenic non-protein coding RNA 1347; uncharacterized LOC729218; uncharacterized LOC441124; uncharacterized LOC101930131; uncharacterized LOC100996442; uncharacterized LOC100134822; uncharacterized LOC101926918; uncharacterized LOC102724409; family with sequence similarity 157, member A; uncharacterized LOC101928670; uncharacterized LOC101927270; uncharacterized LOC1019…
16747678	7.87	9.64	-3.4	0.008635	0.324941	C1S	complement component 1, s subcomponent
17122334	0.79	2.39	-3.03	0.008643	0.324941	PKP4P1	plakophilin 4 pseudogene 1; plakophilin 4 (PKP4) pseudogene
17125224	7.23	8.96	-3.31	0.008653	0.324941	LOC101059935	coiled-coil domain-containing protein 29-like; novel protein; novel pseudogene; ankyrin repeat domain 20 family, member A8, pseudogene; coiled-coil domain containing 29 (CCDC29) pseudogene
16890335	1.17	2.65	-2.79	0.008657	0.324941
16777766	3.19	4.21	-2.03	0.008663	0.324941	RNU6-53P	RNA, U6 small nuclear 53, pseudogene
17108841	0	1.93	-3.81	0.008668	0.324941
16730583	5.32	6.52	-2.3	0.008678	0.324941	WTAPP1	Wilms tumor 1 associated protein pseudogene 1; Wilms tumor 1 associated protein (WTAP) pseudogene
16689312	5.37	7.14	-3.41	0.008690	0.324941	GBP3	guanylate binding protein 3
17084961	2.11	3.73	-3.07	0.008694	0.324941
17102127	0.09	2.72	-6.2	0.008701	0.324941
17025815	5.34	6.44	-2.14	0.008712	0.324941	RP11-503C24.6	novel transcript
17016642	5.75	6.99	-2.36	0.008729	0.324941	ZNF311	zinc finger protein 311
17026490	5.75	6.99	-2.36	0.008729	0.324941	ZNF311	zinc finger protein 311
17028549	5.75	6.99	-2.36	0.008729	0.324941	ZNF311	zinc finger protein 311
17031330	5.75	6.99	-2.36	0.008729	0.324941	ZNF311	zinc finger protein 311
17033786	5.75	6.99	-2.36	0.008729	0.324941	ZNF311	zinc finger protein 311
17041450	5.75	6.99	-2.36	0.008729	0.324941	ZNF311	zinc finger protein 311
16989613	3.68	4.75	-2.09	0.008743	0.324941	LOC100130172	uncharacterized LOC100130172; novel transcript, antisense to FAM13B
16908478	3.47	5.01	-2.9	0.008759	0.324941	RNU6-642P	RNA, U6 small nuclear 642, pseudogene
17087049	5.78	7.57	-3.47	0.008767	0.324941
16799157	2.1	4.12	-4.08	0.008772	0.324941	LOC102724214	uncharacterized LOC102724214
16846708	1.17	2.93	-3.39	0.008774	0.324941	RP11-94C24.11	novel transcript
16901974	4.37	6.4	-4.1	0.008779	0.324941	IL1A	interleukin 1, alpha
16698864	0.68	2.42	-3.34	0.008791	0.324941	RP11-565N2.2	novel transcript
16690693	2.6	4.38	-3.44	0.008793	0.324941	RP5-1028L10.2	putative novel transcript
16805830	0	1.62	-3.07	0.008829	0.324941
16852267	1.21	2.85	-3.12	0.008837	0.324941	MIR4527	microRNA 4527
17016760	9.22	10.98	-3.37	0.008851	0.324941	IFITM4P	interferon induced transmembrane protein 4 pseudogene
17036173	9.22	10.98	-3.37	0.008851	0.324941	IFITM4P	interferon induced transmembrane protein 4 pseudogene
16662664	3.12	4.2	-2.11	0.008891	0.324941	MANEAL	mannosidase, endo-alpha-like
17104958	2.94	4.8	-3.62	0.008920	0.324941	RNU6-562P	RNA, U6 small nuclear 562, pseudogene
16713045	2.97	5.19	-4.67	0.008925	0.324941
16922914	0.73	2.53	-3.49	0.008956	0.324941
16718232	6.26	7.27	-2.01	0.008958	0.324941	ITPRIP	inositol 1,4,5-trisphosphate receptor interacting protein; inositol 1,4,5-triphosphate receptor interacting protein
16855123	1.17	2.68	-2.85	0.008985	0.324941	RNU6-708P	RNA, U6 small nuclear 708, pseudogene
16788758	1.87	3.2	-2.51	0.009010	0.324941	MIR487B	microRNA 487b
16770812	3.74	5.02	-2.42	0.009031	0.324941	TESC	tescalcin
16808268	5.17	6.2	-2.05	0.009046	0.324941	CATSPER2	cation channel, sperm associated 2; uncharacterized LOC101930343
16775619	0.94	2.69	-3.37	0.009048	0.324941	LINC00446	long intergenic non-protein coding RNA 446; novel transcript
17050889	3.56	5.15	-3.01	0.009063	0.324941	RP11-560I19.1	putative novel transcript
16765535	0	1.89	-3.71	0.009076	0.324941	RNU6-950P	RNA, U6 small nuclear 950, pseudogene
17118896	0	1.89	-3.71	0.009076	0.324941	RNU6-950P	RNA, U6 small nuclear 950, pseudogene
17037670	7.61	9.52	-3.76	0.009095	0.324941	HLA-A	major histocompatibility complex, class I, A
16966212	1.14	3.52	-5.2	0.009130	0.324941
17125434	3.24	4.63	-2.63	0.009167	0.324941	MAGEB6P1	melanoma antigen family B, 6 pseudogene 1; melanoma antigen family B, 6B pseudogene
16691850	3.54	4.98	-2.72	0.009171	0.324941
16677278	5.26	6.3	-2.06	0.009199	0.324941	ATF3	activating transcription factor 3
16952874	2.78	5.34	-5.93	0.009205	0.324941	CCR1	chemokine (C-C motif) receptor 1
16979330	6.63	7.72	-2.13	0.009217	0.324941	LINC01061	long intergenic non-protein coding RNA 1061
16867784	7.84	9.4	-2.95	0.009223	0.324941	C3	complement component 3
16891629	5.22	6.79	-2.97	0.009256	0.324941	NYAP2	neuronal tyrosine-phosphorylated phosphoinositide-3-kinase adaptor 2
16791280	6.89	8.04	-2.21	0.009280	0.324941	DHRS1	dehydrogenase/reductase (SDR family) member 1
16860475	4.12	5.48	-2.57	0.009280	0.324941	CTC-360P9.3	uncharacterized LOC100996665; novel transcript
16940535	7.27	8.9	-3.09	0.009285	0.324941	TREX1	three prime repair exonuclease 1; ATR interacting protein
16893794	1.62	3.69	-4.19	0.009290	0.324941	AC116609.1	novel transcript
16730296	6.88	7.91	-2.03	0.009294	0.324941	KDM4D	lysine (K)-specific demethylase 4D
16758072	2.1	4.03	-3.81	0.009300	0.324941
17048380	4.45	6.15	-3.24	0.009311	0.324941	MGC16142	uncharacterized protein MGC16142
17076600	2.57	3.66	-2.14	0.009315	0.324941	RP11-465K16.1	putative novel transcript
17048244	3.24	4.25	-2.02	0.009325	0.324941
16796662	3.94	5.78	-3.57	0.009333	0.324941
16748160	5.23	6.32	-2.14	0.009333	0.324941
16885345	2.6	3.86	-2.4	0.009335	0.324941	RNU4-48P	RNA, U4 small nuclear 48, pseudogene
16986963	1.63	3.13	-2.83	0.009364	0.324941	CTD-2036A18.2	novel transcript
16846915	8.82	10.46	-3.12	0.009366	0.324941	TRIM25	tripartite motif containing 25
16947124	2.31	3.35	-2.06	0.009375	0.324941
17120794	1.73	3.24	-2.85	0.009376	0.324941	LOC728715	ovostatin homolog 2-like; ovostatin; ovostatin 2; ovostatin (OVOS) pseudogene
17026093	3.43	4.45	-2.03	0.009385	0.324941	MOG	myelin oligodendrocyte glycoprotein
17027287	3.43	4.45	-2.03	0.009385	0.324941	MOG	myelin oligodendrocyte glycoprotein
17030133	3.43	4.45	-2.03	0.009385	0.324941	MOG	myelin oligodendrocyte glycoprotein
17032823	3.43	4.45	-2.03	0.009385	0.324941	MOG	myelin oligodendrocyte glycoprotein
17037615	3.43	4.45	-2.03	0.009385	0.324941	MOG	myelin oligodendrocyte glycoprotein
17040331	3.43	4.45	-2.03	0.009385	0.324941	MOG	myelin oligodendrocyte glycoprotein
16939127	6.99	8.54	-2.91	0.009394	0.324941	MYD88	myeloid differentiation primary response 88; myeloid differentiation primary response gene (88)
16900986	3.57	5.47	-3.74	0.009397	0.324941	LYG2	lysozyme G-like 2
17043767	0	1.84	-3.58	0.009401	0.324941	RN7SKP228	RNA, 7SK small nuclear pseudogene 228
17124196	0.73	1.76	-2.05	0.009405	0.324941
16907950	3.82	5.12	-2.46	0.009420	0.324941
16837324	5.26	6.43	-2.25	0.009448	0.324941
17024356	3.36	4.59	-2.35	0.009463	0.324941	RP1-45I4.3	putative novel transcript
17053764	4.03	5.2	-2.25	0.009473	0.324941
16675660	4.63	5.96	-2.5	0.009502	0.324941	FAM58BP	family with sequence similarity 58, member B, pseudogene; novel pseudogene
16907718	3.97	5.42	-2.75	0.009504	0.324941	RNU6-360P	RNA, U6 small nuclear 360, pseudogene
16864901	3.23	5.24	-4.05	0.009513	0.324941	ZNF137P	zinc finger protein 137, pseudogene
16984562	2.14	3.81	-3.19	0.009537	0.324941	PARP8	poly (ADP-ribose) polymerase family, member 8
16946077	4.85	6.45	-3.03	0.009564	0.324941	IL20RB	interleukin 20 receptor beta
16743912	5.12	6.55	-2.7	0.009574	0.324941	CARD16	caspase recruitment domain family, member 16
17125332	0	2.46	-5.51	0.009581	0.324941	RP11-534I8.1	programmed cell death 2 (PDCD2) pseudogene
17092081	3.72	5.17	-2.73	0.009582	0.324941	GLIS3	GLIS family zinc finger 3
17117969	4.66	6.02	-2.57	0.009588	0.324941	LOC100652901	uncharacterized LOC100652901
16955815	5.44	7.21	-3.42	0.009609	0.324941
16813317	4.66	5.93	-2.41	0.009613	0.324941
16827620	3.94	4.98	-2.05	0.009625	0.324941
17023795	4.58	5.76	-2.27	0.009626	0.324941	EYA4-AS1	EYA4 antisense RNA 1; novel transcript, antisense to TCF21
17060824	9.03	10.26	-2.34	0.009650	0.324941	VGF	VGF nerve growth factor inducible
17094252	8.74	10.12	-2.6	0.009667	0.324941	ANKRD20A3	ankyrin repeat domain 20 family, member A3; ankyrin repeat domain 20 family, member A2; ankyrin repeat domain 20 family, member A4; ankyrin repeat domain 20 family, member A1; ankyrin repeat domain 20 family, member A8, pseudogene; ankyrin repeat domain 20 family, member A5, pseudogene; novel protein
16762370	1.89	3.74	-3.59	0.009680	0.324941	CASC1	cancer susceptibility candidate 1
16768909	0.87	2.05	-2.26	0.009689	0.324941
17005600	6.2	7.37	-2.25	0.009701	0.324941	HIST1H2BH	histone cluster 1, H2bh
16945923	4.69	5.89	-2.29	0.009702	0.324941	RP11-200A1.1	putative novel transcript
17125060	4.5	5.98	-2.78	0.009704	0.324941
16780356	0	2.53	-5.76	0.009705	0.324941
17055786	6.62	9.01	-5.21	0.009709	0.324941	LOC541472	uncharacterized LOC541472; putative novel transcript
17017935	4.78	5.79	-2.02	0.009709	0.324941	HLA-DOB	major histocompatibility complex, class II, DO beta; novel protein, TAP2-HLA-DOB readthrough
16997839	0	2.81	-7.02	0.009717	0.324941
17119448	0	2.81	-7.02	0.009717	0.324941
17084523	4.19	5.77	-2.99	0.009747	0.324941	IL11RA	interleukin 11 receptor, alpha
16828270	6.97	8.26	-2.43	0.009766	0.324941
16707882	0.01	1.94	-3.8	0.009768	0.324941	RNU6-271P	RNA, U6 small nuclear 271, pseudogene
16954608	4.31	6.2	-3.69	0.009781	0.324941	RNA5SP132	RNA, 5S ribosomal pseudogene 132
17005515	7.56	8.97	-2.64	0.009802	0.324941	TRIM38	tripartite motif containing 38; tripartite motif-containing 38
16998456	5.79	6.8	-2.02	0.009804	0.324941	RGMB-AS1	RGMB antisense RNA 1; novel transcript
16952379	2.53	3.8	-2.41	0.009808	0.324941
16716507	6.09	7.86	-3.4	0.009828	0.324941	PPP1R3C	protein phosphatase 1, regulatory subunit 3C; protein phosphatase 1, regulatory (inhibitor) subunit 3C
17038835	5.83	7.05	-2.32	0.009833	0.324941	ZNF311	zinc finger protein 311
16691653	2.42	3.61	-2.28	0.009848	0.324941	NBPF7	neuroblastoma breakpoint family, member 7
16816704	1.42	3.55	-4.37	0.009878	0.324941	OTOA	otoancorin
16797599	0.02	1.74	-3.3	0.009909	0.324941	IGHV3-72	immunoglobulin heavy variable 3-72
17027743	3.29	7.18	-14.79	0.009919	0.324941	HCP5	HLA complex P5 (non-protein coding); HLA complex P5
16826137	1.91	3.04	-2.19	0.009931	0.324941
16712621	1.88	3.19	-2.49	0.009932	0.324941
16907912	5.03	6.08	-2.07	0.009952	0.324941	IKZF2	IKAROS family zinc finger 2 (Helios)
16933437	3.94	4.98	-2.06	0.009962	0.324941	MN1	meningioma (disrupted in balanced translocation) 1
17124972	0.3	2.64	-5.05	0.009979	0.324941	LOC100507651	uncharacterized LOC100507651; novel transcript
16805877	7.28	8.48	-2.29	0.009987	0.324941	POTEC	POTE ankyrin domain family, member C; POTE ankyrin domain family, member B2; POTE ankyrin domain family, member B; POTE ankyrin domain family, member D; POTE ankyrin domain family, member B-like; POTE ankyrin domain family member B-like; POTE ankyrin domain family member D-like; novel protein similar to POTE ankyrin domain family member B POTEB; POTE ankyrin domain family, member E; POTE ankyrin …
16805901	7.28	8.48	-2.29	0.009987	0.324941	POTEC	POTE ankyrin domain family, member C; POTE ankyrin domain family, member B2; POTE ankyrin domain family, member B; POTE ankyrin domain family, member D; POTE ankyrin domain family, member B-like; POTE ankyrin domain family member B-like; POTE ankyrin domain family member D-like; novel protein similar to POTE ankyrin domain family member B POTEB; POTE ankyrin domain family, member E; POTE ankyrin …
16808691	4.06	5.43	-2.58	0.009989	0.324941	RP11-519G16.5	novel transcript, antisense to C15orf48
16865014	2.82	3.86	-2.05	0.009990	0.324941	MIR512-2	microRNA 512-2; microRNA 512-1
16865016	2.82	3.86	-2.05	0.009990	0.324941	MIR512-2	microRNA 512-2; microRNA 512-1
16946328	3.91	4.99	-2.12	0.009996	0.324941	RP11-231L11.3	novel transcript
17125268	8.17	9.55	-2.6	0.010018	0.324941
16809913	4.98	6.02	-2.05	0.010057	0.324941
16703056	3.34	4.69	-2.54	0.010063	0.324941	MIR4675	microRNA 4675
16805899	3.21	4.56	-2.54	0.010074	0.324941	CXADRP2	coxsackie virus and adenovirus receptor pseudogene 2
17083614	5.06	7.28	-4.68	0.010086	0.324941	LURAP1L	leucine rich adaptor protein 1-like
16833706	2.13	3.43	-2.46	0.010094	0.324941	MIR4727	microRNA 4727
17109675	4.5	5.63	-2.19	0.010134	0.324941
17125076	2.53	4.02	-2.8	0.010136	0.324941	ADAM5	ADAM metallopeptidase domain 5, pseudogene; ADAM metallopeptidase domain 5 pseudogene
17122444	8.44	9.92	-2.78	0.010156	0.324941	LOC442028	uncharacterized LOC442028; asparagine synthetase pseudogene; uncharacterized LOC101927088; uncharacterized LOC101927527; uncharacterized LOC101929518; pseudogene similar to part of asparagine synthetase (ASNS); asparagine synthetase (glutamine-hydrolyzing); uncharacterized LOC101927615; asparagine synthetase
16980905	4.22	5.23	-2.01	0.010188	0.324941	ASIC5	acid-sensing (proton-gated) ion channel family member 5; amiloride-sensitive cation channel 5, intestinal
16764833	4.54	6.12	-2.99	0.010218	0.324941	KRT83	keratin 83
16754387	2.66	5.3	-6.27	0.010233	0.324941	RP11-290L1.5	novel transcript
17034236	9.23	10.81	-2.99	0.010233	0.324941
16854486	2.29	3.72	-2.7	0.010243	0.324941	DSC2	desmocollin 2
16707925	3.47	4.91	-2.7	0.010258	0.324941	RNU6-1274P	RNA, U6 small nuclear 1274, pseudogene
17125214	1.4	2.56	-2.23	0.010290	0.324941	FAM205CP	family with sequence similarity 205, member C, pseudogene
16999355	0.17	2.07	-3.73	0.010297	0.324941	RP11-395P13.3	novel transcript
16924390	2.57	3.64	-2.1	0.010301	0.324941	MIR548X	microRNA 548x
17069811	2.81	4.24	-2.7	0.010330	0.324941
16730522	5.59	7.08	-2.82	0.010346	0.324941	BIRC3	baculoviral IAP repeat containing 3; baculoviral IAP repeat-containing 3
17015493	0	1.54	-2.91	0.010348	0.324941	RP11-354I10.1	novel transcript
16924788	3.34	4.66	-2.49	0.010354	0.324941	LINC00307	long intergenic non-protein coding RNA 307; novel transcript
16716443	4.13	5.17	-2.06	0.010367	0.324941	FLJ37201	tigger transposable element derived 2 pseudogene
16822589	5.71	6.74	-2.05	0.010373	0.324941	GNG13	guanine nucleotide binding protein (G protein), gamma 13
17084821	6.07	7.24	-2.26	0.010395	0.324941	HRCT1	histidine rich carboxyl terminus 1
17077426	3.57	4.9	-2.51	0.010414	0.324941	RP11-648L3.2	novel transcript
16800885	2.68	3.7	-2.02	0.010431	0.324941	RP11-325E5.1	novel transcript
16851749	4.84	6.42	-2.99	0.010431	0.324941	DSG3	desmoglein 3; desmoglein 3 (pemphigus vulgaris antigen)
16824349	6.46	7.8	-2.54	0.010450	0.324941	LOC100288162	uncharacterized LOC100288162
16741362	3.46	4.83	-2.6	0.010468	0.324941	AP000439.3	novel transcript
16902813	4.51	5.98	-2.77	0.010474	0.324941	POTEI	POTE ankyrin domain family, member I
16782811	3.11	4.39	-2.43	0.010499	0.324941	LTB4R2	leukotriene B4 receptor 2; novel protein
16976653	2.29	3.61	-2.49	0.010502	0.324941	RNU6-784P	RNA, U6 small nuclear 784, pseudogene
16981898	3.31	4.49	-2.27	0.010517	0.324941
17120444	3.08	4.73	-3.14	0.010520	0.324941
16939524	6.24	7.39	-2.22	0.010523	0.324941	ZNF620	zinc finger protein 620
16754889	3.53	4.55	-2.04	0.010538	0.324941
16976239	2.39	3.91	-2.86	0.010547	0.324941	RP11-506N2.1	novel transcript
16667416	3.78	5.16	-2.6	0.010547	0.324941
17005094	5.37	7.32	-3.86	0.010553	0.324941	GMPR	guanosine monophosphate reductase
17094245	7.39	8.59	-2.3	0.010553	0.324941	LOC102724314	uncharacterized LOC102724314; family with sequence similarity 95, member B1; uncharacterized LOC101928261
17016762	6.47	8.18	-3.28	0.010562	0.324941	HCG4	HLA complex group 4 (non-protein coding); HLA complex group 4
17031436	6.47	8.18	-3.28	0.010562	0.324941	HCG4	HLA complex group 4 (non-protein coding); HLA complex group 4
17033892	6.47	8.18	-3.28	0.010562	0.324941	HCG4	HLA complex group 4 (non-protein coding); HLA complex group 4
17036175	6.47	8.18	-3.28	0.010562	0.324941	HCG4	HLA complex group 4 (non-protein coding); HLA complex group 4
17041519	6.47	8.18	-3.28	0.010562	0.324941	HCG4	HLA complex group 4 (non-protein coding); HLA complex group 4
17012220	2.96	4.23	-2.41	0.010573	0.324941
16757603	5.4	6.47	-2.09	0.010591	0.324941	LINC00173	long intergenic non-protein coding RNA 173; novel transcript
16865470	3.32	4.38	-2.08	0.010601	0.324941	KIR2DL3	killer cell immunoglobulin-like receptor, two domains, long cytoplasmic tail, 3
17066207	2.85	4.16	-2.48	0.010620	0.324941
16924812	4.23	5.26	-2.03	0.010628	0.324941	KRTAP23-1	keratin associated protein 23-1
16807271	5.72	6.93	-2.31	0.010641	0.324941	FSIP1	fibrous sheath interacting protein 1
16931225	5.04	6.38	-2.54	0.010665	0.324941	RIBC2	RIB43A domain with coiled-coils 2
16993291	5.77	6.82	-2.06	0.010740	0.324941	ZNF354B	zinc finger protein 354B
16987626	4.38	5.51	-2.18	0.010751	0.324941	LOC100289230	uncharacterized LOC100289230; novel transcript
17076570	2.19	4.86	-6.39	0.010760	0.324941	RP11-44K6.4	novel transcript
16968428	6.09	7.47	-2.61	0.010760	0.324941
17116706	4.42	5.52	-2.15	0.010765	0.324941	PPP2R3B	protein phosphatase 2, regulatory subunit B, beta; serine/threonine-protein phosphatase 2A regulatory subunit B subunit beta-like; protein phosphatase 2 (formerly 2A), regulatory subunit B'', beta
16918175	4.95	6.37	-2.68	0.010767	0.324941	RP13-329D4.3	putative novel transcript
16800450	10.69	12.25	-2.95	0.010778	0.324941	B2M	beta-2-microglobulin
17122812	4.52	5.64	-2.18	0.010781	0.324941	LINC00658	long intergenic non-protein coding RNA 658; novel transcript
16763456	1.95	4	-4.15	0.010813	0.324941
16928510	0	1.5	-2.84	0.010860	0.324941	SEZ6L	seizure related 6 homolog (mouse)-like
17100751	7.43	8.51	-2.12	0.010866	0.324941	POTEC	POTE ankyrin domain family, member C; POTE ankyrin domain family, member D; POTE ankyrin domain family, member B-like; POTE ankyrin domain family member D-like; POTE ankyrin domain family, member B2; POTE ankyrin domain family, member B; POTE ankyrin domain family member B-like; novel protein similar to POTE ankyrin domain family member B POTEB; POTE ankyrin domain family, member F; POTE ankyrin …
17113496	3.01	4.12	-2.16	0.010897	0.324941
16766578	6.59	8	-2.67	0.010898	0.324941	DDIT3	DNA-damage-inducible transcript 3
16662113	2.97	4.09	-2.18	0.010908	0.324941	ZBTB8B	zinc finger and BTB domain containing 8B; novel protein
16736567	3.73	5.07	-2.53	0.010910	0.324941	IGSF22	immunoglobulin superfamily, member 22
16782092	0	1.2	-2.3	0.010920	0.324941
16737194	3.59	5.01	-2.68	0.010922	0.324941	C11orf91	chromosome 11 open reading frame 91
16851669	2.28	3.68	-2.63	0.010945	0.324941	LOC100506787	uncharacterized LOC100506787; novel transcript
16896237	2.42	3.89	-2.77	0.010946	0.324941	SRD5A2	steroid-5-alpha-reductase, alpha polypeptide 2 (3-oxo-5 alpha-steroid delta 4-dehydrogenase alpha 2)
17007307	9.99	11.51	-2.87	0.010952	0.324941	PSMB9	proteasome (prosome, macropain) subunit, beta type, 9; proteasome (prosome, macropain) subunit, beta type, 9 (large multifunctional peptidase 2)
17031185	9.99	11.51	-2.87	0.010952	0.324941	PSMB9	proteasome (prosome, macropain) subunit, beta type, 9; proteasome (prosome, macropain) subunit, beta type, 9 (large multifunctional peptidase 2); PSMB8 antisense RNA 1 (head to head); novel transcript
17033661	9.99	11.51	-2.87	0.010952	0.324941	PSMB9	proteasome (prosome, macropain) subunit, beta type, 9; proteasome (prosome, macropain) subunit, beta type, 9 (large multifunctional peptidase 2)
17038644	9.99	11.51	-2.87	0.010952	0.324941	PSMB9	proteasome (prosome, macropain) subunit, beta type, 9; proteasome (prosome, macropain) subunit, beta type, 9 (large multifunctional peptidase 2)
16966809	4.08	5.2	-2.18	0.010956	0.324941	PDGFRA	platelet-derived growth factor receptor, alpha polypeptide; factor interacting with PAPOLA and CPSF1; FIP1 like 1 (S. cerevisiae)
16692603	5.94	7.39	-2.73	0.010973	0.324941	HIST2H2BF	histone cluster 2, H2bf
16921454	3.19	4.47	-2.42	0.011021	0.324941
17101019	3.19	4.47	-2.42	0.011021	0.324941
17078914	4.41	5.96	-2.91	0.011064	0.324941	RNU6-925P	RNA, U6 small nuclear 925, pseudogene
16996421	2.94	4.13	-2.28	0.011094	0.324941	LOC101928539	uncharacterized LOC101928539; novel transcript
16921923	3.89	5.3	-2.65	0.011100	0.324941	LINC00314	long intergenic non-protein coding RNA 314
16976868	4.31	5.61	-2.46	0.011138	0.324941	BTC	betacellulin
16682039	4.41	5.84	-2.7	0.011139	0.324941
17070578	1.8	3.67	-3.66	0.011147	0.324941	RP11-386D6.1	novel trancript
17094889	0.77	2.78	-4.05	0.011155	0.324941	LOC101927258	uncharacterized LOC101927258; novel transcript
16780201	3.14	4.47	-2.53	0.011196	0.324941	RNA5SP35	RNA, 5S ribosomal pseudogene 35
16871117	1.67	2.8	-2.18	0.011207	0.324941	RNA5SP472	RNA, 5S ribosomal pseudogene 472
17120070	2.6	3.63	-2.03	0.011225	0.324941
16896859	2.34	4.24	-3.74	0.011246	0.324941	LOC101929723	uncharacterized LOC101929723; novel transcript
16855906	3.55	4.83	-2.44	0.011246	0.324941	NETO1	neuropilin (NRP) and tolloid (TLL)-like 1
16918210	5.54	6.57	-2.05	0.011281	0.324941	MLLT10P1	myeloid/lymphoid or mixed-lineage leukemia (trithorax homolog, Drosophila); translocated to, 10 pseudogene 1; uncharacterized LOC100505874; myeloid/lymphoid or mixed-lineage leukemia (trithorax homolog, Drosophila); translocated to, 10-like
16764817	5.93	7.61	-3.21	0.011293	0.324941	KRT81	keratin 81
17052043	4.36	5.36	-2.01	0.011315	0.324941	AC024084.1	novel transcript
16786565	3.8	5.07	-2.41	0.011327	0.324941	RNU6-689P	RNA, U6 small nuclear 689, pseudogene
16696621	3.49	4.84	-2.54	0.011347	0.324941	RP5-1114G22.2	novel transcript
17028360	9.97	11.48	-2.83	0.011371	0.324941	PSMB9	proteasome (prosome, macropain) subunit, beta type, 9; proteasome (prosome, macropain) subunit, beta type, 9 (large multifunctional peptidase 2)
17026419	10.11	11.6	-2.8	0.011379	0.324941	PSMB9	proteasome (prosome, macropain) subunit, beta type, 9; proteasome (prosome, macropain) subunit, beta type, 9 (large multifunctional peptidase 2); PSMB8 antisense RNA 1 (head to head); novel transcript
17035925	10.11	11.6	-2.8	0.011379	0.324941	PSMB9	proteasome (prosome, macropain) subunit, beta type, 9; proteasome (prosome, macropain) subunit, beta type, 9 (large multifunctional peptidase 2); PSMB8 antisense RNA 1 (head to head); novel transcript
17041267	10.11	11.6	-2.8	0.011379	0.324941	PSMB9	proteasome (prosome, macropain) subunit, beta type, 9; proteasome (prosome, macropain) subunit, beta type, 9 (large multifunctional peptidase 2); PSMB8 antisense RNA 1 (head to head); novel transcript
17053393	6.93	8.53	-3.03	0.011407	0.324941	GIMAP2	GTPase, IMAP family member 2
16994833	2.38	3.77	-2.62	0.011412	0.324941	CDH9	cadherin 9, type 2 (T1-cadherin)
17047849	1.17	2.31	-2.2	0.011420	0.324941
16826367	7.63	9.38	-3.37	0.011422	0.324941	N4BP1	NEDD4 binding protein 1
16790108	3.81	5.02	-2.31	0.011423	0.324941	OR6S1	olfactory receptor, family 6, subfamily S, member 1
17094177	0.56	1.67	-2.16	0.011456	0.324941
16949922	4.48	5.66	-2.26	0.011506	0.324941	SDHAP2	succinate dehydrogenase complex, subunit A, flavoprotein pseudogene 2; long intergenic non-protein coding RNA 969; novel transcript; uncharacterized LOC102725383
16879363	0.57	2.08	-2.85	0.011508	0.324941	AC007317.1	novel transcript; uncharacterized LOC101929700
16825441	1.02	3.42	-5.29	0.011563	0.324941
16780099	2.91	4.63	-3.28	0.011571	0.324941
17068691	2.31	3.64	-2.51	0.011601	0.324941
17078434	7.14	8.55	-2.65	0.011611	0.324941	IL7	interleukin 7
17095147	1.45	2.62	-2.25	0.011611	0.324941	RP11-289F5.1	putatitive novel transcript
16953454	6.16	7.63	-2.77	0.011616	0.324941	UCN2	urocortin 2
17066018	1.72	3.45	-3.32	0.011616	0.324941	ZDHHC2	zinc finger, DHHC-type containing 2
16754581	4.09	5.25	-2.24	0.011621	0.324941	OTOGL	otogelin-like
16919547	4.55	5.62	-2.1	0.011627	0.324941	SLPI	secretory leukocyte peptidase inhibitor
17107111	2.47	4.14	-3.18	0.011646	0.324941	ZNF75D	zinc finger protein 75D; uncharacterized LOC100287728; novel transcript
16891082	5.48	6.66	-2.26	0.011649	0.324941	CYP27A1	cytochrome P450, family 27, subfamily A, polypeptide 1
17117556	3.17	4.58	-2.66	0.011660	0.324941	LOC100505923	uncharacterized LOC100505923
16944094	4.6	5.71	-2.15	0.011682	0.324941	MIR4446	microRNA 4446
16943143	3.12	4.48	-2.55	0.011685	0.324941	OR5AC2	olfactory receptor, family 5, subfamily AC, member 2
16974236	2.34	3.72	-2.61	0.011700	0.324941	RP11-1396O13.13	novel protein similar to zinc finger protein 705A ZNF705A
17038998	7.83	9.06	-2.35	0.011704	0.324941	TRIM26	tripartite motif containing 26; tripartite motif-containing 26
16860103	6.76	7.95	-2.29	0.011704	0.324941	ZNF93	zinc finger protein 93
16796694	9.11	10.83	-3.29	0.011706	0.324941	WARS	tryptophanyl-tRNA synthetase
17049902	0	2.54	-5.83	0.011708	0.324941	RN7SKP198	RNA, 7SK small nuclear pseudogene 198
17123666	3.93	5.44	-2.85	0.011729	0.324941	LOC101928803	uncharacterized LOC101928803; uncharacterized LOC100506990; family with sequence similarity 85, member A; uncharacterized LOC101930333; novel transcript
17122980	5.49	6.7	-2.31	0.011735	0.324941
16746217	5.92	6.95	-2.04	0.011738	0.324941
17016509	3.69	5.46	-3.42	0.011746	0.324941
17016832	7.77	9.05	-2.42	0.011758	0.324941	TRIM26	tripartite motif containing 26; tripartite motif-containing 26
17026623	7.77	9.05	-2.42	0.011758	0.324941	TRIM26	tripartite motif containing 26; tripartite motif-containing 26
17031500	7.77	9.05	-2.42	0.011758	0.324941	TRIM26	tripartite motif containing 26; tripartite motif-containing 26
17036239	7.77	9.05	-2.42	0.011758	0.324941	TRIM26	tripartite motif containing 26; tripartite motif-containing 26
17041583	7.77	9.05	-2.42	0.011758	0.324941	TRIM26	tripartite motif containing 26; tripartite motif-containing 26
16850706	0.87	3.02	-4.42	0.011765	0.324941
17072481	1.19	2.65	-2.75	0.011766	0.324941	RNU6-756P	RNA, U6 small nuclear 756, pseudogene
16697161	2.38	4.03	-3.14	0.011774	0.324941
17088518	2.36	3.67	-2.48	0.011785	0.324941	RN7SKP125	RNA, 7SK small nuclear pseudogene 125
16942365	3.22	4.24	-2.03	0.011810	0.324941
16976542	1.55	2.8	-2.38	0.011827	0.324941
16824166	6.86	8.16	-2.46	0.011856	0.324941
16960940	2.81	4.88	-4.18	0.011862	0.324941	RNU2-31P	RNA, U2 small nuclear 31, pseudogene
17006134	6.25	7.68	-2.7	0.011864	0.324941
16741329	5.15	6.18	-2.05	0.011871	0.324941	RP11-757G1.5	novel transcript
17118290	4.18	5.27	-2.13	0.011877	0.324941
16700239	4.2	5.92	-3.29	0.011879	0.324941	HIST3H2A	histone cluster 3, H2a
17120366	3.63	4.67	-2.05	0.011909	0.324941
16858515	2.44	4.28	-3.59	0.011924	0.324941	ZNF833P	zinc finger protein 833, pseudogene
16831327	2.54	3.82	-2.42	0.011931	0.324941	LOC101928475	uncharacterized LOC101928475; novel transcript
17119924	3.57	5.11	-2.91	0.011932	0.324941	GBP1	guanylate binding protein 1, interferon-inducible
17095559	2.75	3.86	-2.15	0.011960	0.324941	LOC286238	uncharacterized LOC286238; novel transcript
17050348	6.74	7.88	-2.21	0.011993	0.324941
16864129	5.84	7.13	-2.43	0.012010	0.324941	FLT3LG	fms-related tyrosine kinase 3 ligand; novel transcript
16868158	3.79	5.06	-2.41	0.012052	0.324941	RAB11B-AS1	RAB11B antisense RNA 1; novel transcript, antisense to ANGPTL4 and RAB11B
16808694	4.72	5.83	-2.16	0.012056	0.324941
17051950	5.03	6.25	-2.33	0.012065	0.324941
16872626	3.64	4.65	-2.01	0.012076	0.324941	LYPD4	LY6/PLAUR domain containing 4
16775030	1.65	3.3	-3.12	0.012107	0.324941	TPTE2P3	transmembrane phosphoinositide 3-phosphatase and tensin homolog 2 pseudogene 3
17123674	5.27	6.41	-2.21	0.012116	0.324941	LOC101928803	uncharacterized LOC101928803; uncharacterized LOC100506990; family with sequence similarity 85, member A; uncharacterized LOC101930333; novel transcript
16872337	4.9	6.39	-2.81	0.012132	0.324941	TTC9B	tetratricopeptide repeat domain 9B
16956281	0	1.52	-2.86	0.012132	0.324941	RNU6-557P	RNA, U6 small nuclear 557, pseudogene
17122692	7.22	8.73	-2.83	0.012141	0.324941
16780436	1.33	2.88	-2.93	0.012155	0.324941	RNA5SP37	RNA, 5S ribosomal pseudogene 37
16824366	9.12	10.61	-2.81	0.012172	0.324941	PKD1P1	polycystic kidney disease 1 (autosomal dominant) pseudogene 1; GPS, PLAT and transmembrane domain-containing protein; nuclear pore complex interacting protein family, member A1; nuclear pore complex interacting protein family, member A3; nuclear pore complex interacting protein family, member A2; nuclear pore complex interacting protein family, member A7; nuclear pore complex interacting protein …
16692594	6.97	8.1	-2.19	0.012184	0.324941	PDE4DIP	phosphodiesterase 4D interacting protein
16792303	2.78	4.17	-2.62	0.012185	0.324941
16743259	2.71	3.75	-2.06	0.012218	0.324941	RP11-203F8.1	novel transcript
16940835	4.28	5.49	-2.31	0.012242	0.324941	CTD-2330K9.3	novel protein
16666943	1.69	2.95	-2.39	0.012246	0.324941	GBP6	guanylate binding protein family, member 6
16908135	4.5	5.67	-2.25	0.012254	0.324941	AC093382.1	putative novel transcript
17017892	1.91	3.17	-2.38	0.012280	0.324941	RNU1-61P	RNA, U1 small nuclear 61, pseudogene
17121966	5.78	6.81	-2.04	0.012281	0.324941
16665298	3.26	4.46	-2.31	0.012320	0.324941	LOC101926944	uncharacterized LOC101926944; novel transcript
16969799	2.78	3.89	-2.15	0.012328	0.324941
17005991	4.32	5.59	-2.42	0.012335	0.324941
17044166	5.35	6.67	-2.49	0.012351	0.324941	LOC100506178	uncharacterized LOC100506178; novel transcript, antisense to STEAP1B
16966645	6.82	7.83	-2.02	0.012368	0.324941
17100991	6.82	7.83	-2.02	0.012368	0.324941
16676437	2.68	4.13	-2.75	0.012406	0.324941	TMCC2	transmembrane and coiled-coil domain family 2
16701401	2.52	3.83	-2.49	0.012410	0.324941
16707628	6.15	7.54	-2.63	0.012421	0.324941
16743251	2.28	3.36	-2.11	0.012421	0.324941	RP11-675M1.2	novel transcript
16776525	3.68	5	-2.51	0.012453	0.324941
16692285	4.9	6.41	-2.85	0.012457	0.324941	RP4-704D21.2	novel transcript
16722000	4.62	6.14	-2.87	0.012468	0.324941	LOC101928053	uncharacterized LOC101928053; novel transcript, antisense to ZBED5; eukaryotic translation initiation factor 4 gamma, 2
16887046	4.38	5.46	-2.12	0.012474	0.324941
16666657	1.77	3.01	-2.35	0.012479	0.324941	DNASE2B	deoxyribonuclease II beta
16781468	2.11	3.3	-2.28	0.012495	0.324941	OR11G2	olfactory receptor, family 11, subfamily G, member 2
16900227	7.24	8.53	-2.45	0.012497	0.324941	LOC442028	uncharacterized LOC442028; asparagine synthetase pseudogene; uncharacterized LOC101927088; uncharacterized LOC101927527; uncharacterized LOC101929518; pseudogene similar to part of asparagine synthetase (ASNS)
16781464	3.96	5.02	-2.08	0.012507	0.324941	OR4K17	olfactory receptor, family 4, subfamily K, member 17
16959505	5.14	6.47	-2.51	0.012513	0.324941	RNA5SP141	RNA, 5S ribosomal pseudogene 141
17058000	2.51	3.68	-2.24	0.012516	0.324941	RNU6-1052P	RNA, U6 small nuclear 1052, pseudogene
17119712	2.37	3.65	-2.41	0.012518	0.324941
16722445	5.89	7.06	-2.24	0.012521	0.324941	NCR3LG1	natural killer cell cytotoxicity receptor 3 ligand 1
17071460	3.9	4.91	-2.01	0.012521	0.324941	KB-1083B1.1	putative novel transcript
17022823	2.63	3.8	-2.25	0.012531	0.324941	RP1-105O18.1	novel transcript
16667793	1.7	2.84	-2.2	0.012540	0.324941	RP11-153F1.2	putative novel transcript
16667796	1.7	2.84	-2.2	0.012540	0.324941	RP11-153F1.2	putative novel transcript
16869350	6.43	7.55	-2.18	0.012551	0.324941	DNASE2	deoxyribonuclease II, lysosomal
16706535	2.5	6.36	-14.58	0.012566	0.324941
16805474	3.97	5.89	-3.77	0.012566	0.324941	ARRDC4	arrestin domain containing 4
16885859	1.23	3.62	-5.24	0.012608	0.324941	LOC101928161	uncharacterized LOC101928161; novel transcript, antisense to NCKAP5
17117420	4.95	6.76	-3.51	0.012618	0.324941
16753264	2.33	4.05	-3.3	0.012627	0.324941
16670188	0.37	2.21	-3.58	0.012628	0.324941	LOC101929325	uncharacterized LOC101929325; putative novel transcript
16948348	6.33	7.81	-2.79	0.012647	0.324941	PEX5L-AS1	PEX5L antisense RNA 1; novel transcript
16978896	1.81	4.88	-8.4	0.012651	0.324941	COL25A1	collagen, type XXV, alpha 1
16959169	1.01	3.71	-6.5	0.012659	0.324941	RP11-265F19.1	novel transcript
16777756	4.81	6.25	-2.72	0.012679	0.324941	SLC46A3	solute carrier family 46, member 3
16719452	3.37	4.44	-2.1	0.012702	0.324941	LINC00601	long intergenic non-protein coding RNA 601; novel transcript
16865886	6.17	7.37	-2.3	0.012720	0.324941	ZNF582-AS1	ZNF582 antisense RNA 1 (head to head); novel transcript
16794062	4.39	5.43	-2.06	0.012734	0.324941
17082012	5.29	7.25	-3.88	0.012739	0.324941	LOC100133669	uncharacterized LOC100133669; novel transcript
17086865	2.52	3.65	-2.19	0.012747	0.324941
16744232	2.15	3.8	-3.14	0.012759	0.324941	RNA5SP350	RNA, 5S ribosomal pseudogene 350
16904278	4.94	6.26	-2.51	0.012761	0.324941	DPP4	dipeptidyl-peptidase 4
16954705	4.1	5.2	-2.15	0.012762	0.324941	LINC00696	long intergenic non-protein coding RNA 696
17021092	8.51	9.84	-2.51	0.012769	0.324941	FAM46A	family with sequence similarity 46, member A
16911268	3.84	5.22	-2.61	0.012814	0.324941	RP4-764O22.1	putative novel transcript
16926063	2.73	3.89	-2.23	0.012830	0.324941	AP001625.6	putative novel transcript
17012946	6.79	7.85	-2.08	0.012839	0.324941	TNFAIP3	tumor necrosis factor, alpha-induced protein 3
17043798	3.01	4.33	-2.5	0.012851	0.324941	ISPD-AS1	ISPD antisense RNA 1; novel transcript, antisense to ISPD
17040387	7.48	9.39	-3.76	0.012863	0.324941	HLA-A	major histocompatibility complex, class I, A
17120178	7.52	9.13	-3.04	0.012867	0.324941	ERVK-7	endogenous retrovirus group K, member 7; novel pseudogene
17028046	5.76	7.3	-2.9	0.012902	0.324941	C2	complement component 2; complement factor B; novel complement component 2 (C2) and complement factor B (CFB) protein
17030856	5.76	7.3	-2.9	0.012902	0.324941	C2	complement component 2; complement factor B; novel complement component 2 (C2) and complement factor B (CFB) protein
17035619	5.76	7.3	-2.9	0.012902	0.324941	C2	complement component 2; complement factor B; novel complement component 2 (C2) and complement factor B (CFB) protein
17038351	5.76	7.3	-2.9	0.012902	0.324941	C2	complement component 2; complement factor B; novel complement component 2 (C2) and complement factor B (CFB) protein
17040902	5.76	7.3	-2.9	0.012902	0.324941	XXbac-BPG116M5.17	novel complement component 2 (C2) and complement factor B (CFB) protein; complement component 2; complement factor B
16722360	0.1	1.37	-2.41	0.012908	0.324941	RP11-531H8.1	novel transcript
17118612	1.46	2.59	-2.18	0.012929	0.324941
17087631	1.87	3.7	-3.56	0.012931	0.324941
16780592	5.91	7.98	-4.23	0.012941	0.324941	GPR183	G protein-coupled receptor 183
17101813	2.18	3.26	-2.12	0.012944	0.324941	RNU7-56P	RNA, U7 small nuclear 56 pseudogene
16827564	3.57	5.01	-2.73	0.012947	0.324941	RNU6-359P	RNA, U6 small nuclear 359, pseudogene
16741899	4.66	5.92	-2.4	0.012998	0.324941
16936607	7.36	8.55	-2.28	0.013035	0.324941	TYMP	thymidine phosphorylase; SCO2 cytochrome c oxidase assembly protein; SCO cytochrome oxidase deficient homolog 2 (yeast)
17086590	7.25	8.87	-3.08	0.013171	0.324941
16736760	0.17	1.77	-3.05	0.013202	0.324941	RP11-430L3.1	novel protein
16970668	2.79	3.88	-2.13	0.013215	0.324941	LOC102724309	uncharacterized LOC102724309
16876147	4.9	6.36	-2.75	0.013228	0.324941	ZNF132	zinc finger protein 132
16673814	2.98	4.28	-2.46	0.013242	0.324941
16774310	2.98	4.19	-2.31	0.013254	0.324941
17048072	6.02	7.28	-2.4	0.013259	0.324941	STEAP1	six transmembrane epithelial antigen of the prostate 1
16854690	4.04	5.07	-2.05	0.013293	0.324941	ZNF396	zinc finger protein 396
17068780	2.41	4.04	-3.09	0.013314	0.324941
17124194	4.23	5.53	-2.46	0.013330	0.324941
17125314	6.42	7.77	-2.55	0.013337	0.324941
17012011	4.03	5.16	-2.19	0.013339	0.324941	RFX6	regulatory factor X, 6
17044332	4.01	5.19	-2.25	0.013354	0.324941	STK31	serine/threonine kinase 31
16660151	4.02	5.39	-2.58	0.013381	0.324941	ACTL8	actin-like 8
16854951	3.67	4.78	-2.16	0.013396	0.324941
17104226	3.77	5.38	-3.06	0.013401	0.324941
16672390	10.37	11.72	-2.55	0.013402	0.324941	IFI16	interferon, gamma-inducible protein 16
16880712	5.52	6.79	-2.41	0.013407	0.324941	SLC1A4	solute carrier family 1 (glutamate/neutral amino acid transporter), member 4
16991710	3.28	4.32	-2.06	0.013416	0.324941
16751981	2.46	4.5	-4.13	0.013420	0.324941	LOC102724030	uncharacterized LOC102724030; novel transcript, antisense to SMUG1
17053047	2.16	3.84	-3.19	0.013426	0.324941	RNU7-20P	RNA, U7 small nuclear 20 pseudogene
17094224	7.07	8.13	-2.08	0.013430	0.324941	ZNF658	zinc finger protein 658; zinc finger protein 658B, pseudogene; zinc finger protein 658 pseudogene
16865424	3.63	4.66	-2.04	0.013444	0.324941	LILRB4	leukocyte immunoglobulin-like receptor, subfamily B (with TM and ITIM domains), member 4
17044726	3.68	5.36	-3.22	0.013475	0.324941
17099545	7.03	8.28	-2.37	0.013525	0.324941
17016748	3.62	5.25	-3.1	0.013561	0.324941
17117839	2.95	4.2	-2.38	0.013582	0.324941
17125674	4.56	6	-2.71	0.013584	0.324941
17122518	4.8	5.89	-2.12	0.013601	0.324941
16658622	2.62	4.03	-2.67	0.013603	0.324941	CA6	carbonic anhydrase VI
16852958	0	1.37	-2.58	0.013616	0.324941	RNU6-1037P	RNA, U6 small nuclear 1037, pseudogene
16822249	8.95	10.14	-2.29	0.013619	0.324941	LOC101927270	uncharacterized LOC101927270; uncharacterized LOC100996442; uncharacterized LOC100134822; uncharacterized LOC102724409; long intergenic non-protein coding RNA 1347; protein GVQW1-like; uncharacterized LOC101928670; novel transcript; uncharacterized LOC100288069; uncharacterized LOC441124; uncharacterized LOC101929008; uncharacterized LOC101930567; serine/threonine-protein kinase tousled-like 2-li…
17123078	3.3	4.38	-2.12	0.013620	0.324941
16815425	7.04	8.39	-2.55	0.013628	0.324941	ZNF75A	zinc finger protein 75a; zinc finger protein 75D-like
16989815	4.15	5.34	-2.28	0.013629	0.324941	RNU6-572P	RNA, U6 small nuclear 572, pseudogene
17083319	5.53	6.78	-2.37	0.013655	0.324941	JAK2	Janus kinase 2
16899038	4.14	5.17	-2.03	0.013665	0.324941
16811391	8.14	9.39	-2.38	0.013680	0.324941	PARP6	poly (ADP-ribose) polymerase family, member 6
16939942	4.22	5.97	-3.36	0.013697	0.324941	ZNF502	zinc finger protein 502
17028723	6.95	8.22	-2.4	0.013709	0.324941	TRIM26	tripartite motif containing 26; tripartite motif-containing 26
16975234	5.83	6.92	-2.13	0.013714	0.324941	TMEM156	transmembrane protein 156
17060167	6.13	7.2	-2.1	0.013724	0.324941	TMEM130	transmembrane protein 130
16687397	3.33	4.82	-2.8	0.013737	0.324941	RP11-117D22.2	putative novel transcript
16806663	3.67	4.73	-2.07	0.013741	0.324941	DKFZP434L187	uncharacterized LOC26082
16977910	3.39	4.55	-2.24	0.013754	0.324941
16766862	0	1.89	-3.71	0.013774	0.324941	RNU6-871P	RNA, U6 small nuclear 871, pseudogene
16960149	6.64	7.89	-2.37	0.013784	0.324941	PLSCR4	phospholipid scramblase 4
16775692	5.35	6.72	-2.58	0.013789	0.324941	RP11-452B18.2	novel transcript
17016449	0	2.48	-5.56	0.013790	0.324941	RNU2-62P	RNA, U2 small nuclear 62, pseudogene
16794581	1.24	2.92	-3.19	0.013807	0.324941	LOC100506498	uncharacterized LOC100506498; novel transcript
16700236	3.49	4.51	-2.02	0.013816	0.324941
16729048	3.16	4.35	-2.27	0.013824	0.324941
16872845	2.06	3.67	-3.06	0.013836	0.324941
16698312	6.07	7.43	-2.56	0.013857	0.324941	PLEKHA6	pleckstrin homology domain containing, family A member 6
17025483	2.46	3.53	-2.1	0.013863	0.324941
17083255	4.45	5.62	-2.26	0.013867	0.324941	GLIS3-AS1	GLIS3 antisense RNA 1; chromosome 9 open reading frame 70
16771797	4.94	6.07	-2.2	0.013868	0.324941	HCAR2	hydroxycarboxylic acid receptor 2
16709959	3.39	4.47	-2.12	0.013888	0.324941
17104893	2.65	4.22	-2.98	0.013890	0.324941	PABPC1L2B	poly(A) binding protein, cytoplasmic 1-like 2B; poly(A) binding protein, cytoplasmic 1-like 2A
17013795	4.11	5.32	-2.31	0.013895	0.324941	CCDC170	coiled-coil domain containing 170
16670364	4.47	5.58	-2.16	0.013902	0.324941	FAM231D	family with sequence similarity 231, member D; family with sequence similarity 231, member B; UPF0627 protein ENSP00000358171-like; uncharacterized LOC100996741; uncharacterized LOC388692
16669087	6.31	7.84	-2.88	0.013902	0.324941	SLC22A15	solute carrier family 22, member 15
16743890	5.87	7.57	-3.24	0.013915	0.324941	CASP1	caspase 1, apoptosis-related cysteine peptidase; caspase 1, apoptosis-related cysteine peptidase (interleukin 1, beta, convertase)
16924392	3.01	4.06	-2.08	0.013915	0.324941	AL157359.4	putative novel transcript
16690732	5.83	7.37	-2.91	0.013916	0.324941	LOC440602	uncharacterized LOC440602; putative novel transcript
16796760	3.61	5.18	-2.98	0.013961	0.324941	AL132709.1	novel transcript
16845526	0	2.36	-5.13	0.013965	0.324941
17067422	3.28	4.4	-2.17	0.013975	0.324941	RNA5SP259	RNA, 5S ribosomal pseudogene 259
17059861	3.61	5.01	-2.64	0.013980	0.324941	LOC101927525	uncharacterized LOC101927525
17009459	2.29	3.48	-2.29	0.013983	0.324941	RN7SKP116	RNA, 7SK small nuclear pseudogene 116
16894073	2.41	3.85	-2.72	0.014011	0.324941
16777996	5.05	6.21	-2.24	0.014021	0.324941	N4BP2L2-IT2	N4BPL2 intronic transcript 2 (non-protein coding)
17000075	2.71	4.01	-2.46	0.014033	0.324941	RNU6-456P	RNA, U6 small nuclear 456, pseudogene
16708572	4	5.18	-2.26	0.014038	0.324941	ELOVL3	ELOVL fatty acid elongase 3; elongation of very long chain fatty acids (FEN1/Elo2, SUR4/Elo3, yeast)-like 3
16724148	4.28	5.3	-2.03	0.014079	0.324941	LOC399886	uncharacterized LOC399886; novel transcript
16755958	3.62	4.68	-2.1	0.014084	0.324941	ASCL1	achaete-scute family bHLH transcription factor 1; achaete-scute complex homolog 1 (Drosophila)
17063428	8.78	10.16	-2.6	0.014104	0.324941	ZC3HAV1	zinc finger CCCH-type, antiviral 1
17125228	7.25	8.86	-3.05	0.014112	0.324941	ANKRD20A7P	ankyrin repeat domain 20 family, member A7, pseudogene; ankyrin repeat domain 20A (ANKRD20A) pseudogene
17003555	3.18	4.41	-2.34	0.014116	0.324941	CTB-26E19.1	novel transcript
16931276	0.09	2.31	-4.65	0.014119	0.324941
16800978	0	1.54	-2.91	0.014133	0.324941
16713040	3.79	5.29	-2.83	0.014134	0.324941	ZEB1-AS1	ZEB1 antisense RNA 1; uncharacterized LOC101929946
16904097	2.37	4.35	-3.94	0.014138	0.324941
17041517	7.96	9.11	-2.22	0.014149	0.324941	IFITM4P	interferon induced transmembrane protein 4 pseudogene
16756158	6.69	7.89	-2.29	0.014161	0.324941	RNA5SP370	RNA, 5S ribosomal pseudogene 370
16693534	3.42	4.57	-2.21	0.014165	0.324941
16714405	6.08	7.46	-2.62	0.014166	0.324941	RP11-556E13.1	novel transcript
17012756	5.07	6.46	-2.61	0.014168	0.324941	LINC01312	long intergenic non-protein coding RNA 1312; novel transcript
16994880	0.64	2.22	-3	0.014186	0.324941
17006911	4.41	5.45	-2.06	0.014193	0.324941	C2	complement component 2; novel complement component 2 (C2) and complement factor B (CFB) protein
16971382	3.9	5.35	-2.73	0.014220	0.324941	DCLK2	doublecortin-like kinase 2
16797531	4.08	5.36	-2.42	0.014233	0.324941	IGHV4-39	immunoglobulin heavy variable 4-39; immunoglobulin heavy constant gamma 1 (G1m marker)
16722550	2.49	3.8	-2.48	0.014259	0.324941	MRGPRX4	MAS-related GPR, member X4
16684439	4.49	5.61	-2.17	0.014331	0.324941
17100201	7.03	8.24	-2.32	0.014344	0.324941	CLIC3	chloride intracellular channel 3
16992702	6.59	7.81	-2.32	0.014347	0.324941	RP11-826N14.1	novel transcript
16864743	5.47	6.71	-2.36	0.014372	0.324941	SPACA6P	sperm acrosome associated 6, pseudogene; long intergenic non-protein coding RNA 85
16734979	2.83	4.05	-2.34	0.014379	0.324941	RP11-290F24.3	novel transcript, sense overlapping OR52B2
17122706	4.69	6.27	-2.98	0.014416	0.324941	FAM182A	family with sequence similarity 182, member A; family with sequence similarity 182, member B; family with sequence similarity 27, member C; family with sequence similarity 27, member B; uncharacterized LOC101928654; pseudogene similar to part of family with sequence similarity 182, member A FAM182A; family with sequence similarity 182, member A (FAM182A) pseudogene; family with sequence similarit…
17077813	2.09	3.73	-3.12	0.014438	0.324941
17111520	3.54	5.01	-2.77	0.014445	0.324941	ALAS2	aminolevulinate, delta-, synthase 2
16816287	9.26	10.73	-2.77	0.014445	0.324941	PKD1P1	polycystic kidney disease 1 (autosomal dominant) pseudogene 1; nuclear pore complex interacting protein family, member A1; nuclear pore complex interacting protein family, member A3; nuclear pore complex interacting protein family, member A2; nuclear pore complex interacting protein family, member A7; nuclear pore complex interacting protein family, member A8; nuclear pore complex interacting pro…
17123286	2.9	4.01	-2.15	0.014447	0.324941
16787482	7.18	8.45	-2.43	0.014456	0.324941	C14orf159	chromosome 14 open reading frame 159
16723695	2.76	5.1	-5.07	0.014459	0.324941	MIR3973	microRNA 3973
16783723	1.64	3.21	-2.97	0.014460	0.324941	RP11-662J14.2	novel transcript
17078893	6.03	7.35	-2.5	0.014470	0.324941	LOC101929709	uncharacterized LOC101929709; novel transcript
16719480	2.29	4.06	-3.42	0.014472	0.324941
16975969	0	1.15	-2.21	0.014482	0.324941	RNU6-310P	RNA, U6 small nuclear 310, pseudogene
16763060	6.03	7.11	-2.11	0.014492	0.324941	SYT10	synaptotagmin X
16686484	3.94	5.12	-2.26	0.014523	0.324941	CCDC17	coiled-coil domain containing 17
16865688	4.81	5.99	-2.27	0.014524	0.324941	ZNF628	zinc finger protein 628
16896317	4.13	6.21	-4.22	0.014529	0.324941	AC020594.5	novel transcript
16916986	0.95	3.07	-4.34	0.014529	0.324941
16932084	3.87	5.73	-3.62	0.014533	0.324941	XXbac-B476C20.9	novel transcript
17022736	6.25	7.36	-2.15	0.014538	0.324941	TUBE1	tubulin, epsilon 1
16766923	5.23	6.37	-2.2	0.014548	0.324941	PPM1H	protein phosphatase, Mg2+/Mn2+ dependent, 1H
16702916	3.44	4.49	-2.08	0.014572	0.324941	SLC39A12	solute carrier family 39 (zinc transporter), member 12
16670847	5.77	7.15	-2.6	0.014585	0.324941	LOC101927886	uncharacterized LOC101927886; novel transcript
16906636	4.52	5.56	-2.06	0.014592	0.324941	AC013401.2	novel transcript
17123936	5.09	6.09	-2.01	0.014615	0.324941	LOC101926941	uncharacterized LOC101926941; novel transcript, antisense to SPRY4 and FGF1
17045029	3.55	5.45	-3.75	0.014622	0.324941
16816690	0.07	1.77	-3.25	0.014623	0.324941
17122520	3.04	4.37	-2.51	0.014629	0.324941
16725885	3.77	5.22	-2.73	0.014638	0.324941	RP11-864I4.4	novel transcript
16987459	2.12	3.26	-2.21	0.014640	0.324941	MIR583	microRNA 583
16901524	3.31	4.58	-2.41	0.014727	0.324941
16810017	4.76	5.91	-2.22	0.014741	0.324941	RNU6-212P	RNA, U6 small nuclear 212, pseudogene
16891890	6.79	7.82	-2.04	0.014749	0.324941
16893155	3.87	5.06	-2.28	0.014750	0.324941	LOC401040	uncharacterized LOC401040; novel protein (FLJ45964)
16983692	5.65	6.67	-2.04	0.014751	0.324941	PDZD2	PDZ domain containing 2
16748126	4.98	6	-2.03	0.014780	0.324941	LOC642846	DEAD/H (Asp-Glu-Ala-Asp/His) box polypeptide 11-like; DEAD/H (Asp-Glu-Ala-Asp/His) box polypeptide like pseudogene
16698949	6.7	8.11	-2.65	0.014786	0.324941	KCNH1	potassium voltage-gated channel, subfamily H (eag-related), member 1
17102686	4.09	5.48	-2.62	0.014815	0.324941	MED14OS	MED14 opposite strand; MED14 antisense RNA 1; novel transcript
17050053	3.22	4.85	-3.1	0.014862	0.324941	RNU6-1322P	RNA, U6 small nuclear 1322, pseudogene
16972472	3.76	5.01	-2.37	0.014888	0.324941	RP11-161D15.1	novel transcript
16838581	9.26	10.69	-2.7	0.014906	0.324941	RNF213	ring finger protein 213
16681957	1.02	2.64	-3.08	0.014908	0.324941	RP11-344F13.1	novel transcript
16992622	3.92	5.48	-2.96	0.014910	0.324941
16889664	5.67	7.25	-2.99	0.014913	0.324941	CARF	calcium responsive transcription factor; amyotrophic lateral sclerosis 2 (juvenile) chromosome region, candidate 8
16819813	5.98	7.04	-2.08	0.014929	0.324941	LINC00920	long intergenic non-protein coding RNA 920; novel transcript
17098804	1.35	2.73	-2.61	0.014939	0.324941	MIR199B	microRNA 199b
16691929	8.05	9.21	-2.24	0.014948	0.324941
16669243	1.95	3.2	-2.38	0.014949	0.324941	MIR942	microRNA 942; transcription termination factor, RNA polymerase II
16886198	0	1.87	-3.66	0.014950	0.324941
16811577	3.43	4.59	-2.24	0.014960	0.324941	LOC283731	uncharacterized LOC283731; novel protein
16906031	6.6	8.4	-3.47	0.014963	0.324941	ZNF385B	zinc finger protein 385B
16786906	3.61	5.06	-2.73	0.014985	0.324941	MIR1260A	microRNA 1260a
17125126	7.8	9.25	-2.72	0.014988	0.324941	FAM95B1	family with sequence similarity 95, member B1; uncharacterized LOC101928261; novel protein; uncharacterized LOC102724314
16676682	8.33	9.78	-2.73	0.015024	0.324941	IL24	interleukin 24
17125032	9	10.3	-2.46	0.015026	0.324941	ASNSP1	asparagine synthetase pseudogene 1; asparagine synthetase (glutamine-hydrolyzing); asparagine synthetase pseudogene 4; asparagine synthetase; asparagine synthetase (ASNS) pseudogene
16969729	5.61	6.81	-2.3	0.015036	0.324941	EGF	epidermal growth factor; epidermal growth factor (beta-urogastrone)
16886614	0.57	2.03	-2.75	0.015062	0.324941
16758075	5.05	6.44	-2.62	0.015062	0.324941	P2RX4	purinergic receptor P2X, ligand-gated ion channel, 4
16661636	3.95	5.07	-2.17	0.015067	0.324941	RAB42	RAB42, member RAS oncogene family
16774489	4.18	5.31	-2.18	0.015109	0.324941
16748375	1.75	3.36	-3.07	0.015113	0.324941	PRH2	proline-rich protein HaeIII subfamily 2
16962085	0	3.26	-9.6	0.015126	0.324941	KLHL6	kelch-like family member 6; kelch-like 6 (Drosophila)
16744205	3.3	4.37	-2.1	0.015128	0.324941	ARHGAP20	Rho GTPase activating protein 20
17097144	6.45	7.58	-2.19	0.015174	0.324941	RNY4P18	RNA, Ro-associated Y4 pseudogene 18
17043879	5.12	6.19	-2.1	0.015177	0.324941	AC006482.1	putative novel transcript
17120230	6.82	8.02	-2.29	0.015202	0.324941	AC092299.7	novel pseudogene
16685767	3.94	5.06	-2.17	0.015232	0.324941
16791521	3.31	4.41	-2.15	0.015279	0.324941
16910552	0.66	2.22	-2.95	0.015285	0.324941	AC093642.4	novel transcript
16736716	3.93	5.35	-2.67	0.015291	0.324941	LOC102723378	uncharacterized LOC102723378; novel transcript
16778701	1.71	3.41	-3.25	0.015301	0.324941	RNU6-69P	RNA, U6 small nuclear 69, pseudogene
17009989	0.8	2.08	-2.42	0.015310	0.324941	RNU6-280P	RNA, U6 small nuclear 280, pseudogene
16884441	6.8	7.88	-2.12	0.015313	0.324941	ZC3H6	zinc finger CCCH-type containing 6
16774789	5.44	6.61	-2.25	0.015324	0.324941	SETDB2	SET domain, bifurcated 2
16845671	5.59	6.66	-2.1	0.015326	0.324941	FAM171A2	family with sequence similarity 171, member A2
16824400	9.56	10.98	-2.69	0.015327	0.324941	NPIPA1	nuclear pore complex interacting protein family, member A1; nuclear pore complex interacting protein family, member A3; nuclear pore complex interacting protein family, member A2; nuclear pore complex interacting protein family, member A7; nuclear pore complex interacting protein family, member A8; nuclear pore complex interacting protein family, member A5; nuclear pore complex interacting protei…
16742195	5.01	6.11	-2.15	0.015330	0.324941	CTD-2562J17.4	novel transcript
16974822	3.14	4.51	-2.6	0.015346	0.324941
16778950	2.69	3.74	-2.07	0.015354	0.324941	RP11-279N8.1	novel transcript
17020598	2.62	3.95	-2.51	0.015376	0.324941	RP11-307F22.2	transmembrane protein 98 (TMEM98) pseudogene
16986530	3.56	4.82	-2.39	0.015396	0.324941	LOC101929131	uncharacterized LOC101929131
16983581	4.38	5.43	-2.06	0.015408	0.324941	RP11-116O11.1	putative novel transcript
16695712	2.36	4.12	-3.39	0.015411	0.324941	RP11-5K23.5	putative novel transcript
16982931	4.52	6.1	-2.99	0.015414	0.324941	UBE2QL1	ubiquitin-conjugating enzyme E2Q family-like 1
16925487	3.88	5.41	-2.89	0.015420	0.324941	HLCS-IT1	HLCS intronic transcript 1 (non-protein coding); putative novel transcript
16862397	1.7	2.87	-2.25	0.015452	0.324941	CYP2A13	cytochrome P450, family 2, subfamily A, polypeptide 13
16864672	3.28	4.51	-2.35	0.015486	0.324941
16658064	5.98	7.28	-2.46	0.015486	0.324941	TNFRSF14	tumor necrosis factor receptor superfamily, member 14; tumor necrosis factor receptor superfamily, member 14 (herpesvirus entry mediator)
16888143	7.41	8.84	-2.7	0.015489	0.324941	LOC101927027	uncharacterized LOC101927027; novel transcript, antisense to PRKRA
16873686	5.08	6.66	-2.97	0.015533	0.324941
17044997	5.05	6.49	-2.7	0.015545	0.324941	ZNRF2P1	zinc and ring finger 2 pseudogene 1
16689354	6.47	7.72	-2.37	0.015550	0.324941	GBP2	guanylate binding protein 2, interferon-inducible
16847686	3.02	4.21	-2.28	0.015588	0.324941	CSH1	chorionic somatomammotropin hormone 1 (placental lactogen); chorionic somatomammotropin hormone-like 1; growth hormone 1
17111093	4.12	5.21	-2.13	0.015597	0.324941	SSX7	synovial sarcoma, X breakpoint 7
17124574	6.63	7.76	-2.19	0.015611	0.324941	GS1-124K5.3	novel transcript
16697654	7.35	8.44	-2.13	0.015614	0.324941	MIR181A1HG	MIR181A1 host gene (non-protein coding); novel transcript
17056289	2.01	3.07	-2.07	0.015640	0.324941	MIR550A3	microRNA 550a-3
16803334	4.32	5.43	-2.17	0.015647	0.324941	PSTPIP1	proline-serine-threonine phosphatase interacting protein 1
16718666	3.25	4.63	-2.61	0.015674	0.324941
17096326	2.11	3.23	-2.16	0.015711	0.324941	RNU6-798P	RNA, U6 small nuclear 798, pseudogene
17033956	7.21	8.47	-2.38	0.015711	0.324941	TRIM26	tripartite motif containing 26; tripartite motif-containing 26
16791630	2.93	4.08	-2.22	0.015712	0.324941	RP11-159L20.2	novel transcript, antisense to SCFD1
16966071	5	6.25	-2.38	0.015718	0.324941	RP11-360F5.3	putative novel transcript
16949873	4.41	5.46	-2.08	0.015789	0.324941
17119556	2.54	3.87	-2.53	0.015809	0.324941
16987087	2.96	4.81	-3.6	0.015821	0.324941
17112855	5.04	6.11	-2.1	0.015822	0.324941	BEX5	brain expressed, X-linked 5
16717383	6.44	7.99	-2.93	0.015863	0.324941	SLC25A28	solute carrier family 25 (mitochondrial iron transporter), member 28; solute carrier family 25, member 28
17124178	5.39	6.53	-2.21	0.015875	0.324941
16883938	2.74	4.07	-2.51	0.015925	0.324941	PLGLA	plasminogen-like A (pseudogene); plasminogen-like A
17048455	3.57	4.59	-2.03	0.015929	0.324941	AC006378.2	putative novel transcript
16936216	5.22	6.79	-2.96	0.015933	0.324941	RP1-29C18.9	novel transcript
17077277	2.25	4.05	-3.47	0.015934	0.324941	SBF1P1	SET binding factor 1 pseudogene 1; SET binding factor 1 (SBF1) pseudogene
16679686	3.45	4.6	-2.22	0.015943	0.324941
16961841	6.48	7.63	-2.22	0.015957	0.324941	PEX5L	peroxisomal biogenesis factor 5-like
17120382	8.99	10.01	-2.04	0.015994	0.324941	LOC100134822	uncharacterized LOC100134822; family with sequence similarity 157, member C; uncharacterized LOC101928670; uncharacterized LOC101929008; uncharacterized LOC101929038; uncharacterized LOC101930130; uncharacterized LOC101930567; uncharacterized LOC100132055; novel transcript
17001757	4.26	5.41	-2.21	0.016002	0.324941	ZNF300P1	zinc finger protein 300 pseudogene 1 (functional); zinc finger protein 300 pseudogene
17121962	2.22	3.76	-2.91	0.016006	0.324941
16809923	3.4	4.85	-2.72	0.016019	0.324941	LOC101928725	uncharacterized LOC101928725; novel transcript
16704064	5.18	6.47	-2.46	0.016036	0.324941
16885596	8.16	9.35	-2.27	0.016041	0.324941	POTEJ	POTE ankyrin domain family, member J; POTE ankyrin domain family, member I; POTE ankyrin domain family, member E; POTE ankyrin domain family, member F; POTE ankyrin domain family, member G; POTE ankyrin domain family, member H; POTE ankyrin domain family, member M; POTE ankyrin domain family, member K, pseudogene
16808449	2.48	3.52	-2.06	0.016073	0.324941	CTD-2329K10.1	novel transcript, antisense to CTDSPL2
16826503	2.16	3.77	-3.06	0.016089	0.324941
16798228	3.79	4.97	-2.26	0.016117	0.324941	SNORD116-26	small nucleolar RNA, C/D box 116-26
16992514	4.85	6.09	-2.36	0.016128	0.324941	CTB-164N12.1	novel transcript
16679771	5.18	6.39	-2.32	0.016162	0.324941
16828206	5.76	6.79	-2.03	0.016165	0.324941	AC004158.2	novel transcript
17118446	3.15	4.3	-2.23	0.016173	0.324941	RP11-1114A5.5	RAB28, member RAS oncogene family pseudogene
16855469	3.5	4.69	-2.28	0.016177	0.324941	LINC-ROR	long intergenic non-protein coding RNA, regulator of reprogramming; novel transcript
17074617	3.25	4.61	-2.57	0.016189	0.324941
17072661	0	2.22	-4.65	0.016191	0.324941	CASC21	cancer susceptibility candidate 21 (non-protein coding); novel transcript
16709060	1.58	2.66	-2.12	0.016202	0.324941
16797945	3.24	4.82	-3	0.016210	0.324941
16833725	5.17	6.68	-2.84	0.016239	0.324941	LINC00672	long intergenic non-protein coding RNA 672; novel transcript
17020172	4.52	5.85	-2.52	0.016245	0.324941	RN7SKP256	RNA, 7SK small nuclear pseudogene 256
16707323	1.4	3.33	-3.79	0.016254	0.324941
16820883	3.27	4.75	-2.79	0.016265	0.324941	MARVELD3	MARVEL domain containing 3
16861596	2.17	3.91	-3.35	0.016269	0.324941	LOC644554	uncharacterized LOC644554; novel transcript
16791815	2.5	3.92	-2.68	0.016276	0.324941	RP11-320M16.2	novel transcript, antisense to AKAP6
17121964	5.35	6.98	-3.1	0.016281	0.324941	ZNF66	zinc finger protein 66; novel zinc finger protein
16854114	2.52	3.81	-2.44	0.016300	0.324941	CXADRP3	coxsackie virus and adenovirus receptor pseudogene 3; uncharacterized LOC101926958; novel transcript
16871346	4.44	5.72	-2.42	0.016321	0.324941	AC002511.3	novel transcript; uncharacterized LOC101927522
16714375	2.58	4.37	-3.46	0.016323	0.324941	RP11-40C11.2	novel transcript
17046750	2.17	4.14	-3.91	0.016324	0.324941
16988915	3.31	4.55	-2.36	0.016333	0.324941	RNA5SP191	RNA, 5S ribosomal pseudogene 191
17122890	2.68	4.64	-3.9	0.016346	0.324941
16761549	4.44	5.6	-2.24	0.016354	0.324941	PRB1	proline-rich protein BstNI subfamily 1
17099463	3.91	5.04	-2.19	0.016366	0.324941	ABO	ABO blood group (transferase A, alpha 1-3-N-acetylgalactosaminyltransferase; transferase B, alpha 1-3-galactosyltransferase); novel transcript
17122480	4.33	5.41	-2.11	0.016367	0.324941
17121246	1.6	3.51	-3.73	0.016406	0.324941
16800028	5.28	6.59	-2.48	0.016412	0.324941	GANC	glucosidase, alpha; neutral C
16665159	1.57	3.06	-2.81	0.016431	0.324941	RP11-90C4.3	putative novel transcript
16695390	0.62	2.62	-4	0.016440	0.324941	RNU4-42P	RNA, U4 small nuclear 42, pseudogene
16932804	5.66	6.75	-2.13	0.016453	0.324941	RIMBP3C	RIMS binding protein 3C
16732373	2.89	3.98	-2.12	0.016486	0.324941
16924287	0	1.24	-2.37	0.016510	0.324941	RNU6-426P	RNA, U6 small nuclear 426, pseudogene
16938133	3.19	4.45	-2.41	0.016539	0.324941	GALNT15	polypeptide N-acetylgalactosaminyltransferase 15; UDP-N-acetyl-alpha-D-galactosamine:polypeptide N-acetylgalactosaminyltransferase 15
16810660	2.41	4.46	-4.15	0.016540	0.324941	UBAP1L	ubiquitin associated protein 1-like; novel protein
16976468	2.96	4.04	-2.12	0.016541	0.324941	TMPRSS11F	transmembrane protease, serine 11F
17094766	1.52	3.17	-3.14	0.016543	0.324941	TRPM3	transient receptor potential cation channel, subfamily M, member 3
16859763	10.07	11.38	-2.49	0.016565	0.324941	IFI30	interferon, gamma-inducible protein 30; phosphoinositide-3-kinase, regulatory subunit 2 (beta); novel protein, readthrough between PIK3R2 and IFI30
16792215	4.04	5.23	-2.27	0.016570	0.324941	LINC00639	long intergenic non-protein coding RNA 639; novel transcript
16665433	3.94	5.21	-2.41	0.016591	0.324941	RNU6-414P	RNA, U6 small nuclear 414, pseudogene
16882823	5.9	6.95	-2.07	0.016605	0.324941	TEKT4	tektin 4
16757578	3.32	4.7	-2.59	0.016606	0.324941
16921644	1.39	3.72	-5.03	0.016613	0.324941	MIRLET7C	microRNA let-7c
16769861	0.32	2.78	-5.47	0.016622	0.324941	RNU6-361P	RNA, U6 small nuclear 361, pseudogene
17034759	7.19	8.58	-2.61	0.016654	0.324941	TAP2	transporter 2, ATP-binding cassette, sub-family B (MDR/TAP); novel protein, TAP2-HLA-DOB readthrough
17039945	7.19	8.58	-2.61	0.016654	0.324941	TAP2	transporter 2, ATP-binding cassette, sub-family B (MDR/TAP); novel protein, TAP2-HLA-DOB readthrough
16775217	1.37	3.23	-3.63	0.016668	0.324941
16797981	1.88	3.23	-2.55	0.016691	0.324941
16682144	6.39	7.69	-2.47	0.016758	0.324941	LOC101927507	uncharacterized LOC101927507; anoctamin 7 pseudogene 1
16981487	2.29	3.88	-3.01	0.016779	0.324941
16738137	3.8	5.79	-3.99	0.016799	0.324941	AGBL2	ATP/GTP binding protein-like 2
16964513	2.71	3.95	-2.36	0.016806	0.324941
17114705	1.95	3.03	-2.11	0.016826	0.324941	MIR320D2	microRNA 320d-2
16786255	7.25	8.54	-2.44	0.016853	0.324941	ACOT2	acyl-CoA thioesterase 2; Acyl-coenzyme A thioesterase 2, mitochondrial
17075569	3.5	4.66	-2.23	0.016899	0.324941	RP11-624C23.1	novel transcript
17076857	1.91	3.51	-3.04	0.016904	0.324941	RN7SKP32	RNA, 7SK small nuclear pseudogene 32
16871411	7.19	8.45	-2.39	0.016905	0.324941	LOC100506469	uncharacterized LOC100506469; novel transcript, antisense to GAPDHS and TMEM147
16967321	0	1.84	-3.59	0.016911	0.324941	RNU6-95P	RNA, U6 small nuclear 95, pseudogene
16823874	5.33	6.43	-2.15	0.016930	0.324941	PRM3	protamine 3
17074392	2.4	3.41	-2.02	0.016933	0.324941
17101605	4	5.28	-2.44	0.016966	0.324941	TCEANC	transcription elongation factor A (SII) N-terminal and central domain containing
17060057	3.97	5.22	-2.37	0.016971	0.324941
17005392	4.63	5.8	-2.25	0.016974	0.324941	RP3-369A17.4	novel transcript
16870854	2.72	4.94	-4.67	0.017003	0.324941	ZNF676	zinc finger protein 676
16872824	1.56	3.04	-2.78	0.017008	0.324941	CEACAM8	carcinoembryonic antigen-related cell adhesion molecule 8
16873751	8.19	9.42	-2.34	0.017034	0.324941	NAPA	N-ethylmaleimide-sensitive factor attachment protein, alpha
16722012	2.94	4.22	-2.42	0.017066	0.324941
17124326	4.44	5.45	-2.02	0.017072	0.324941
17106526	5.74	7.01	-2.42	0.017076	0.324941	LONRF3	LON peptidase N-terminal domain and ring finger 3
17085175	5.28	6.58	-2.45	0.017083	0.324941	SPATA31A3	SPATA31 subfamily A, member 3; SPATA31 subfamily A, member 5; SPATA31 subfamily A, member 7; SPATA31 subfamily A, member 1; SPATA31 subfamily C, member 2; SPATA31 subfamily C, member 1; SPATA31 subfamily A, member 6
16834154	3.54	4.61	-2.1	0.017084	0.324941	KRTAP9-4	keratin associated protein 9-4
16808719	2.62	4.08	-2.74	0.017094	0.324941	CTD-2050N2.1	novel transcript, antisense to SEMA6D
16874249	4.42	6.38	-3.9	0.017109	0.324941	SLC6A16	solute carrier family 6, member 16
16856168	0	2.37	-5.18	0.017132	0.324941	OR4F17	olfactory receptor, family 4, subfamily F, member 17; olfactory receptor, family 4, subfamily F, member 4
16976844	8.2	9.71	-2.84	0.017151	0.324941	CXCL2	chemokine (C-X-C motif) ligand 2
17121216	5.33	6.35	-2.03	0.017178	0.324941	CSPG4P13	chondroitin sulfate proteoglycan 4 pseudogene 13; chondroitin sulfate proteoglycan 4 (CSPG4) pseudogene; chondroitin sulfate proteoglycan 4
16936851	3.15	4.16	-2.01	0.017180	0.324941	CNTN4	contactin 4
16979892	0.8	2.36	-2.94	0.017193	0.324941	RP13-884E18.4	novel transcript
16886717	6.39	7.4	-2.02	0.017218	0.324941	GALNT5	polypeptide N-acetylgalactosaminyltransferase 5; UDP-N-acetyl-alpha-D-galactosamine:polypeptide N-acetylgalactosaminyltransferase 5 (GalNAc-T5)
17057839	3.31	5.03	-3.3	0.017232	0.324941
16674146	4.43	5.8	-2.59	0.017257	0.324941	LOC101930532	uncharacterized LOC101930532; uncharacterized LOC101930156; novel transcript
17017947	6.93	8.32	-2.63	0.017266	0.324941	TAP2	transporter 2, ATP-binding cassette, sub-family B (MDR/TAP); novel protein, TAP2-HLA-DOB readthrough
16965297	5.66	6.71	-2.07	0.017298	0.324941	RP11-446J8.1	novel transcript
17033493	5.78	7.07	-2.45	0.017312	0.324941	C2	complement component 2; complement factor B; novel complement component 2 (C2) and complement factor B (CFB) protein
16881946	0.71	1.92	-2.32	0.017321	0.324941	AC092660.1	novel transcript
16874665	4.37	5.62	-2.37	0.017336	0.324941	KLKP1	kallikrein pseudogene 1
16828485	6.33	7.37	-2.05	0.017338	0.324941	TMEM231	transmembrane protein 231; ADAT1 and TMEM231 readthrough transcript
16976294	2.47	4.11	-3.14	0.017343	0.324941	RP11-12K22.1	novel transcript
16840693	8.79	9.85	-2.1	0.017343	0.324941	LOC100996842	uncharacterized LOC100996842; novel transcript, antisense to MPDU1 and CD68
16903917	2.6	4.63	-4.08	0.017348	0.324941	RN7SKP281	RNA, 7SK small nuclear pseudogene 281
16752172	1.5	2.84	-2.53	0.017387	0.324941	OR6C76	olfactory receptor, family 6, subfamily C, member 76
16922940	3.89	5.31	-2.69	0.017443	0.324941	BACE2-IT1	BACE2 intronic transcript 1 (non-protein coding); putative novel transcript
16887556	5.21	6.31	-2.15	0.017451	0.324941
16999754	6.17	7.19	-2.03	0.017454	0.324941	LOC553103	uncharacterized LOC553103; novel transcript
16709136	2.57	3.64	-2.11	0.017463	0.324941
16703928	0.94	2.97	-4.08	0.017496	0.324941
16813624	3.01	4.46	-2.73	0.017506	0.324941	LOC101927286	uncharacterized LOC101927286; novel transcript
16665976	7.89	9.2	-2.48	0.017517	0.324941	LRRC7	leucine rich repeat containing 7
17089188	5.96	7.3	-2.54	0.017522	0.324941	ZBTB43	zinc finger and BTB domain containing 43
16917791	2.61	4.28	-3.19	0.017525	0.324941	LOC284788	uncharacterized LOC284788; novel transcript
16797559	1.52	2.89	-2.59	0.017527	0.324941
16940691	4.18	5.35	-2.25	0.017545	0.324941
16992915	4.08	5.22	-2.2	0.017560	0.324941	LOC102577424	uncharacterized LOC102577424; novel transcript
16998508	1.47	3.32	-3.62	0.017577	0.324941
17006142	8.42	9.72	-2.46	0.017587	0.324941	HLA-A	major histocompatibility complex, class I, A
17126214	3.57	4.77	-2.3	0.017616	0.324941	CDKN2B-AS1	CDKN2B antisense RNA 1; CDKN2B antisense RNA (non-protein coding)
16997065	2.05	3.78	-3.31	0.017617	0.324941
16721244	3.27	4.66	-2.62	0.017624	0.324941	OR52D1	olfactory receptor, family 52, subfamily D, member 1
16818698	3.2	4.22	-2.03	0.017630	0.324941	CTC-527H23.2	novel transcript
17101312	2.79	4.19	-2.65	0.017638	0.324941
16754985	3.43	4.96	-2.88	0.017643	0.324941	RP11-567C2.1	novel transcript
16773043	3.29	4.46	-2.25	0.017652	0.324941	LATS2-AS1	LATS2 antisense RNA 1; putative novel transcript
16721771	2.74	4.23	-2.82	0.017652	0.324941	KRT8P41	keratin 8 pseudogene 41; keratin 8 (KRT8) pseudogene
17011809	4.98	6.29	-2.48	0.017695	0.324941
17119158	1.38	3.32	-3.83	0.017699	0.324941	CTB-151G24.1	novel transcript
16693813	9.43	10.7	-2.4	0.017701	0.324941	ADAR	adenosine deaminase, RNA-specific
17076000	2.95	4.39	-2.7	0.017737	0.324941	LOC101929470	uncharacterized LOC101929470; novel transcript
16743428	2.62	3.66	-2.05	0.017772	0.324941
17077583	4.53	5.68	-2.21	0.017797	0.324941	LOC100130298	hCG1816373-like; novel transcript
17077327	4.59	5.61	-2.03	0.017805	0.324941	MOS	v-mos Moloney murine sarcoma viral oncogene homolog
17004266	4.81	5.83	-2.04	0.017826	0.324941	LINC01011	long intergenic non-protein coding RNA 1011; novel transcript
16860246	2.01	3.49	-2.8	0.017831	0.324941
16807761	4.37	5.39	-2.03	0.017831	0.324941	MIR4310	microRNA 4310
16718184	1.72	3.51	-3.44	0.017839	0.324941	WDR96	WD repeat domain 96
16805397	3.36	4.78	-2.67	0.017859	0.324941	LINC00924	long intergenic non-protein coding RNA 924; novel transcript
16820873	3.39	4.68	-2.45	0.017897	0.324941	CHST4	carbohydrate (N-acetylglucosamine 6-O) sulfotransferase 4
16675636	3.65	5.23	-3	0.017900	0.324941	RNU6-778P	RNA, U6 small nuclear 778, pseudogene
16875166	5.4	6.41	-2.01	0.017914	0.324941	ZNF347	zinc finger protein 347
17104821	4.1	5.43	-2.51	0.017938	0.324941	RP11-402P6.11	putative novel transcript
17111978	4.1	5.43	-2.51	0.017938	0.324941	RP11-402P6.11	putative novel transcript
17113513	7.9	9.04	-2.21	0.017954	0.324941	CT83	cancer/testis antigen 83; chromosome X open reading frame 61
16712601	2.36	4.18	-3.53	0.017962	0.324941	RN7SKP220	RNA, 7SK small nuclear pseudogene 220
16670332	8.94	10.08	-2.21	0.017971	0.324941	LINC00869	long intergenic non-protein coding RNA 869; novel transcript
16973192	0	1.45	-2.73	0.017982	0.324941	RP11-756P10.4	novel transcript
16680559	3.63	5.31	-3.21	0.017987	0.324941	RP11-547D24.1	novel transcript
17074668	3.16	4.57	-2.64	0.017991	0.324941	RP11-297N6.4	novel protein
16750416	7.4	8.61	-2.31	0.018010	0.324941	PCED1B	PC-esterase domain containing 1B
17119102	2.99	4.31	-2.49	0.018029	0.324941	MIR4740	microRNA 4740
17001688	4.6	5.75	-2.23	0.018045	0.324941	LOC102546298	uncharacterized LOC102546298; novel transcript
16947809	3.09	4.39	-2.46	0.018051	0.324941	LRRIQ4	leucine-rich repeats and IQ motif containing 4
16669499	0.94	3.08	-4.39	0.018053	0.324941	MIR3118-1	microRNA 3118-1; microRNA 3118-2; microRNA 3118-3
17012154	4.42	5.87	-2.74	0.018077	0.324941
17015852	2.41	3.55	-2.19	0.018083	0.324941
17055614	8.22	9.78	-2.96	0.018085	0.324941	TWIST1	twist family bHLH transcription factor 1
16761176	1.68	2.98	-2.46	0.018086	0.324941	KLRB1	killer cell lectin-like receptor subfamily B, member 1
17046412	1.7	3.04	-2.52	0.018094	0.324941	ZNF727P	zinc finger protein 727, pseudogene; C2H2 zinc finger protein pseudogene
16690925	3.58	1.16	5.36	0.018103	0.324941	RP5-965F6.2	novel transcript
17070352	9.02	10.53	-2.84	0.018112	0.324941	LINC01419	long intergenic non-protein coding RNA 1419; novel transcript
16678925	4.66	5.91	-2.37	0.018113	0.324941	LOC101927787	uncharacterized LOC101927787; novel transcript
16834098	4.5	5.52	-2.03	0.018120	0.324941	LOC101059954	uncharacterized LOC101059954; novel transcript
17122816	4.24	5.82	-2.99	0.018127	0.324941
16782028	1.86	3.85	-3.97	0.018149	0.324941	TRAJ48	T cell receptor alpha joining 48; YME1-like 1 ATPase
17123930	4.24	5.92	-3.2	0.018179	0.324941	CTC-507E12.1	mitochondrial ribosomal protein L10 pseudogene
16705151	5.98	7.09	-2.15	0.018186	0.324941	RP11-388P9.2	novel transcript antisense to ANK3
17056963	6.88	8.16	-2.44	0.018187	0.324941
17116187	7.6	8.67	-2.1	0.018192	0.324941	RNA5-8SP6	RNA, 5.8S ribosomal pseudogene 6
16776160	3.66	4.89	-2.36	0.018201	0.324941	ITGBL1	integrin, beta-like 1 (with EGF-like repeat domains)
17122732	2.24	3.49	-2.38	0.018208	0.324941
16983609	3.36	4.58	-2.34	0.018218	0.324941	RNU6-738P	RNA, U6 small nuclear 738, pseudogene
16804031	2.6	4.83	-4.69	0.018219	0.324941	SCARNA15	small Cajal body-specific RNA 15; small nucleolar RNA host gene 21 (non-protein coding); TEC
16964632	7.96	9.29	-2.53	0.018223	0.324941	EVC	Ellis van Creveld syndrome
17125488	6.02	7.02	-2.01	0.018236	0.324941
16987528	7.98	9.17	-2.28	0.018258	0.324941	CTD-2260A17.1	putative novel transcript
16894962	0	1.99	-3.97	0.018272	0.324941	RNA5SP86	RNA, 5S ribosomal pseudogene 86
17125604	3.09	4.44	-2.53	0.018274	0.324941
17106398	4.96	6.64	-3.21	0.018292	0.324941	SLC6A14	solute carrier family 6 (amino acid transporter), member 14
17029745	6.17	7.57	-2.64	0.018294	0.324941	XXbac-BPG246D15.9	novel protein, TAP2-HLA-DOB readthrough; transporter 2, ATP-binding cassette, sub-family B (MDR/TAP); major histocompatibility complex, class II, DO beta
16939813	0	1.88	-3.68	0.018306	0.324941
17005894	6.04	7.21	-2.26	0.018316	0.324941	ZSCAN12P1	zinc finger and SCAN domain containing 12 pseudogene 1
16679825	8.29	9.3	-2.02	0.018340	0.324941	LOC101928226	uncharacterized LOC101928226
16926194	2.07	3.08	-2.01	0.018343	0.324941
16973576	3.7	4.95	-2.38	0.018346	0.324941
16853807	2.86	3.89	-2.05	0.018363	0.324941	GACAT2	gastric cancer associated transcript 2 (non-protein coding); novel transcript, antisense to CCDC165
17110278	2.84	4.11	-2.42	0.018364	0.324941	RNU6-202P	RNA, U6 small nuclear 202, pseudogene
16951813	5.2	6.39	-2.28	0.018365	0.324941	AC092415.1	novel transcript
17117429	3.34	4.42	-2.11	0.018372	0.324941	LOC440742	uncharacterized LOC440742
17124950	8.32	9.53	-2.31	0.018380	0.324941	ASNSP4	asparagine synthetase pseudogene 4; asparagine synthetase (ASNS) pseudogene
16777118	4.06	5.16	-2.14	0.018384	0.324941	TPTE2	transmembrane phosphoinositide 3-phosphatase and tensin homolog 2
17010904	5.1	6.15	-2.07	0.018403	0.324941
16698185	5.81	7.3	-2.8	0.018404	0.324941	CHI3L1	chitinase 3-like 1 (cartilage glycoprotein-39)
17046418	2.45	3.69	-2.37	0.018433	0.324941	RP11-321E8.4	novel transcript
16970699	5.39	6.85	-2.75	0.018479	0.324941	C4orf33	chromosome 4 open reading frame 33
17118356	2.75	3.95	-2.3	0.018502	0.324941
16707327	7.77	8.81	-2.05	0.018514	0.324941	PCGF5	polycomb group ring finger 5
17120104	6.81	7.9	-2.13	0.018549	0.324941	PSAT1P3	phosphoserine aminotransferase 1 pseudogene 3; phosphoserine aminotransferase 1 (PSAT1) pseudogene
16986244	3.85	5.47	-3.06	0.018550	0.324941	RNU6-1330P	RNA, U6 small nuclear 1330, pseudogene; NSA2 ribosome biogenesis homolog (S. cerevisiae)
17093245	5.03	6.11	-2.11	0.018573	0.324941	AQP3	aquaporin 3 (Gill blood group)
16987046	6.55	7.7	-2.22	0.018582	0.324941	TMEM161B-AS1	TMEM161B antisense RNA 1; novel transcript, antisense to TMEM161B
17017165	4.45	5.71	-2.38	0.018583	0.324941
16957125	3.86	5.04	-2.26	0.018605	0.324941	MYH15	myosin, heavy chain 15
16999219	3.55	4.9	-2.56	0.018605	0.324941	MGC32805	uncharacterized LOC153163; novel transcript
16701396	0	2.21	-4.64	0.018620	0.324941	RNU6-1283P	RNA, U6 small nuclear 1283, pseudogene
17057496	1.81	3.17	-2.55	0.018633	0.324941
16761507	0.51	2.13	-3.08	0.018643	0.324941	TAS2R50	taste receptor, type 2, member 50
16918193	3.35	4.6	-2.39	0.018644	0.324941	FLJ45832	FLJ45832 protein; novel transcript; putative uncharacterized protein LOC401522-like
16969155	0.69	3.41	-6.61	0.018684	0.324941	MIR3684	microRNA 3684
16664597	6.24	7.38	-2.2	0.018696	0.324941
16979981	4.6	5.74	-2.2	0.018703	0.324941	RNU6-506P	RNA, U6 small nuclear 506, pseudogene
16727626	3.35	5.44	-4.25	0.018715	0.324941	RNU7-23P	RNA, U7 small nuclear 23 pseudogene
16697084	5.08	6.47	-2.62	0.018750	0.324941	SMG7-AS1	SMG7 antisense RNA 1; novel transcript
16860123	5.28	6.33	-2.06	0.018752	0.324941	ZNF486	zinc finger protein 486
17062163	3.15	5.08	-3.81	0.018780	0.324941	CTTNBP2	cortactin binding protein 2
16768913	2.27	3.33	-2.09	0.018781	0.324941	MIR4303	microRNA 4303
16777963	5.3	6.36	-2.08	0.018783	0.324941
17070096	3.08	4.18	-2.15	0.018829	0.324941	FLJ39080	uncharacterized LOC441355; novel transcript
16721899	2.04	3.61	-2.98	0.018833	0.324941	RP11-748C4.1	novel transcript
16947607	5.15	6.55	-2.63	0.018835	0.324941	ARL14	ADP-ribosylation factor-like 14
17020480	3.73	5.04	-2.48	0.018838	0.324941	GUSBP4	glucuronidase, beta pseudogene 4; novel transcript
17009493	6.48	7.83	-2.55	0.018858	0.324941	GLYATL3	glycine-N-acyltransferase-like 3
17119932	2.79	3.89	-2.14	0.018919	0.324941	RP11-356N1.2	putative novel transcript
16806237	3.48	4.63	-2.22	0.018929	0.324941	RNA5SP391	RNA, 5S ribosomal pseudogene 391
17001349	1.23	2.76	-2.88	0.018942	0.324941	SPINK1	serine peptidase inhibitor, Kazal type 1
16767020	5.44	6.47	-2.04	0.018950	0.324941	C12orf56	chromosome 12 open reading frame 56
16981172	2.53	3.69	-2.22	0.018954	0.324941	LOC101928131	uncharacterized LOC101928131
16778292	2.44	4.15	-3.26	0.018958	0.324941	RNA5SP26	RNA, 5S ribosomal pseudogene 26
16859090	3.74	5.15	-2.66	0.018967	0.324941	CASP14	caspase 14, apoptosis-related cysteine peptidase
16850650	5.09	6.7	-3.06	0.018988	0.324941	LOC100505592	uncharacterized LOC100505592; novel transcript
16965770	3.57	4.67	-2.14	0.019003	0.324941
16788661	0	1.87	-3.65	0.019004	0.324941	SNORD114-13	small nucleolar RNA, C/D box 114-13
17120004	6.12	7.37	-2.38	0.019010	0.324941
16819478	3.51	4.72	-2.31	0.019011	0.324941	CCL22	chemokine (C-C motif) ligand 22
16833579	3.84	4.85	-2.01	0.019018	0.324941
16843656	3.84	4.85	-2.01	0.019018	0.324941
16945474	3.42	4.86	-2.72	0.019021	0.324941	COL6A4P2	collagen, type VI, alpha 4 pseudogene 2
17073754	5.38	6.84	-2.76	0.019028	0.324941	SCX	scleraxis basic helix-loop-helix transcription factor; scleraxis homolog B (mouse)
16819961	8.92	10.19	-2.41	0.019039	0.324941	C16orf70	chromosome 16 open reading frame 70
16756473	4.65	5.99	-2.52	0.019065	0.324941
17122026	5.4	7.12	-3.29	0.019106	0.324941
16852773	6.54	7.95	-2.66	0.019121	0.324941	ZCCHC2	zinc finger, CCHC domain containing 2
16885856	3.29	4.52	-2.35	0.019155	0.324941	LOC101928185	uncharacterized LOC101928185; novel transcript
16695000	5.21	6.9	-3.23	0.019163	0.324941	CD5L	CD5 molecule-like
16757493	5.17	6.18	-2.02	0.019215	0.324941	SDSL	serine dehydratase-like
16974371	4.91	7.23	-4.98	0.019228	0.324941
16996246	3.26	4.29	-2.04	0.019242	0.324941	RNF138P1	ring finger protein 138, E3 ubiquitin protein ligase pseudogene 1
16696267	2.83	4.2	-2.59	0.019244	0.324941	LOC101928628	uncharacterized LOC101928628; putative novel transcript; selectin E
17008392	0.78	2.49	-3.25	0.019256	0.324941	RNU6-250P	RNA, U6 small nuclear 250, pseudogene
16975045	6.23	7.24	-2.01	0.019364	0.324941	RP11-180C1.1	novel protein
16818586	0.22	2.41	-4.56	0.019368	0.324941	RNA5SP418	RNA, 5S ribosomal pseudogene 418
17081539	0	2.48	-5.57	0.019383	0.324941
17023857	0.64	2.49	-3.61	0.019384	0.324941	RP11-557H15.3	novel transcript; uncharacterized LOC101928231
17065064	4.65	5.91	-2.39	0.019387	0.324941	ZNF596	zinc finger protein 596
17028453	3.47	4.96	-2.8	0.019411	0.324941	MIR219A1	microRNA 219a-1
17031265	3.47	4.96	-2.8	0.019411	0.324941	MIR219A1	microRNA 219a-1
17033750	3.47	4.96	-2.8	0.019411	0.324941	MIR219A1	microRNA 219a-1
17036014	3.47	4.96	-2.8	0.019411	0.324941	MIR219A1	microRNA 219a-1
17038733	3.47	4.96	-2.8	0.019411	0.324941	MIR219A1	microRNA 219a-1
16937569	4.58	5.77	-2.28	0.019422	0.324941
16713838	5.2	6.56	-2.55	0.019423	0.324941
16927819	4.6	5.73	-2.2	0.019432	0.324941	IGLV3-12	immunoglobulin lambda variable 3-12
16873221	5.43	6.49	-2.09	0.019455	0.324941	ZNF296	zinc finger protein 296
16980874	5.56	6.63	-2.11	0.019457	0.324941	RP11-92A5.2	novel transcript
16879579	5.94	7.04	-2.13	0.019460	0.324941	RNU6-1048P	RNA, U6 small nuclear 1048, pseudogene
16963901	3.07	4.24	-2.25	0.019470	0.324941
17102393	4.69	5.76	-2.1	0.019476	0.324941	TAB3-AS1	TAB3 antisense RNA 1; chromosome X open reading frame 29
16848619	3.71	4.89	-2.26	0.019481	0.324941	CD300LF	CD300 molecule-like family member f
16657598	7.95	9.24	-2.44	0.019485	0.324941	AGRN	agrin
16742190	1.7	3.61	-3.76	0.019497	0.324941	CTD-2562J17.2	novel transcript, antisense to SLCO2B1
16789869	8.15	9.31	-2.23	0.019534	0.324941	POTEG	POTE ankyrin domain family, member G; POTE ankyrin domain family, member H; POTE ankyrin domain family, member M; POTE ankyrin domain family, member E; POTE ankyrin domain family, member I; POTE ankyrin domain family, member J; POTE ankyrin domain family, member F
16798938	9.91	11.1	-2.28	0.019535	0.324941	SCG5	secretogranin V (7B2 protein)
16787667	3.87	4.93	-2.09	0.019547	0.324941	ITPK1-AS1	ITPK1 antisense RNA 1; ITPK1 antisense RNA 1 (non-protein coding)
16816343	9.96	11.27	-2.47	0.019549	0.324941	NPIPA5	nuclear pore complex interacting protein family, member A5; nuclear pore complex interacting protein family, member A7; nuclear pore complex interacting protein family, member A8; nuclear pore complex interacting protein family, member A1; nuclear pore complex interacting protein family, member A2; nuclear pore complex-interacting protein family member A1-like; nuclear pore complex interacting pr…
16736706	2.3	3.31	-2.02	0.019568	0.324941	CTD-2140G10.2	novel transcript
16927869	1.82	4.06	-4.73	0.019570	0.324941
16991948	3.93	4.94	-2.02	0.019575	0.324941	TENM2	teneurin transmembrane protein 2
17120886	6.03	7.2	-2.26	0.019603	0.324941	TPTE2P6	transmembrane phosphoinositide 3-phosphatase and tensin homolog 2 pseudogene 6; novel transcript; TPTE and PTEN homologous inositol lipid phosphatase (TPIP) pseudogene
16854080	1.73	2.77	-2.05	0.019609	0.324941	LOC101927582	uncharacterized LOC101927582; novel transcript, antisense C18orf1
17013512	1.19	2.28	-2.14	0.019663	0.324941	RP11-307P5.1	novel transcript
16859795	8.1	9.28	-2.27	0.019678	0.324941	GDF15	growth differentiation factor 15
17118273	7.48	8.87	-2.62	0.019690	0.324941	PTN	pleiotrophin
16919254	1.36	0	2.56	0.019693	0.324941	RNA5SP484	RNA, 5S ribosomal pseudogene 484
16662108	4.9	6.08	-2.28	0.019693	0.324941	TSSK3	testis-specific serine kinase 3
16799690	6.29	7.72	-2.7	0.019705	0.324941	SPINT1	serine peptidase inhibitor, Kunitz type 1
17071206	3.43	4.75	-2.5	0.019726	0.324941
17102642	2.04	3.27	-2.35	0.019732	0.324941
16897869	2.36	3.87	-2.85	0.019751	0.324941	LOC101927165	uncharacterized LOC101927165; novel transcript
16706056	5.32	7.05	-3.33	0.019754	0.324941	LOC101929112	uncharacterized LOC101929112; novel transcript, antisense to TTC18
17063254	7.23	8.42	-2.28	0.019768	0.324941	PTN	pleiotrophin
16824193	9.72	11.04	-2.49	0.019775	0.324941	NPIPA3	nuclear pore complex interacting protein family, member A3; nuclear pore complex interacting protein family, member A2; nuclear pore complex interacting protein family, member A5; nuclear pore complex interacting protein family, member A1; nuclear pore complex interacting protein family, member A7; nuclear pore complex-interacting protein family member A1-like; nuclear pore complex interacting pr…
17063534	2.93	4.47	-2.91	0.019799	0.324941	RNU6-797P	RNA, U6 small nuclear 797, pseudogene
16682074	4.55	5.73	-2.27	0.019836	0.324941	RP11-5P18.5	putative novel transcript
17124892	5.21	6.69	-2.79	0.019885	0.324941	LOC101930106	uncharacterized LOC101930106; long intergenic non-protein coding RNA 174; non-protein coding RNA 174
16780045	3.09	4.34	-2.37	0.019907	0.324941	RNA5SP33	RNA, 5S ribosomal pseudogene 33
17062026	3.16	4.3	-2.21	0.019910	0.324941	AC073626.2	novel transcript
17048234	5.57	6.78	-2.31	0.019912	0.324941	RP11-115N4.1	putative novel transcript
16955933	0.64	2.46	-3.52	0.019920	0.324941
16926798	0	1.82	-3.54	0.019923	0.324941	KB-7G2.9	novel trannscript
16689096	2.18	4.54	-5.12	0.019923	0.324941
16818558	4.17	5.64	-2.77	0.019933	0.324941
16767623	2.88	4.35	-2.78	0.019966	0.324941	RP11-314D7.1	novel transcript
16667337	4.19	5.87	-3.2	0.019987	0.324941
17119508	1.83	3.51	-3.21	0.020001	0.324941
17002898	8.8	10.21	-2.65	0.020001	0.324941	STC2	stanniocalcin 2
16849576	10.27	11.6	-2.5	0.020003	0.324941	LGALS3BP	lectin, galactoside-binding, soluble, 3 binding protein
16977502	5.72	6.87	-2.22	0.020004	0.324941	PLAC8	placenta-specific 8
16813029	5.88	7.32	-2.72	0.020010	0.324941	HAPLN3	hyaluronan and proteoglycan link protein 3
17086365	2.99	4.35	-2.57	0.020011	0.324941
17116730	5.25	6.61	-2.57	0.020021	0.324941	ASMTL	acetylserotonin O-methyltransferase-like
16688912	2.99	4.03	-2.06	0.020035	0.324941	UOX	urate oxidase, pseudogene; urate oxidase
16924852	4.69	5.74	-2.07	0.020053	0.324941	KRTAP6-2	keratin associated protein 6-2
16986961	5.91	7.39	-2.79	0.020057	0.324941	CTC-480C2.1	novel transcript
17118285	3.42	4.72	-2.46	0.020089	0.324941	LOC100128653	uncharacterized LOC100128653
16689246	2.65	3.9	-2.36	0.020112	0.324941	LINC01364	long intergenic non-protein coding RNA 1364; novel transcript
16987043	1.71	3.33	-3.08	0.020115	0.324941	CTD-2316B1.1	novel transcript
16865910	7.24	8.36	-2.17	0.020119	0.324941	ZNF667-AS1	ZNF667 antisense RNA 1 (head to head); novel transcript; uncharacterized LOC100288114
16979985	4.65	5.7	-2.06	0.020135	0.324941	MGARP	mitochondria-localized glutamic acid-rich protein; NADH dehydrogenase (ubiquinone) 1, subcomplex unknown, 1, 6kDa
17000756	4.99	6.06	-2.09	0.020143	0.324941	APBB3	amyloid beta (A4) precursor protein-binding, family B, member 3; microRNA 6831
16685983	4.47	5.73	-2.4	0.020147	0.324941	RP11-223A3.1	novel transcript
16782118	0	1.04	-2.05	0.020163	0.324941	TRAJ2	T cell receptor alpha joining 2 (non-functional)
16723134	4.43	5.46	-2.04	0.020192	0.324941	RP11-115J23.1	novel transcript
16915042	2.89	4.44	-2.92	0.020197	0.324941	CASS4	Cas scaffolding protein family member 4
16859643	7.12	8.43	-2.48	0.020198	0.324941	B3GNT3	UDP-GlcNAc:betaGal beta-1,3-N-acetylglucosaminyltransferase 3
16695853	0	2.28	-4.86	0.020206	0.324941	RXRG	retinoid X receptor, gamma
16925339	1.87	3.49	-3.07	0.020209	0.324941
17005032	1.15	2.18	-2.04	0.020225	0.324941	RNU6-793P	RNA, U6 small nuclear 793, pseudogene
17063121	7.49	8.58	-2.13	0.020226	0.324941	C7orf49	chromosome 7 open reading frame 49; uncharacterized LOC653739
16661544	5.21	6.79	-2.99	0.020231	0.324941	SESN2	sestrin 2
17068296	2.89	5.87	-7.9	0.020234	0.324941	IDO1	indoleamine 2,3-dioxygenase 1
16971709	1.48	2.95	-2.77	0.020251	0.324941	RP13-487K5.1	novel transcript
17125754	5.85	7.01	-2.24	0.020299	0.324941	PPP1R12B	protein phosphatase 1, regulatory subunit 12B; protein phosphatase 1, regulatory subunit 12B pseudogene, Y-linked 1; protein phosphatase 1, regulatory (inhibitor) subunit 12B (PPP1R12B) pseudogene; protein phosphatase 1, regulatory (inhibitor) subunit 12B; protein phosphatase 1, regulatory subunit 12B Y-linked pseudogene 2; pseudogene similar to part of protein phosphatase 1, regulatory (inhibito…
17073365	5.64	6.87	-2.36	0.020341	0.324941
17103864	4.32	5.82	-2.82	0.020384	0.324941	LOC401589	uncharacterized LOC401589; uncharacterized LOC100129860; novel protein
17111020	4.32	5.82	-2.82	0.020384	0.324941	LOC401589	uncharacterized LOC401589; uncharacterized LOC100129860; novel protein
16781095	2.63	4.49	-3.64	0.020402	0.324941	LOC101060553	uncharacterized LOC101060553
16853853	2.22	3.77	-2.92	0.020433	0.324941	RNU6-903P	RNA, U6 small nuclear 903, pseudogene
17112566	0	1.2	-2.3	0.020450	0.324941	RNU6-332P	RNA, U6 small nuclear 332, pseudogene
16731056	3.18	4.24	-2.08	0.020451	0.324941	LOC728196	uncharacterized LOC728196
17022996	7.24	8.29	-2.07	0.020473	0.324941	ROS1	ROS proto-oncogene 1 , receptor tyrosine kinase; c-ros oncogene 1 , receptor tyrosine kinase; solute carrier family 34 (type II sodium/phosphate contransporter), member 2
17016787	4.77	5.82	-2.07	0.020480	0.324941	RNF39	ring finger protein 39
17026593	4.77	5.82	-2.07	0.020480	0.324941	RNF39	ring finger protein 39
17031459	4.77	5.82	-2.07	0.020480	0.324941	RNF39	ring finger protein 39
17036198	4.77	5.82	-2.07	0.020480	0.324941	RNF39	ring finger protein 39
17041542	4.77	5.82	-2.07	0.020480	0.324941	RNF39	ring finger protein 39
16988629	1.38	3.04	-3.16	0.020488	0.324941	LOC101927421	uncharacterized LOC101927421; novel transcript
16780808	7.35	8.44	-2.13	0.020497	0.324941	KDELC1	KDEL (Lys-Asp-Glu-Leu) containing 1
17019484	6.89	8.03	-2.2	0.020513	0.324941	GTPBP2	GTP binding protein 2
16805924	3.1	4.11	-2.01	0.020522	0.324941
17045128	2.67	4.12	-2.73	0.020552	0.324941
16757225	7.84	9.07	-2.34	0.020553	0.324941	TRAFD1	TRAF-type zinc finger domain containing 1
16795906	3.25	4.49	-2.38	0.020564	0.324941
16859509	5.44	6.94	-2.84	0.020567	0.324941	LOC100507535	uncharacterized LOC100507535; novel transcript; multivesicular body subunit 12A
16813173	4.15	5.32	-2.25	0.020573	0.324941	PLIN1	perilipin 1
16875044	6.36	7.54	-2.27	0.020586	0.324941	LOC284373	uncharacterized LOC284373; novel transcript
17120336	5.7	7.21	-2.85	0.020597	0.324941	LOC101926901	uncharacterized LOC101926901; uncharacterized LOC101926936; protein GVQW1-like; uncharacterized LOC101928976; novel transcript; long intergenic non-protein coding RNA 1347; uncharacterized LOC100507306
16781092	3.27	4.47	-2.3	0.020599	0.324941	ARHGEF7-AS1	ARHGEF7 antisense RNA 1; uncharacterized LOC101929840; putative novel transcript
16682485	5.77	6.79	-2.03	0.020613	0.324941	MIR1290	microRNA 1290
16796262	5.8	7.15	-2.54	0.020641	0.324941	SERPINA1	serpin peptidase inhibitor, clade A (alpha-1 antiproteinase, antitrypsin), member 1
17103241	3.27	4.59	-2.51	0.020652	0.324941
16997773	3.17	4.39	-2.34	0.020671	0.324941	LINC01338	long intergenic non-protein coding RNA 1338
17126238	1.16	3.1	-3.84	0.020722	0.324941
16704586	5.41	6.73	-2.49	0.020782	0.324941	BMS1P6	BMS1 pseudogene 6
16668598	7.78	8.85	-2.1	0.020809	0.324941	RP11-96K19.2	Putative novel transcript
16938202	2.26	3.53	-2.41	0.020815	0.324941	AC132807.1	novel transcript
16864817	1.62	3.76	-4.43	0.020826	0.324941	MIR643	microRNA 643
16874109	4.87	6.54	-3.17	0.020832	0.324941	PLEKHA4	pleckstrin homology domain containing, family A (phosphoinositide binding specific) member 4
17062664	4.05	5.07	-2.02	0.020843	0.324941	PRRT4	proline-rich transmembrane protein 4
17122850	5.74	7.31	-2.98	0.020847	0.324941	ANKRD20A11P	ankyrin repeat domain 20 family, member A11, pseudogene; chromosome 21 open reading frame 81; ankyrin repeat domain 20 family, member A5, pseudogene
17050995	3.2	4.4	-2.29	0.020854	0.324941	RP5-921G16.1	novel transcript
16882819	1.22	2.66	-2.71	0.020855	0.324941	ACTR3BP2	ACTR3B pseudogene 2; ARP3 actin-related protein 3 homolog (yeast) family pseudogene
17121968	3.41	4.75	-2.55	0.020863	0.324941
16970089	2.68	3.83	-2.21	0.020865	0.324941	RNU6-1054P	RNA, U6 small nuclear 1054, pseudogene
17025666	6.35	7.4	-2.06	0.020873	0.324941	RNASET2	ribonuclease T2
16920801	3.44	4.64	-2.3	0.020896	0.324941	LOC100506384	uncharacterized LOC100506384; putative novel transcript
16940231	1.31	2.42	-2.15	0.020914	0.324941
17120024	0.72	2.37	-3.12	0.020921	0.324941
17066921	5.36	6.86	-2.83	0.020934	0.324941	ADAM28	ADAM metallopeptidase domain 28
17125226	7.97	9.31	-2.53	0.020942	0.324941	RP11-146D12.2	novel protein; coiled-coil domain-containing protein 29-like; ankyrin repeat domain 20 family, member A5, pseudogene; novel pseudogene
16698463	2.42	4.17	-3.37	0.020943	0.324941
16964995	2.97	3.98	-2.02	0.021026	0.324941
16929631	5.2	6.89	-3.24	0.021041	0.324941
16703845	4.4	5.75	-2.54	0.021054	0.324941	RP11-490O24.2	novel transcript
16695268	6.01	7.14	-2.2	0.021094	0.324941	IGSF8	immunoglobulin superfamily, member 8
16952273	3.75	4.95	-2.3	0.021103	0.324941	RNU6-235P	RNA, U6 small nuclear 235, pseudogene; RNA, U6 small nuclear 1336, pseudogene
17043289	5.05	6.21	-2.24	0.021107	0.324941
16724730	2.48	3.87	-2.63	0.021114	0.324941	OR4C16	olfactory receptor, family 4, subfamily C, member 16
16956792	5.52	6.63	-2.16	0.021149	0.324941	ABI3BP	ABI family, member 3 (NESH) binding protein
16920804	2.8	4.54	-3.34	0.021154	0.324941	RNU7-141P	RNA, U7 small nuclear 141 pseudogene
17123738	3.19	4.87	-3.21	0.021164	0.324941	LINC00616	long intergenic non-protein coding RNA 616; novel transcript
16720077	10.5	11.9	-2.63	0.021172	0.324941	IFITM2	interferon induced transmembrane protein 2; interferon induced transmembrane protein 2 (1-8D)
17062355	2.35	3.4	-2.06	0.021186	0.324941	RNF133	ring finger protein 133
17120204	4.02	5.42	-2.63	0.021197	0.324941
16801198	4.41	5.75	-2.53	0.021237	0.324941	CTD-2184D3.3	novel transcript
16805629	3.71	4.81	-2.14	0.021257	0.324941
16825602	6.07	7.28	-2.32	0.021264	0.324941	DOC2A	double C2-like domains, alpha
17104993	3.52	4.67	-2.21	0.021278	0.324941	RNU6-867P	RNA, U6 small nuclear 867, pseudogene
16670361	5.88	7.13	-2.37	0.021296	0.324941
17074340	0	1.45	-2.73	0.021298	0.324941
17027101	6.19	7.6	-2.65	0.021315	0.324941	XXbac-BPG246D15.9	novel protein, TAP2-HLA-DOB readthrough; transporter 2, ATP-binding cassette, sub-family B (MDR/TAP); major histocompatibility complex, class II, DO beta
17042443	6.19	7.6	-2.65	0.021315	0.324941	XXbac-BPG246D15.9	novel protein, TAP2-HLA-DOB readthrough; transporter 2, ATP-binding cassette, sub-family B (MDR/TAP); major histocompatibility complex, class II, DO beta
16886160	3.34	4.4	-2.08	0.021323	0.324941	AC062021.1	putative novel transcript
17120888	5.45	6.72	-2.41	0.021341	0.324941	TPTE2P6	transmembrane phosphoinositide 3-phosphatase and tensin homolog 2 pseudogene 6; novel transcript; TPTE and PTEN homologous inositol lipid phosphatase (TPIP) pseudogene
16883194	4.97	6.09	-2.18	0.021352	0.324941	AC159540.1	novel transcript; uncharacterized LOC100506123
16697004	5.84	7.24	-2.65	0.021368	0.324941	RNASEL	ribonuclease L (2,5-oligoisoadenylate synthetase-dependent); ribonuclease L (2',5'-oligoisoadenylate synthetase-dependent)
16669324	5.38	6.51	-2.19	0.021389	0.324941	LOC101929147	uncharacterized LOC101929147; novel transcript
16902497	2.86	4.16	-2.46	0.021400	0.324941
16706818	1.87	3.42	-2.93	0.021416	0.324941	RNU6-325P	RNA, U6 small nuclear 325, pseudogene
16843271	1.86	3.63	-3.39	0.021426	0.324941
17002489	2.55	3.96	-2.66	0.021442	0.324941	RP11-348M17.2	putative novel transcript
17120334	9.13	10.19	-2.07	0.021448	0.324941	LINC01347	long intergenic non-protein coding RNA 1347; uncharacterized LOC101926901; uncharacterized LOC101926936; protein GVQW1-like; uncharacterized LOC101928976; novel transcript; uncharacterized LOC100288069; serine/threonine-protein kinase tousled-like 2-like; uncharacterized LOC101929540; uncharacterized LOC100134822; family with sequence similarity 157, member C; uncharacterized LOC101928670; unchar…
17015130	1.98	3.56	-3	0.021501	0.324941	RP1-90J20.8	novel transcript
17120190	4.16	5.36	-2.29	0.021507	0.324941
17052083	1.9	2.95	-2.07	0.021517	0.324941	AKR1D1	aldo-keto reductase family 1, member D1; aldo-keto reductase family 1, member D1 (delta 4-3-ketosteroid-5-beta-reductase)
16661587	4.65	5.76	-2.16	0.021534	0.324941	RNU6ATAC27P	RNA, U6atac small nuclear 27, pseudogene
17084182	3.05	4.43	-2.6	0.021542	0.324941	RNA5SP281	RNA, 5S ribosomal pseudogene 281
17059891	3	4.52	-2.86	0.021550	0.324941	AC002429.5	novel transcript
16958425	2.8	3.93	-2.19	0.021562	0.324941	RNA5SP137	RNA, 5S ribosomal pseudogene 137
16706807	3.86	5.27	-2.66	0.021568	0.324941	LOC101929662	uncharacterized LOC101929662; novel transcript
16828532	5.02	6.15	-2.2	0.021580	0.324941
16947041	2.71	4.04	-2.52	0.021581	0.324941	RP11-64D22.5	novel transcript
17026224	5.19	6.64	-2.74	0.021590	0.324941
16966214	4.01	5.32	-2.49	0.021611	0.324941	RHOH	ras homolog family member H
16670138	2.69	4.04	-2.56	0.021611	0.324941	GJA8	gap junction protein, alpha 8, 50kDa
16768738	6.75	8.03	-2.43	0.021616	0.324941	NTN4	netrin 4
16888073	3.09	4.67	-2.99	0.021625	0.324941
17088730	2.1	3.15	-2.08	0.021634	0.324941	MORN5	MORN repeat containing 5
17058271	4.36	5.83	-2.76	0.021637	0.324941
16705439	4.8	6.48	-3.2	0.021638	0.324941	STOX1	storkhead box 1
16943228	4.32	5.42	-2.15	0.021644	0.324941	RNU6-1263P	RNA, U6 small nuclear 1263, pseudogene
16996820	4.31	5.4	-2.14	0.021655	0.324941	RP11-357D18.1	novel transcript; uncharacterized LOC101928819
16975458	3.67	5.16	-2.81	0.021657	0.324941
16927542	5.38	6.6	-2.33	0.021678	0.324941
16704977	4.07	5.2	-2.19	0.021705	0.324941	PRKG1	protein kinase, cGMP-dependent, type I
16967278	3.01	4.64	-3.11	0.021715	0.324941	RP11-19C24.1	novel transcript
17120432	5.08	6.32	-2.35	0.021737	0.324941
16744564	5.13	6.22	-2.13	0.021752	0.324941
17120932	3.83	5.77	-3.83	0.021758	0.324941
16871270	2.41	3.85	-2.72	0.021768	0.324941
17022211	3.7	4.78	-2.12	0.021781	0.324941	LOC101927405	uncharacterized LOC101927405
17102555	2.29	4.04	-3.36	0.021782	0.324941
16711378	1.07	3.15	-4.22	0.021797	0.324941
17124682	1.7	3.6	-3.72	0.021812	0.324941	LOC101927668	uncharacterized LOC101927668; novel transcript, sense overlapping to MACC1
17094321	4.69	5.86	-2.26	0.021832	0.324941
16970025	4.37	5.42	-2.07	0.021842	0.324941	RNU6-119P	RNA, U6 small nuclear 119, pseudogene
16849501	7.63	8.94	-2.49	0.021844	0.324941	CYTH1	cytohesin 1
16777067	6.78	8.15	-2.59	0.021862	0.324941	PHF2P1	PHD finger protein 2 pseudogene 1
16734898	3.25	4.66	-2.65	0.021894	0.324941	OR51B2	olfactory receptor, family 51, subfamily B, member 2
16865782	0.75	3.41	-6.32	0.021898	0.324941	RFPL4AL1	ret finger protein-like 4A-like 1; novel protein similar to ret finger protein-like 4A
17000208	0.93	2.2	-2.4	0.021905	0.324941	VTRNA2-1	vault RNA 2-1
16789253	1.85	2.9	-2.07	0.021909	0.324941	RNU7-160P	RNA, U7 small nuclear 160 pseudogene
16967286	1.51	3.22	-3.27	0.021916	0.324941	STAP1	signal transducing adaptor family member 1
17095511	4.13	5.51	-2.61	0.021925	0.324941
17108770	4.34	5.79	-2.74	0.021927	0.324941	LINC00102	long intergenic non-protein coding RNA 102; non-protein coding RNA 102
17116758	4.34	5.79	-2.74	0.021927	0.324941	LINC00102	long intergenic non-protein coding RNA 102; non-protein coding RNA 102
16970091	6.07	7.09	-2.03	0.021953	0.324941
16916273	4.33	5.69	-2.57	0.021969	0.324941
17027163	7.54	8.62	-2.11	0.022007	0.324941	HLA-DMB	major histocompatibility complex, class II, DM beta; major histocompatibility complex class II DM beta; major histocompatibility complex, class II, DM alpha; major histocompatibility complex class II DM alpha; novel major histocompatibility complex, class II, DM alpha (HLA-DMA) and major histocompatibility complex, class II, DM beta (HLA-DMB) protein
17037303	7.54	8.62	-2.11	0.022007	0.324941	HLA-DMA	major histocompatibility complex, class II, DM alpha; major histocompatibility complex class II DM alpha
17042519	7.54	8.62	-2.11	0.022007	0.324941	HLA-DMA	major histocompatibility complex, class II, DM alpha; major histocompatibility complex class II DM alpha
16880334	2.94	4.3	-2.57	0.022010	0.324941	AC007250.4	putative novel transcript
16754989	2.91	4.49	-2.99	0.022086	0.324941	RP11-753N8.1	novel transcript
16973929	0.64	2.38	-3.34	0.022097	0.324941	RN7SKP113	RNA, 7SK small nuclear pseudogene 113
16664359	5.23	6.38	-2.23	0.022100	0.324941	CYP4B1	cytochrome P450, family 4, subfamily B, polypeptide 1
16761326	0.21	3.03	-7.07	0.022118	0.324941	KLRK1	killer cell lectin-like receptor subfamily K, member 1; KLRC4-KLRK1 readthrough
16887414	4.59	5.75	-2.24	0.022125	0.324941
17118262	5.46	6.5	-2.06	0.022134	0.324941	LOC644794	uncharacterized LOC644794; novel transcript
17084929	5.3	6.56	-2.4	0.022143	0.324941	RP11-297B17.3	novel transcript, antisense to PAX5
16755296	1.2	3.24	-4.13	0.022172	0.324941	RP11-536G4.1	novel protein
16862918	6.12	7.29	-2.24	0.022180	0.324941	ZNF224	zinc finger protein 224
16691360	3.97	5.7	-3.31	0.022230	0.324941	RP11-159M11.2	novel transcript
16830195	4.95	6.02	-2.11	0.022236	0.324941
16728778	5.36	6.4	-2.06	0.022244	0.324941	P2RY2	purinergic receptor P2Y, G-protein coupled, 2
16679952	9.19	10.34	-2.21	0.022268	0.324941	LOC100288069	uncharacterized LOC100288069; uncharacterized LOC102724409; uncharacterized LOC101927270; uncharacterized LOC101929540; uncharacterized LOC101928670; novel transcript; uncharacterized LOC100134822; long intergenic non-protein coding RNA 1347; uncharacterized LOC100996442; family with sequence similarity 157, member C; uncharacterized LOC101929008; uncharacterized LOC101929038; uncharacterized LOC…
17121256	6.94	8.03	-2.12	0.022269	0.324941	WHAMMP3	WAS protein homolog associated with actin, golgi membranes and microtubules pseudogene 3
17081321	0.89	2.55	-3.17	0.022272	0.324941	HPYR1	Helicobacter pylori responsive 1 (non-protein coding)
17043283	5.9	7.07	-2.25	0.022288	0.324941	LOC221946	uncharacterized LOC221946
16831429	3.74	5.88	-4.4	0.022294	0.324941	PIGL	phosphatidylinositol glycan anchor biosynthesis, class L
16970735	0.85	2.91	-4.19	0.022304	0.324941	RP11-521E5.1	novel transcript
17079523	2.89	4.04	-2.22	0.022362	0.324941	MIR599	microRNA 599
16758052	4.02	5.4	-2.59	0.022366	0.324941	P2RX7	purinergic receptor P2X, ligand-gated ion channel, 7
17065130	4.7	5.7	-2.01	0.022410	0.324941	LOC102723676	uncharacterized LOC102723676
17083370	6.17	7.84	-3.19	0.022413	0.324941	PDCD1LG2	programmed cell death 1 ligand 2
17028659	4.88	6.35	-2.76	0.022432	0.324941	ZNRD1-AS1	ZNRD1 antisense RNA 1; HLA complex group 8; ZNRD1 antisense RNA 1 (non-protein coding); non-protein coding RNA 171
16664438	4.43	5.6	-2.26	0.022443	0.324941	LINC00853	long intergenic non-protein coding RNA 853; novel transcript
17019912	2.15	3.47	-2.49	0.022471	0.324941	DEFB114	defensin, beta 114
16843215	0.76	3.32	-5.9	0.022476	0.324941	AC090616.2	novel protein
17086300	3.6	4.73	-2.19	0.022485	0.324941	RP11-439K3.1	putative novel transcript; uncharacterized LOC102723989
17121702	4.73	6.84	-4.3	0.022494	0.324941	RP11-353N14.2	novel transcript
16880300	1.65	3.46	-3.51	0.022542	0.324941
16701813	2.86	5.17	-4.98	0.022551	0.324941	RP11-69C17.2	novel transcript
16840417	2.4	3.99	-3	0.022576	0.324941	SLC13A5	solute carrier family 13 (sodium-dependent citrate transporter), member 5
16778366	3.25	4.42	-2.24	0.022577	0.324941	MIR4305	microRNA 4305
16708933	5.05	6.48	-2.69	0.022580	0.324941	GSTO2	glutathione S-transferase omega 2
17013195	4.32	5.99	-3.17	0.022598	0.324941	RNA5SP221	RNA, 5S ribosomal pseudogene 221
17119472	4.32	5.99	-3.17	0.022598	0.324941	RNA5SP221	RNA, 5S ribosomal pseudogene 221
16787476	2.65	3.88	-2.34	0.022611	0.324941	RP11-661G16.1	novel transcript, antisense to TTC7B
16823255	8.88	10	-2.17	0.022612	0.324941	HCFC1R1	host cell factor C1 regulator 1 (XPO1 dependent)
17123566	2.22	3.96	-3.35	0.022616	0.324941
16659862	7.62	8.76	-2.2	0.022619	0.324941	ARHGEF19-AS1	ARHGEF19 antisense RNA 1; novel transcript
16660401	1.71	3.32	-3.04	0.022627	0.324941
16803413	1.42	2.57	-2.21	0.022636	0.324941	LOC101929478	uncharacterized LOC101929478; novel transcript, antisense to LINGO1
16691164	3.18	4.25	-2.11	0.022657	0.324941	SYT6	synaptotagmin VI
16948158	2.34	3.85	-2.86	0.022697	0.324941	LINC00501	long intergenic non-protein coding RNA 501; novel transcript
16865048	1	2.15	-2.22	0.022734	0.324941	MIR520B	microRNA 520b
17032433	6.3	7.58	-2.43	0.022741	0.324941	XXbac-BPG246D15.9	novel protein, TAP2-HLA-DOB readthrough; transporter 2, ATP-binding cassette, sub-family B (MDR/TAP); major histocompatibility complex, class II, DO beta
17122912	6.28	7.62	-2.54	0.022743	0.324941	ANKRD20A11P	ankyrin repeat domain 20 family, member A11, pseudogene; chromosome 21 open reading frame 81; ankyrin repeat domain 20 family, member A5, pseudogene; ankyrin repeat domain 20 family, member A9, pseudogene; novel pseudogene
16860175	7.08	8.23	-2.22	0.022744	0.324941	ZNF738	zinc finger protein 738
16675495	1.43	3.2	-3.41	0.022748	0.324941	CRB1	crumbs family member 1, photoreceptor morphogenesis associated; crumbs homolog 1 (Drosophila)
16805889	3.62	4.64	-2.02	0.022762	0.324941	RNU6-631P	RNA, U6 small nuclear 631, pseudogene; RNA, U6 small nuclear 749, pseudogene; RNA, U6 small nuclear 1021, pseudogene; RNA, U6 small nuclear 286, pseudogene
16805913	3.62	4.64	-2.02	0.022762	0.324941	RNU6-631P	RNA, U6 small nuclear 631, pseudogene; RNA, U6 small nuclear 749, pseudogene; RNA, U6 small nuclear 1021, pseudogene; RNA, U6 small nuclear 286, pseudogene
16699514	4.7	5.96	-2.4	0.022791	0.324941	RP11-410C4.4	novel transcript
16998549	2.2	3.46	-2.41	0.022799	0.324941	RNA5SP188	RNA, 5S ribosomal pseudogene 188
16717235	6.47	7.68	-2.3	0.022799	0.324941	AVPI1	arginine vasopressin-induced 1
16992236	3.15	4.18	-2.04	0.022803	0.324941	CTD-2270F17.1	uncharacterized LOC101928033; novel transcript
16913075	1.36	2.76	-2.64	0.022827	0.324941	RNA5SP483	RNA, 5S ribosomal pseudogene 483
17098622	2.13	3.73	-3.02	0.022830	0.324941
16820702	3.78	5.24	-2.75	0.022835	0.324941	CLEC18C	C-type lectin domain family 18, member C; C-type lectin domain family 18, member B
16881863	8.78	9.87	-2.13	0.022844	0.324941	AC104135.3	novel transcript
17120164	8.48	9.79	-2.48	0.022847	0.324941
16923760	1.93	3.24	-2.48	0.022850	0.324941
16988602	0	2.28	-4.86	0.022856	0.324941	CTD-2308B18.2	novel transcript
17121084	4.74	5.94	-2.29	0.022857	0.324941
17100895	0	3.2	-9.18	0.022860	0.324941
16807613	7.27	8.37	-2.13	0.022869	0.324941	NDUFAF1	NADH dehydrogenase (ubiquinone) complex I, assembly factor 1; NADH dehydrogenase (ubiquinone) 1 alpha subcomplex, assembly factor 1
17001617	4.11	5.34	-2.35	0.022885	0.324941	CAMK2A	calcium/calmodulin-dependent protein kinase II alpha
16847034	3.51	4.94	-2.68	0.022896	0.324941	MPO	myeloperoxidase
17107068	6.14	7.48	-2.53	0.022899	0.324941	FAM122C	family with sequence similarity 122C
16822258	7.7	9.04	-2.53	0.022914	0.324941
17116497	2.23	4.5	-4.83	0.022921	0.324941
17121346	5.43	6.62	-2.29	0.022926	0.324941	PKD1	polycystic kidney disease 1 (autosomal dominant); polycystic kidney disease 1 (autosomal dominant) pseudogene 1; polycystin-1-like; polycystic kidney disease 1 (autosomal dominant) pseudogene 5; GPS, PLAT and transmembrane domain-containing protein; nuclear pore complex interacting protein family, member A1; nuclear pore complex interacting protein family, member A3; nuclear pore complex interact…
16787902	4.44	5.79	-2.55	0.022927	0.324941	SERPINA3	serpin peptidase inhibitor, clade A (alpha-1 antiproteinase, antitrypsin), member 3; novel protein
16728714	2.64	3.74	-2.13	0.022928	0.324941	RNU7-105P	RNA, U7 small nuclear 105 pseudogene
16980727	7.32	8.38	-2.09	0.022938	0.324941
16675398	3.09	4.44	-2.56	0.022940	0.324941	CFH	complement factor H
16842484	4.86	6.14	-2.42	0.022944	0.324941	C17orf51	chromosome 17 open reading frame 51
17095882	5.56	7.19	-3.09	0.022955	0.324941	OMD	osteomodulin
17120510	3	4.41	-2.67	0.022984	0.324941
16985986	1.48	0	2.78	0.023036	0.324941	LOC102503427	uncharacterized LOC102503427
16983950	5.9	7	-2.15	0.023047	0.324941	SPEF2	sperm flagellar 2
17124778	6.52	7.57	-2.07	0.023069	0.324941	FAM185A	family with sequence similarity 185, member A; family with sequence similarity 185, member B pseudogene; novel pseudogene
16772939	4.33	5.45	-2.17	0.023076	0.324941
17051441	7.78	8.9	-2.16	0.023079	0.324941	STRIP2	striatin interacting protein 2
16702212	4.3	5.77	-2.78	0.023094	0.324941
16735557	2.87	3.98	-2.17	0.023099	0.324941	SCUBE2	signal peptide, CUB domain, EGF-like 2
16858696	1.92	3.14	-2.32	0.023101	0.324941	BEST2	bestrophin 2
17045003	2.66	4.03	-2.58	0.023104	0.324941
16783901	1.77	3.04	-2.42	0.023125	0.324941
16795548	2.97	3.98	-2.01	0.023133	0.324941	RNU6-835P	RNA, U6 small nuclear 835, pseudogene
17120276	5.02	6.14	-2.17	0.023170	0.324941
16889218	8.61	9.7	-2.13	0.023173	0.324941	SPATS2L	spermatogenesis associated, serine-rich 2-like
16966725	6.39	7.56	-2.26	0.023184	0.324941
16690553	3.53	4.93	-2.63	0.023193	0.324941	MYBPHL	myosin binding protein H-like
16736764	5.17	6.49	-2.51	0.023198	0.324941	MUC15	mucin 15, cell surface associated
17078854	3.42	4.51	-2.14	0.023225	0.324941	GOLGA2P1	golgin A2 pseudogene 1; golgi autoantigen, golgin subfamily a, 2 (GOLGA2) pseudogene
16677385	3.13	4.54	-2.66	0.023241	0.324941	RP11-554K11.2	novel transcript
16703478	8.05	9.34	-2.45	0.023256	0.324941	MASTL	microtubule associated serine/threonine kinase-like
16846175	6.31	7.47	-2.23	0.023263	0.324941	RP5-890E16.2	novel transcript antisense to NFE2L1
17120736	3.98	5.11	-2.19	0.023269	0.324941	OTOGL	otogelin-like
16706257	5.38	6.46	-2.12	0.023282	0.324941
16658097	3.87	5.2	-2.51	0.023310	0.324941	RP3-395M20.7	putative transcript
16808609	4.54	5.6	-2.08	0.023326	0.324941	DUOXA1	dual oxidase maturation factor 1
16833164	3.39	4.6	-2.33	0.023331	0.324941	AC084809.2	novel transcript
16843167	4.11	5.5	-2.62	0.023343	0.324941	EVI2A	ecotropic viral integration site 2A
16706620	2.83	4.21	-2.6	0.023365	0.324941	DYDC2	DPY30 domain containing 2
16999079	3.54	4.58	-2.06	0.023386	0.324941	LOC101927190	uncharacterized LOC101927190
16944779	3.27	4.64	-2.59	0.023388	0.324941	LOC102723597	uncharacterized LOC102723597
16926804	5.33	6.38	-2.08	0.023431	0.324941	AC007064.24	novel transcript
17085829	9.07	10.25	-2.26	0.023464	0.324941	GDA	guanine deaminase
16958974	2.39	4.19	-3.47	0.023495	0.324941	EFCAB12	EF-hand calcium binding domain 12
16925746	1.62	3.03	-2.65	0.023529	0.324941	BRWD1-IT1	BRWD1 intronic transcript 1 (non-protein coding); novel transcript, sense overlapping BRWD1
16989182	3.09	4.23	-2.2	0.023530	0.324941	CTB-49A3.4	novel transcript
16871807	5.08	6.33	-2.38	0.023583	0.324941	LOC400692	uncharacterized LOC400692; novel transcript, antisense to ZNF793
16779988	2.24	3.73	-2.81	0.023602	0.324941	RNY3P3	RNA, Ro-associated Y3 pseudogene 3
16667242	6	7.13	-2.19	0.023619	0.324941
16824903	3.31	5.23	-3.79	0.023623	0.324941	LOC101927814	uncharacterized LOC101927814
16794439	3.73	5.01	-2.43	0.023644	0.324941
16691893	8.68	9.83	-2.21	0.023646	0.324941
17120288	5.46	6.63	-2.25	0.023648	0.324941	LOC100293748	uncharacterized LOC100293748; phosphodiesterase 4D interacting protein pseudogene
16832421	4.24	5.29	-2.07	0.023687	0.324941
17023642	6.96	8.05	-2.14	0.023704	0.324941	CTAGE9	CTAGE family, member 9
16712955	2.81	3.97	-2.24	0.023744	0.324941
17120804	3.49	5	-2.85	0.023748	0.324941
16892777	7.65	8.72	-2.09	0.023777	0.324941
17125664	5.26	6.3	-2.06	0.023781	0.324941	RANP4	RAN, member RAS oncogene family pseudogene 4; small nucleolar RNA, C/D box 61; RNA binding motif protein, X-linked; uncharacterized LOC101928747; RAN, member RAS oncogene family pseudogene
17120330	8.26	9.3	-2.06	0.023782	0.324941
16952414	4.85	6.55	-3.24	0.023786	0.324941	CSRNP1	cysteine-serine-rich nuclear protein 1
16960223	0	1.96	-3.89	0.023791	0.324941
16658309	3.82	4.87	-2.08	0.023804	0.324941
16910141	3.99	5.34	-2.55	0.023807	0.324941
16806732	4.72	5.85	-2.19	0.023822	0.324941	WHAMMP1	WAS protein homolog associated with actin, golgi membranes and microtubules pseudogene 1
16902398	4.11	5.31	-2.3	0.023825	0.324941	AC079154.1	putative novel transcript
[truncated: 1,693 more rows]

## Sheet: MM415RM_Analysis_1
Transcript Cluster ID	MM415RM siCTL Bi-weight Avg Signal (log2)	MM415RM esiRNA Bi-weight Avg Signal (log2)	Fold Change (linear) (mm415RM siCTL vs. mm415RM esiRNA)	ANOVA p-value (mm415RM siCTL vs. mm415RM esiRNA)	FDR p-value (mm415RM siCTL vs. mm415RM esiRNA)	Gene Symbol	Description	TC Comment
16872027	0	2.95	-7.74	0.000013	0.183804	RNU6-140P	RNA, U6 small nuclear 140, pseudogene
16958081	0	2.73	-6.64	0.000019	0.183804
17105124	0	3.29	-9.77	0.000008	0.183804
17118656	2.97	0	7.83	0.000010	0.183804	MIR1273F	microRNA 1273f
17121890	0	1.5	-2.84	0.000019	0.183804
16751981	4.94	6.22	-2.43	0.000025	0.199022	LOC102724030	uncharacterized LOC102724030; novel transcript, antisense to SMUG1
17125700	0.44	2.93	-5.64	0.000032	0.219863	CHMP1B2P	charged multivesicular body protein 1B2, pseudogene
16657445	2.58	4.71	-4.38	0.018875	0.237162	OR4F5	olfactory receptor, family 4, subfamily F, member 5
16657598	5.19	6.25	-2.09	0.010002	0.237162	AGRN	agrin
16657652	3.35	4.53	-2.27	0.046170	0.237162	MIR200A	microRNA 200a
16657793	4.92	5.99	-2.11	0.003015	0.237162	ATAD3B	ATPase family, AAA domain containing 3B
16658023	5.28	6.42	-2.21	0.019667	0.237162	PLCH2	phospholipase C, eta 2
16658058	5.65	6.81	-2.23	0.048601	0.237162
16658157	0	2.15	-4.43	0.000176	0.237162	MIR4251	microRNA 4251
16658159	8.16	9.19	-2.04	0.015058	0.237162	ARHGEF16	Rho guanine nucleotide exchange factor (GEF) 16; Rho guanine exchange factor (GEF) 16
16658192	3.87	5.08	-2.32	0.015922	0.237162	TP73	tumor protein p73
16658210	4.87	6.44	-2.97	0.020346	0.237162	CCDC27	coiled-coil domain containing 27
16658259	6.46	8.06	-3.04	0.010469	0.237162
16658471	4.06	5.15	-2.13	0.005097	0.237162	LOC100505887	uncharacterized LOC100505887; novel transcript
16658525	5.91	6.99	-2.11	0.049882	0.237162	CAMTA1-IT1	CAMTA1 intronic transcript 1 (non-protein coding); putative novel transcript; calmodulin binding transcription activator 1
16658616	2.59	4.1	-2.84	0.048109	0.237162
16658619	5.53	6.87	-2.53	0.025146	0.237162	ENO1-AS1	ENO1 antisense RNA 1; putative novel transcript
16658752	3.65	4.79	-2.21	0.042492	0.237162	RBP7	retinol binding protein 7, cellular
16659343	3.68	4.92	-2.36	0.030212	0.237162	AADACL4	arylacetamide deacetylase-like 4
16659349	3.9	5.2	-2.46	0.045465	0.237162	AADACL3	arylacetamide deacetylase-like 3
16659393	3.67	5.31	-3.13	0.005599	0.237162	RNU6-1072P	RNA, U6 small nuclear 1072, pseudogene; RNA, U6 small nuclear 771, pseudogene; RNA, U6 small nuclear 1185, pseudogene
16659395	7.52	8.76	-2.36	0.018811	0.237162	LOC391003	PRAME family member-like; PRAME family member 19; PRAME family member 22
16659419	3.78	5.2	-2.67	0.020957	0.237162	RP11-219C24.10	putative novel transcript
16659428	3.28	4.54	-2.39	0.033251	0.237162	PRAMEF20	PRAME family member 20
16659440	3.78	5.2	-2.67	0.020957	0.237162	RP11-219C24.10	putative novel transcript
16659788	4.22	5.23	-2.02	0.018275	0.237162	C1orf64	chromosome 1 open reading frame 64
16659825	3.04	4.82	-3.45	0.048300	0.237162	CLCNKB	chloride channel, voltage-sensitive Kb; chloride channel Kb
16660008	4.81	6.22	-2.66	0.025518	0.237162	LOC400743	uncharacterized LOC400743; novel transcript
16660081	4.73	6.38	-3.14	0.012046	0.237162	PADI6	peptidyl arginine deiminase, type VI
16660228	4.59	5.71	-2.18	0.017780	0.237162	LOC100131053	uncharacterized LOC100131053; PQ loop repeat containing 2
16660233	3.75	5.13	-2.6	0.003692	0.237162
16660260	3.82	5.36	-2.91	0.039062	0.237162	HTR6	5-hydroxytryptamine (serotonin) receptor 6, G protein-coupled; 5-hydroxytryptamine (serotonin) receptor 6
16660299	4.22	5.32	-2.15	0.039035	0.237162	PLA2G2F	phospholipase A2, group IIF
16660321	4.26	5.37	-2.15	0.043116	0.237162	RP3-340N1.6	putative novel transcript
16660468	4.67	5.91	-2.37	0.026424	0.237162	CELA3B	chymotrypsin-like elastase family, member 3B
16660742	3.16	5.06	-3.75	0.001991	0.237162
16660749	3.47	4.93	-2.75	0.005919	0.237162	RP11-293P20.4	novel transcript, antisense to MYOM3
16660757	3.21	4.63	-2.67	0.002691	0.237162	GRHL3	grainyhead-like 3 (Drosophila)
16660884	6.11	7.54	-2.68	0.046370	0.237162
16661048	5.1	6.2	-2.15	0.048863	0.237162
16661058	4.63	5.87	-2.36	0.035291	0.237162	FAM110D	family with sequence similarity 110, member D
16661508	4.42	5.58	-2.23	0.026789	0.237162	SMPDL3B	sphingomyelin phosphodiesterase, acid-like 3B
16661719	4.34	5.87	-2.89	0.004376	0.237162
16661723	4.59	6.09	-2.82	0.027439	0.237162	RP11-242O24.5	novel transcript, antisense to SFRS4
16661782	3.84	5.02	-2.27	0.020831	0.237162	RP5-893G23.1	putative novel transcript
16661856	4.7	5.78	-2.11	0.022808	0.237162	LINC01226	long intergenic non-protein coding RNA 1226; novel transcript (LOC284551)
16661890	5.59	6.69	-2.15	0.031060	0.237162	HCRTR1	hypocretin (orexin) receptor 1
16662280	4.93	6.11	-2.26	0.013850	0.237162	HMGB4	high mobility group box 4; high-mobility group box 4
16662313	4.84	5.86	-2.03	0.044451	0.237162	GJB5	gap junction protein, beta 5, 31.1kDa
16662322	4.23	5.26	-2.05	0.042880	0.237162	GJB3	gap junction protein, beta 3, 31kDa
16662329	5.27	6.47	-2.3	0.025329	0.237162	GJA4	gap junction protein, alpha 4, 37kDa
16662422	5.07	6.1	-2.05	0.048504	0.237162
16662621	2.3	3.88	-2.99	0.032816	0.237162	RNU6-636P	RNA, U6 small nuclear 636, pseudogene
16662636	4.29	5.35	-2.08	0.017813	0.237162	DNALI1	dynein, axonemal, light intermediate chain 1
16662724	2.89	4.78	-3.7	0.019586	0.237162	RP11-329N22.1	novel transcript
16662752	6.07	7.25	-2.27	0.012203	0.237162
16662936	5.84	7.08	-2.36	0.036222	0.237162
16663051	4.72	5.76	-2.06	0.039185	0.237162	ZFP69B	ZFP69 zinc finger protein B
16663215	4.41	5.77	-2.56	0.035100	0.237162	RP11-486B10.3	putative novel transcript
16663314	4.95	6.73	-3.42	0.049912	0.237162	RP5-994D16.3	novel transcript
16663897	1.15	2.41	-2.41	0.008133	0.237162	RNU6-369P	RNA, U6 small nuclear 369, pseudogene
16663931	4.07	5.16	-2.13	0.037565	0.237162	C1orf228	chromosome 1 open reading frame 228
16664332	3.73	5.35	-3.07	0.023490	0.237162	LINC00505	long intergenic non-protein coding RNA 505; putative novel transcript
16664421	4.76	5.91	-2.22	0.041468	0.237162	CYP4A22	cytochrome P450, family 4, subfamily A, polypeptide 22; cytochrome P450, family 4, subfamily A, polypeptide 11
16664473	5.03	6.07	-2.05	0.033909	0.237162	RP11-330M19.1	novel transcript
16664516	2.87	4.05	-2.27	0.024092	0.237162	RP11-141A19.1	novel transcript
16664828	4.51	5.82	-2.48	0.016815	0.237162	PODN	podocan
16664846	4.47	5.8	-2.51	0.034233	0.237162	SLC1A7	solute carrier family 1 (glutamate transporter), member 7; putative novel transcript
16664868	5.01	6.23	-2.33	0.006502	0.237162	RP4-784A16.2	putative novel transcript
16664970	3.56	5.35	-3.44	0.017209	0.237162	RP4-705F19.1	novel transcript
16665141	0	2.64	-6.23	0.010873	0.237162	RNU6-830P	RNA, U6 small nuclear 830, pseudogene
16665147	2.7	5.1	-5.31	0.008045	0.237162	RP11-90C4.1	novel transcript
16665193	4.6	6	-2.64	0.042728	0.237162	C8A	complement component 8, alpha polypeptide
16665214	4.49	5.61	-2.18	0.007167	0.237162
16665222	2.61	4.47	-3.62	0.016157	0.237162
16665232	0.64	2.74	-4.28	0.009851	0.237162	DAB1-AS1	DAB1 antisense RNA 1; novel transcript, antisense to DAB1
16665240	4.39	5.63	-2.37	0.026336	0.237162
16665254	3.31	4.91	-3.04	0.004259	0.237162	RP4-794H19.4	novel transcript; long intergenic non-protein coding RNA 1358
16665433	4.56	5.8	-2.36	0.026156	0.237162	RNU6-414P	RNA, U6 small nuclear 414, pseudogene
16665439	5.24	6.25	-2.01	0.044081	0.237162	L1TD1	LINE-1 type transposase domain containing 1
16665757	5.39	6.4	-2.01	0.010543	0.237162	PDE4B	phosphodiesterase 4B, cAMP-specific; phosphodiesterase 4B, cAMP-specific (phosphodiesterase E4 dunce homolog, Drosophila)
16665835	2.93	4.63	-3.25	0.007417	0.237162	TCTEX1D1	Tctex1 domain containing 1
16665850	2.64	3.74	-2.14	0.015664	0.237162	RP11-342H21.2	putative novel transcript
16665899	0.91	3.46	-5.83	0.020098	0.237162	RNU6-586P	RNA, U6 small nuclear 586, pseudogene
16666200	4.17	5.56	-2.61	0.017968	0.237162	ERICH3-AS1	ERICH3 antisense RNA 1; novel transcript
16666416	5.57	6.6	-2.04	0.038689	0.237162	NEXN	nexilin (F actin binding protein)
16666603	3.95	5.2	-2.38	0.007042	0.237162	LOC101927542	uncharacterized LOC101927542; novel transcript
16666725	3.9	5.11	-2.33	0.036492	0.237162
16666755	3.84	5.26	-2.67	0.039650	0.237162	CLCA2	chloride channel accessory 2
16667028	2.98	4.27	-2.45	0.046845	0.237162
16667035	3.09	4.19	-2.14	0.035697	0.237162
16667105	3.57	4.9	-2.52	0.029123	0.237162	BTBD8	BTB (POZ) domain containing 8
16667293	3.65	5.26	-3.04	0.011351	0.237162	LOC100505940	uncharacterized LOC100505940; putative novel transcript
16667416	4.62	5.85	-2.36	0.018861	0.237162
16667479	2.3	3.78	-2.79	0.031662	0.237162
16667487	4.21	5.78	-2.98	0.013197	0.237162	DPYD-AS2	DPYD antisense RNA 2; putative novel transcript
16667770	3.02	4.27	-2.37	0.042696	0.237162	RP11-157N3.1	putative novel transcript
16667778	3.9	5.35	-2.73	0.041464	0.237162	RP11-411H5.1	putative novel transcript
16667786	4.02	5.43	-2.66	0.014753	0.237162
16667903	2.31	3.8	-2.82	0.045683	0.237162	RP5-947P14.1	novel transcript
16667908	4.22	5.43	-2.32	0.026137	0.237162
16667999	6.34	7.61	-2.42	0.019091	0.237162	LOC400768	uncharacterized LOC400768; novel transcript
16668111	5.28	6.42	-2.21	0.041164	0.237162	KIAA1324	KIAA1324
16668420	3.36	4.76	-2.66	0.019285	0.237162	CSF1	colony stimulating factor 1 (macrophage)
16669006	3.96	5.13	-2.24	0.027771	0.237162
16669064	4.09	5.37	-2.43	0.008235	0.237162	RP4-663N10.1	novel transcript
16669163	3.07	4.42	-2.55	0.046910	0.237162	C1orf137	chromosome 1 open reading frame 137
16669196	4.94	6.08	-2.2	0.003890	0.237162	CD101	CD101 molecule
16669248	4.29	5.31	-2.03	0.048867	0.237162
16669544	1.34	2.95	-3.06	0.032284	0.237162
16669549	6.48	7.64	-2.23	0.030015	0.237162	LOC100132057	phosphodiesterase 4D interacting protein pseudogene
16669960	1.45	4.4	-7.73	0.016637	0.237162	NBPF25P	neuroblastoma breakpoint family, member 25, pseudogene
16670134	3.99	5.31	-2.5	0.041223	0.237162	RP11-433J22.3	novel transcript; uncharacterized LOC102723321
16670169	5.02	6.04	-2.02	0.018972	0.237162
16670248	4.46	5.78	-2.49	0.020167	0.237162	PPIAL4B	peptidylprolyl isomerase A (cyclophilin A)-like 4B; peptidylprolyl isomerase A (cyclophilin A)-like 4C; peptidylprolyl isomerase A (cyclophilin A)-like 4E
16670367	4.26	5.47	-2.31	0.025690	0.237162	FCGR1A	Fc fragment of IgG, high affinity Ia, receptor (CD64); Fc fragment of IgG, high affinity Ib, receptor (CD64)
16670595	5.85	6.93	-2.12	0.022968	0.237162
16670918	3.77	5.05	-2.43	0.004854	0.237162	MIR554	microRNA 554
16670981	3.41	5.01	-3.04	0.035075	0.237162	NBPF18P	neuroblastoma breakpoint family, member 18, pseudogene; novel transcript
16670994	5	6.03	-2.05	0.036653	0.237162	AL589986.2	putative novel transcript
16671037	2.37	4.34	-3.93	0.018957	0.237162	LCE2D	late cornified envelope 2D
16671053	4.66	5.91	-2.38	0.021892	0.237162	LCE4A	late cornified envelope 4A
16671094	4.84	6.47	-3.09	0.013928	0.237162	IVL	involucrin
16671100	4.91	6.12	-2.32	0.013058	0.237162	SPRR4	small proline-rich protein 4
16671133	5.53	7.11	-2.99	0.038738	0.237162	LOR	loricrin
16671901	3.81	5.09	-2.42	0.018320	0.237162	RAB25	RAB25, member RAS oncogene family
16671912	7.55	8.58	-2.04	0.035074	0.237162
16672072	4.1	5.28	-2.27	0.042574	0.237162	RP11-139I14.2	novel transcript
16672111	5.7	6.74	-2.05	0.018969	0.237162	HAPLN2	hyaluronan and proteoglycan link protein 2
16672214	3.42	4.71	-2.44	0.030141	0.237162	PEAR1	platelet endothelial aggregation receptor 1
16672315	4.96	5.99	-2.04	0.016786	0.237162	CD1A	CD1a molecule
16672333	3.09	4.31	-2.33	0.037543	0.237162	CD1E	CD1e molecule
16672349	3.05	4.61	-2.95	0.015162	0.237162	OR10K1	olfactory receptor, family 10, subfamily K, member 1
16672505	4.28	5.59	-2.47	0.011968	0.237162	ATP1A2	ATPase, Na+/K+ transporting, alpha 2 polypeptide; ATPase, Na+/K+ transporting, alpha 2 (+) polypeptide
16672646	4.34	5.44	-2.15	0.009790	0.237162	RP11-528G1.2	putative novel transcript
16672838	3.72	5.03	-2.47	0.000697	0.237162	FCER1G	Fc fragment of IgE, high affinity I, receptor for; gamma polypeptide
16672944	0.75	2.82	-4.2	0.000142	0.237162
16673012	4.85	6.14	-2.45	0.043632	0.237162	NOS1AP	nitric oxide synthase 1 (neuronal) adaptor protein
16673036	4.11	5.5	-2.63	0.017125	0.237162	C1orf226	chromosome 1 open reading frame 226; nitric oxide synthase 1 (neuronal) adaptor protein
16673182	2.34	3.93	-3	0.034147	0.237162
16673187	1.95	3.45	-2.84	0.008720	0.237162
16673189	2.67	4.47	-3.48	0.029067	0.237162	RNU5F-6P	RNA, U5F small nuclear 6, pseudogene
16673237	4.97	6.22	-2.37	0.016399	0.237162	RP11-38C18.3	novel transcript, antisense to LMX1A
16673270	5.04	6.18	-2.2	0.012571	0.237162	LOC440700	carbonic anhydrase XIV (CA14) pseudogene
16673323	4.2	5.77	-2.95	0.022901	0.237162	MAEL	maelstrom spermatogenic transposon silencer; maelstrom homolog (Drosophila)
16673345	4.95	6.08	-2.18	0.027384	0.237162	RP11-102C16.3	novel transcript
16673393	4.47	5.52	-2.08	0.039601	0.237162	RCSD1	RCSD domain containing 1
16673632	2.96	4.38	-2.66	0.024966	0.237162	RP1-79C4.1	novel transcript
16673652	5.27	6.29	-2.03	0.000426	0.237162	LOC100127910	uncharacterized LOC100127910; novel transcript
16673654	2.08	3.8	-3.29	0.049963	0.237162	MROH9	maestro heat-like repeat family member 9
16673814	3.35	4.78	-2.69	0.003626	0.237162
16673940	3.24	4.51	-2.42	0.009786	0.237162	RP3-471M13.2	novel transcript
16673979	0.39	2.64	-4.77	0.012416	0.237162	RN7SKP160	RNA, 7SK small nuclear pseudogene 160
16674087	2.84	4.38	-2.9	0.030037	0.237162	RNU6-307P	RNA, U6 small nuclear 307, pseudogene
16674133	4.24	6.23	-3.96	0.017826	0.237162	RP3-518E13.2	novel transcript
16674146	4.81	5.99	-2.27	0.010937	0.237162	LOC101930532	uncharacterized LOC101930532; uncharacterized LOC101930156; novel transcript
16674206	4.38	5.66	-2.43	0.036245	0.237162	LOC101928778	uncharacterized LOC101928778; novel transcript
16674289	2.82	4.38	-2.95	0.015020	0.237162
16674552	3.97	5.12	-2.22	0.040437	0.237162	OVAAL	ovarian adenocarcinoma amplified long non-coding RNA; novel transcript
16674578	2.57	4.36	-3.46	0.049595	0.237162	RNU6-28P	RNA, U6 small nuclear 28, pseudogene; RNA, U6 small nuclear 738, pseudogene; amyloid beta (A4) precursor protein-binding, family A, member 3
16674580	4.51	5.98	-2.77	0.015187	0.237162
16674629	3.55	5.32	-3.41	0.010882	0.237162	GM140	uncharacterized LOC100287948; novel transcript
16674689	4.28	5.75	-2.76	0.045204	0.237162	RNA5SP70	RNA, 5S ribosomal pseudogene 70
16674698	3.17	4.69	-2.88	0.022075	0.237162	RNU6-152P	RNA, U6 small nuclear 152, pseudogene
16674700	2.91	4.29	-2.59	0.002318	0.237162	LINC00272	long intergenic non-protein coding RNA 272; chromosome 1 open reading frame 120
16674737	4.12	5.37	-2.38	0.038968	0.237162	LOC284648	uncharacterized LOC284648; novel transcript
16674739	3.35	4.62	-2.4	0.000441	0.237162	RP11-317P15.3	novel transcript
16674970	2.88	4.48	-3.03	0.015940	0.237162	RP11-382D12.1	novel transcript
16675039	1.26	0	2.39	0.017750	0.237162	RNU7-183P	RNA, U7 small nuclear 183 pseudogene
16675290	2.95	4.54	-3.02	0.042485	0.237162	RGS21	regulator of G-protein signaling 21
16675481	3.87	4.95	-2.12	0.011267	0.237162	CFHR5	complement factor H-related 5
16675784	4.59	5.93	-2.52	0.019395	0.237162	RP11-134G8.7	novel transcript
16676060	4.6	5.68	-2.11	0.011335	0.237162	LOC641515	alpha-1,3-mannosyl-glycoprotein 4-beta-N-acetylglucosaminyltransferase-like protein pseudogene; prostate cancer associated transcript 6 (non-protein coding); alpha-1,3-mannosyl-glycoprotein 4-beta-N-acetylglucosaminyltransferase-like protein
16676350	3.3	5.18	-3.69	0.011669	0.237162	RP11-23I7.1	putative novel transcript
16676453	4.08	5.27	-2.28	0.016249	0.237162	LEMD1-AS1	LEMD1 antisense RNA 1; novel transcript
16676542	4.73	6.25	-2.86	0.015126	0.237162	AVPR1B	arginine vasopressin receptor 1B
16676759	1.98	3.4	-2.68	0.037479	0.237162	RP11-6J21.2	novel transcript
16676943	3.26	4.54	-2.44	0.036482	0.237162	RP11-372M18.1	novel transcript
16676988	5.12	6.36	-2.36	0.037144	0.237162	HSD11B1	hydroxysteroid (11-beta) dehydrogenase 1
16677185	2.52	4.51	-3.99	0.020990	0.237162
16677270	4.59	5.78	-2.27	0.025103	0.237162
16677500	4.26	5.83	-2.97	0.022819	0.237162	LOC102723833	uncharacterized LOC102723833; novel transcript
16677507	3.51	4.65	-2.2	0.014926	0.237162	RP5-1099E6.3	novel transcript
16677544	3.79	4.89	-2.14	0.033111	0.237162
16677735	2.55	4.36	-3.52	0.001899	0.237162	RP11-103C3.1	novel transcript
16677859	4.61	5.84	-2.35	0.029567	0.237162	CCDC185	coiled-coil domain containing 185; chromosome 1 open reading frame 65
16678092	4.5	5.66	-2.23	0.005921	0.237162
16678320	4.6	5.7	-2.13	0.030923	0.237162	MIR3620	microRNA 3620; ADP-ribosylation factor 1
16678606	4.64	5.9	-2.4	0.024822	0.237162
16678674	3.62	4.8	-2.26	0.020901	0.237162	RNA5SP79	RNA, 5S ribosomal pseudogene 79
16678732	3.38	4.4	-2.03	0.008557	0.237162
16678801	1.39	2.97	-2.99	0.034443	0.237162	RNU5A-5P	RNA, U5A small nuclear 5, pseudogene
16678815	4.48	6.02	-2.91	0.013556	0.237162
16678851	1.29	3.98	-6.46	0.002056	0.237162	KIAA1804	mixed lineage kinase 4; Mitogen-activated protein kinase kinase kinase (MLK4)
16678882	4.93	6.06	-2.2	0.012049	0.237162
16678914	4.1	5.25	-2.22	0.012038	0.237162	RP5-855F14.2	putative novel transcript
16678922	4.04	5.11	-2.1	0.013570	0.237162	LINC00184	long intergenic non-protein coding RNA 184; non-protein coding RNA 184
16678949	3.11	4.25	-2.2	0.028556	0.237162	RNY4P16	RNA, Ro-associated Y4 pseudogene 16
16679136	0.7	3.37	-6.38	0.008175	0.237162
16679281	5.2	6.3	-2.14	0.029071	0.237162	CHRM3	cholinergic receptor, muscarinic 3
16679336	0.74	2.22	-2.79	0.040143	0.237162	RNU5F-8P	RNA, U5F small nuclear 8, pseudogene
16679343	4.1	5.18	-2.11	0.012146	0.237162	MIR3123	microRNA 3123
16679486	5.03	6.09	-2.07	0.046171	0.237162	LOC339529	uncharacterized LOC339529; novel transcript
16679593	4.03	5.21	-2.28	0.041059	0.237162
16679715	4.13	5.69	-2.95	0.028746	0.237162	OR2W5	olfactory receptor, family 2, subfamily W, member 5
16679731	3.35	4.76	-2.66	0.037551	0.237162	OR2G2	olfactory receptor, family 2, subfamily G, member 2
16679735	2.85	4.21	-2.56	0.020993	0.237162	RP11-634B7.4	novel transcript, antisense to OR13G1, OR6F1 and OR14A2
16679759	4.4	5.48	-2.12	0.027805	0.237162	OR2L13	olfactory receptor, family 2, subfamily L, member 13
16679766	3	4.6	-3.02	0.002977	0.237162	OR2AK2	olfactory receptor, family 2, subfamily AK, member 2
16679813	5.79	6.98	-2.29	0.032441	0.237162
16679816	4.91	6.01	-2.16	0.007824	0.237162	OR2G6	olfactory receptor, family 2, subfamily G, member 6
16679923	3.26	4.95	-3.23	0.017844	0.237162	LOC101928706	uncharacterized LOC101928706; uncharacterized LOC101929823; novel transcript
16680148	6.25	7.41	-2.23	0.015771	0.237162	ACAP3	ArfGAP with coiled-coil, ankyrin repeat and PH domains 3
16680331	5.06	6.54	-2.79	0.001131	0.237162
16680499	5.31	6.51	-2.3	0.009917	0.237162	TMEM52	transmembrane protein 52
16680651	5.67	6.68	-2.01	0.008458	0.237162	RP3-395M20.2	putative novel transcript
16680838	5.38	6.4	-2.04	0.005485	0.237162	RP11-46F15.2	novel transcript
16680950	2.96	4.92	-3.91	0.038269	0.237162
16680957	3.64	4.97	-2.52	0.002469	0.237162	RP11-154H17.1	putative novel transcript
16681013	5.39	6.59	-2.3	0.039787	0.237162	CHD5	chromodomain helicase DNA binding protein 5
16681137	4.42	5.92	-2.83	0.029668	0.237162	MIR4252	microRNA 4252
16681139	4.23	5.33	-2.14	0.031977	0.237162	RP1-202O8.2	novel transcript, antisense to ESPN
16681266	4.43	5.52	-2.13	0.013533	0.237162	LOC102725193	uncharacterized LOC102725193; putative novel transcript; uncharacterized LOC100129048
16681271	2.73	3.92	-2.28	0.033769	0.237162	LOC101928836	uncharacterized LOC101928836; putative novel transcript
16681395	4.84	5.89	-2.07	0.033455	0.237162	SLC2A7	solute carrier family 2 (facilitated glucose transporter), member 7
16681437	6.22	7.28	-2.08	0.048815	0.237162	GPR157	G protein-coupled receptor 157
16681576	4.82	5.95	-2.18	0.038043	0.237162	C1orf127	chromosome 1 open reading frame 127
16681733	4.07	5.75	-3.19	0.005839	0.237162
16681842	2.37	4.03	-3.15	0.005122	0.237162	RP5-845O24.8	putative novel transcript
16681856	2.17	3.59	-2.67	0.040549	0.237162	PRAMEF4	PRAME family member 4
16681862	3.9	5.23	-2.51	0.035457	0.237162	PRAMEF10	PRAME family member 10; preferentially expressed antigen in melanoma (PRAME) pseudogene
16681896	3.67	5.31	-3.13	0.005599	0.237162	RNU6-1072P	RNA, U6 small nuclear 1072, pseudogene; RNA, U6 small nuclear 771, pseudogene; RNA, U6 small nuclear 1185, pseudogene
16681907	3.97	5.73	-3.38	0.002039	0.237162	PRAMEF14	PRAME family member 14; PRAME family member 1
16681940	4.08	5.24	-2.24	0.020626	0.237162	LRRC38	leucine rich repeat containing 38
16681981	4.42	6.01	-3.01	0.027685	0.237162	C1orf195	chromosome 1 open reading frame 195
16681986	5.02	6.1	-2.12	0.030415	0.237162	LOC101927417	uncharacterized LOC101927417; novel transcript
16682026	4.22	5.28	-2.09	0.046134	0.237162	RP4-680D5.2	novel transcript
16682120	5.78	7.09	-2.48	0.045750	0.237162	ARHGEF19	Rho guanine nucleotide exchange factor (GEF) 19
16682444	3.95	5.65	-3.25	0.024576	0.237162
16682447	5.51	6.55	-2.05	0.031666	0.237162	RP11-174G17	Novel transcript
16682679	4.75	5.8	-2.08	0.008396	0.237162	AKR7A3	aldo-keto reductase family 7, member A3 (aflatoxin aldehyde reductase)
16682760	5.16	6.17	-2.02	0.034254	0.237162	RNF186	ring finger protein 186
16682792	5.32	6.93	-3.05	0.007627	0.237162	PLA2G2C	phospholipase A2, group IIC
16682807	5.07	6.22	-2.21	0.025097	0.237162	LINC01141	long intergenic non-protein coding RNA 1141; novel transcript
16682886	5.24	6.73	-2.8	0.016287	0.237162	SH2D5	SH2 domain containing 5
16683237	2.42	4.48	-4.18	0.004916	0.237162	MIR4253	microRNA 4253
16683564	2.64	4.26	-3.07	0.021054	0.237162
16683817	4.77	6.04	-2.42	0.022974	0.237162	AIM1L	absent in melanoma 1-like
16683852	5.46	6.47	-2.01	0.035315	0.237162	ZNF683	zinc finger protein 683
16684000	5.24	6.44	-2.3	0.023174	0.237162	FCN3	ficolin (collagen/fibrinogen domain containing) 3; ficolin (collagen/fibrinogen domain containing) 3 (Hakata antigen)
16684056	4.94	6.15	-2.3	0.042015	0.237162	FGR	FGR proto-oncogene, Src family tyrosine kinase; Gardner-Rasheed feline sarcoma viral (v-fgr) oncogene homolog
16684173	3.82	5.4	-2.98	0.017813	0.237162
16684212	3.74	4.92	-2.27	0.009002	0.237162
16684289	0	3.68	-12.79	0.040101	0.237162	RP4-591L5.1	putative novel transcript
16684682	5.54	6.64	-2.14	0.005473	0.237162
16684900	3.48	5.11	-3.1	0.027979	0.237162
16685330	5.06	6.09	-2.03	0.021467	0.237162	GRIK3	glutamate receptor, ionotropic, kainate 3
16685357	2.6	3.8	-2.29	0.031327	0.237162	RNA5SP43	RNA, 5S ribosomal pseudogene 43
16685645	2.39	3.53	-2.2	0.013272	0.237162	RNA5SP44	RNA, 5S ribosomal pseudogene 44
16685712	3.42	4.47	-2.07	0.038656	0.237162	NT5C1A	5-nucleotidase, cytosolic IA; 5'-nucleotidase, cytosolic IA
16685875	5.46	6.46	-2.01	0.020046	0.237162	SLFNL1	schlafen-like 1
16685923	4.66	5.96	-2.46	0.016568	0.237162	EDN2	endothelin 2
16686282	4.52	5.94	-2.68	0.011497	0.237162	BEST4	bestrophin 4
16686745	3.23	4.67	-2.73	0.030367	0.237162	CYP4A11	cytochrome P450, family 4, subfamily A, polypeptide 11; cytochrome P450, family 4, subfamily A, polypeptide 22
16686774	4.63	5.9	-2.41	0.024948	0.237162	PDZK1IP1	PDZK1 interacting protein 1
16686834	4.32	5.4	-2.11	0.031643	0.237162
16686863	3	5.6	-6.04	0.013332	0.237162	SPATA6	spermatogenesis associated 6
16686930	3.84	5.28	-2.72	0.008396	0.237162	RP11-567C20.3	putative novel transcript
16686933	3.22	4.52	-2.47	0.019566	0.237162
16686945	4.27	5.28	-2.01	0.047999	0.237162	DMRTA2	DMRT-like family A2
16687595	2.56	4.28	-3.3	0.049615	0.237162	RP11-240D10.4	novel transcript
16687752	3.32	4.42	-2.14	0.039270	0.237162	C1orf168	chromosome 1 open reading frame 168
16687776	3.01	4.65	-3.1	0.031100	0.237162	LOC101929757	uncharacterized LOC101929757; novel transcript
16687962	4.27	5.48	-2.3	0.042233	0.237162	LOC101926964	uncharacterized LOC101926964; novel transcript
16688002	3.49	4.56	-2.11	0.044127	0.237162	MIR3116-2	microRNA 3116-2
16688092	4.94	6.18	-2.36	0.032414	0.237162	RP11-5P4.3	novel transcript
16688113	3.31	4.39	-2.13	0.038551	0.237162	RNA5SP49	RNA, 5S ribosomal pseudogene 49
16688149	4.61	5.67	-2.08	0.019208	0.237162	RNU6-809P	RNA, U6 small nuclear 809, pseudogene
16688302	2.39	4.52	-4.37	0.040355	0.237162
16688558	4.26	5.3	-2.06	0.009632	0.237162	RP11-439H8.4	novel transcript
16688574	4.38	5.84	-2.75	0.007120	0.237162	ERICH3	glutamate-rich 3; chromosome 1 open reading frame 173
16688612	3.96	5.44	-2.79	0.038482	0.237162	RP11-510C10.3	novel transcript, antisense to LHX8
16688654	2.59	4.55	-3.9	0.004740	0.237162	ASB17	ankyrin repeat and SOCS box containing 17; ankyrin repeat and SOCS box-containing 17
16688817	2.25	3.62	-2.57	0.015777	0.237162
16688850	3.7	5.2	-2.82	0.010378	0.237162	LINC01361	long intergenic non-protein coding RNA 1361; novel transcript
16688907	4.2	5.41	-2.32	0.011856	0.237162
16689251	2.31	3.49	-2.25	0.004703	0.237162	RNA5SP52	RNA, 5S ribosomal pseudogene 52
16689262	2.49	3.55	-2.08	0.021397	0.237162
16689400	3.44	4.91	-2.78	0.037499	0.237162	GBP5	guanylate binding protein 5
16689449	4.86	6.01	-2.22	0.021975	0.237162
16689460	5.24	6.35	-2.16	0.016593	0.237162	BARHL2	BarH-like homeobox 2
16689704	3.48	5.23	-3.35	0.012431	0.237162	RNA5SP53	RNA, 5S ribosomal pseudogene 53
16689935	3.21	4.95	-3.35	0.015223	0.237162	LOC101928118	uncharacterized LOC101928118; novel transcript
16689967	0	2.42	-5.35	0.010887	0.237162	RN7SKP270	RNA, 7SK small nuclear pseudogene 270
16690019	3.16	4.47	-2.47	0.028676	0.237162	LPPR5	lipid phosphate phosphatase-related protein type 5
16690203	3.73	4.99	-2.39	0.036420	0.237162	RP5-936J12.1	novel transcript
16690424	6.34	7.61	-2.42	0.019091	0.237162	LOC400768	uncharacterized LOC400768; novel transcript
16690444	4.77	5.95	-2.27	0.022059	0.237162	AKNAD1	AKNA domain containing 1
16690533	1.49	3.53	-4.12	0.002280	0.237162
16690653	5.09	6.51	-2.67	0.041810	0.237162	EPS8L3	EPS8-like 3
16690696	4.62	5.85	-2.35	0.006485	0.237162	KCNC4-AS1	KCNC4 antisense RNA 1 (head to head); novel transcript
16690735	4.64	5.67	-2.05	0.013696	0.237162	KCNA10	potassium voltage-gated channel, shaker-related subfamily, member 10
16690758	2.5	3.73	-2.34	0.040684	0.237162
16690861	4.11	5.3	-2.28	0.043527	0.237162	ADORA3	adenosine A3 receptor
16690879	0	4.04	-16.46	0.028525	0.237162	RNU6-792P	RNA, U6 small nuclear 792, pseudogene
16691042	4.19	5.55	-2.56	0.002911	0.237162	LOC643441	uncharacterized LOC643441
16691164	3.52	4.95	-2.69	0.040032	0.237162	SYT6	synaptotagmin VI
16691331	3.3	2.26	2.06	0.011785	0.237162
16691350	6.71	7.74	-2.04	0.011944	0.237162	NHLH2	nescient helix loop helix 2
16691400	4.36	5.48	-2.18	0.030371	0.237162	LOC100506459	uncharacterized LOC100506459; novel transcript
16691431	2.6	4.01	-2.66	0.049963	0.237162
16691877	3.02	4.93	-3.76	0.017791	0.237162	RNU1-13P	RNA, U1 small nuclear 13, pseudogene
16692359	4.81	6	-2.29	0.048550	0.237162
16692446	3.02	4.93	-3.76	0.017791	0.237162	RNU1-13P	RNA, U1 small nuclear 13, pseudogene
16692572	3.61	4.94	-2.51	0.036857	0.237162	RP11-353N4.5	novel transcript
16692611	4.27	5.38	-2.15	0.003787	0.237162	RP11-196G18.3	novel transcript
16692814	3.31	5.3	-3.96	0.003748	0.237162	HORMAD1	HORMA domain containing 1
16693005	3.53	5.36	-3.55	0.025195	0.237162	VPS72	vacuolar protein sorting 72 homolog (S. cerevisiae)
16693082	0	4.82	-28.3	0.017560	0.237162	SELENBP1	selenium binding protein 1
16693219	5.13	6.25	-2.18	0.011182	0.237162	LINGO4	leucine rich repeat and Ig domain containing 4
16693286	4.57	5.94	-2.59	0.015633	0.237162	TCHHL1	trichohyalin-like 1
16693331	2.25	4.06	-3.52	0.013629	0.237162	LCE3E	late cornified envelope 3E
16693339	5.01	6.04	-2.04	0.018931	0.237162	LCE3A	late cornified envelope 3A
16693345	3.69	5.58	-3.69	0.005432	0.237162	LOC101927988	uncharacterized LOC101927988; novel transcript
16693383	3.78	5.49	-3.28	0.004307	0.237162	PGLYRP3	peptidoglycan recognition protein 3
16693393	4.89	6.21	-2.5	0.017331	0.237162	PGLYRP4	peptidoglycan recognition protein 4
16693409	3.84	5.62	-3.43	0.007648	0.237162	S100A12	S100 calcium binding protein A12
16693441	3.48	4.98	-2.83	0.036139	0.237162	S100A5	S100 calcium binding protein A5
16693924	5.57	6.61	-2.05	0.031778	0.237162	DCST2	DC-STAMP domain containing 2
16693976	5.43	6.62	-2.28	0.021452	0.237162	MUC1	mucin 1, cell surface associated
16694683	3.72	5.29	-2.96	0.041617	0.237162
16694698	5.88	6.93	-2.07	0.026405	0.237162	RP11-66D17.3	novel transcript
16694779	5.23	6.34	-2.15	0.033865	0.237162	INSRR	insulin receptor-related receptor
16694857	2.95	4.08	-2.19	0.025282	0.237162	LOC102724222	uncharacterized LOC102724222
16694879	3.18	4.89	-3.26	0.041190	0.237162	RP11-85G21.1	putative novel transcript
16694882	4.15	5.46	-2.48	0.017894	0.237162	LOC101928202	uncharacterized LOC101928202
16694886	2.46	3.96	-2.82	0.036871	0.237162	FCRL5	Fc receptor-like 5
16694913	5.14	6.24	-2.14	0.011339	0.237162	FCRL4	Fc receptor-like 4
16695034	2.54	4.01	-2.76	0.047438	0.237162	OR10K2	olfactory receptor, family 10, subfamily K, member 2
16695140	3.46	4.92	-2.74	0.014551	0.237162	OR10J3	olfactory receptor, family 10, subfamily J, member 3
16695151	4.97	5.99	-2.02	0.012641	0.237162	CRP	C-reactive protein, pentraxin-related
16695262	4.26	5.29	-2.03	0.010285	0.237162	KCNJ10	potassium inwardly-rectifying channel, subfamily J, member 10
16695422	3.48	4.78	-2.46	0.042407	0.237162	SLAMF1	signaling lymphocytic activation molecule family member 1
16695447	4.11	5.35	-2.36	0.023322	0.237162	CD244	CD244 molecule, natural killer cell receptor 2B4
16695463	3.8	5.28	-2.8	0.020094	0.237162	ITLN1	intelectin 1 (galactofuranose binding)
16695735	5.29	6.41	-2.17	0.022058	0.237162	LOC102724329	uncharacterized LOC102724329; putative novel transcript
16695769	3.27	4.84	-2.96	0.018137	0.237162	SH2D1B	SH2 domain containing 1B
16695777	3.11	4.66	-2.93	0.027266	0.237162	LOC102724358	uncharacterized LOC102724358; novel transcript antisense to UAP1
16695828	5.95	7.19	-2.37	0.037766	0.237162
16695833	0	2.27	-4.81	0.004744	0.237162
16695835	0	1.39	-2.61	0.001484	0.237162
16695868	4.44	5.65	-2.31	0.013589	0.237162	LOC400794	uncharacterized LOC400794; novel transcript, antisense to LRRC52
16696022	3.99	5.51	-2.87	0.024582	0.237162	ADCY10	adenylate cyclase 10 (soluble)
16696100	4.79	5.86	-2.1	0.046970	0.237162	LOC100505918	uncharacterized LOC100505918; novel transcript
16696132	4.56	5.66	-2.14	0.010734	0.237162	LINC00970	long intergenic non-protein coding RNA 970; novel transcript
16696217	3.29	4.97	-3.21	0.001975	0.237162	SELP	selectin P (granule membrane protein 140kDa, antigen CD62)
16696267	3.14	4.71	-2.98	0.010063	0.237162	LOC101928628	uncharacterized LOC101928628; putative novel transcript; selectin E
16696328	2.59	4.19	-3.03	0.017553	0.237162	LINC01142	long intergenic non-protein coding RNA 1142; novel transcript
16696344	0.91	2.5	-3.03	0.045285	0.237162
16696352	3.1	5.05	-3.85	0.023270	0.237162	RP1-127D3.4	novel transcript, antisense to FMO2
16696443	2.73	4.69	-3.91	0.047811	0.237162	SLC9C2	solute carrier family 9, member C2 (putative)
16696478	2.53	4.21	-3.21	0.005062	0.237162	ANKRD45	ankyrin repeat domain 45
16696580	5.65	6.69	-2.06	0.027812	0.237162	LOC102724601	uncharacterized LOC102724601; putative novel transcript
16696621	3.88	5.14	-2.39	0.015848	0.237162	RP5-1114G22.2	novel transcript
16697000	3.18	4.8	-3.07	0.020818	0.237162	TEDDM1	transmembrane epididymal protein 1
16697128	4.5	5.64	-2.21	0.005225	0.237162	APOBEC4	apolipoprotein B mRNA editing enzyme, catalytic polypeptide-like 4 (putative)
16697397	4.18	5.56	-2.61	0.037131	0.237162
16697528	3.28	4.79	-2.84	0.039416	0.237162	F13B	coagulation factor XIII, B polypeptide
16697909	4.97	6.07	-2.14	0.022430	0.237162	TNNI1	troponin I type 1 (skeletal, slow)
16697924	5.29	6.43	-2.2	0.019631	0.237162
16697971	4.88	6.09	-2.31	0.038804	0.237162	LMOD1	leiomodin 1 (smooth muscle)
16698038	4.86	5.95	-2.12	0.037086	0.237162	SYT2	synaptotagmin II
16698174	4.73	6.12	-2.61	0.035916	0.237162	MYBPH	myosin binding protein H
16698262	6.08	7.21	-2.19	0.028241	0.237162	ETNK2	ethanolamine kinase 2
16698625	4.41	5.44	-2.03	0.022414	0.237162	C1orf186	chromosome 1 open reading frame 186; uncharacterized LOC101929219; C1orf186chromosome 1 open reading frame 186; uncharacterized LOC100505650
16698718	4.48	5.57	-2.12	0.015431	0.237162	PIGR	polymeric immunoglobulin receptor
16698775	1.83	3.74	-3.77	0.016407	0.237162	LOC101929363	uncharacterized LOC101929363
16698797	1.4	3.57	-4.5	0.025078	0.237162	RP11-328D5.1	novel transcript
16698801	4.13	5.31	-2.27	0.007828	0.237162	CD34	CD34 molecule
16698861	3.88	5.39	-2.84	0.038518	0.237162	RP11-565N2.1	novel transcript
16698923	4.34	5.88	-2.92	0.009535	0.237162	IRF6	interferon regulatory factor 6
16698944	3.41	4.51	-2.15	0.035316	0.237162
16699091	4.03	5.89	-3.63	0.001668	0.237162	FAM71A	family with sequence similarity 71, member A; novel transcript
16699371	3.4	4.56	-2.24	0.013058	0.237162	LOC101929689	uncharacterized LOC101929689; novel transcript
16699509	3.71	5.11	-2.64	0.005189	0.237162	RP11-302I18.3	novel transcript
16699563	3.75	5.3	-2.93	0.026655	0.237162	RP11-400N13.1	novel transcript
16699574	4.82	5.87	-2.07	0.030594	0.237162	HHIPL2	HHIP-like 2
16699789	3.94	5.23	-2.44	0.039115	0.237162	RN7SKP49	RNA, 7SK small nuclear pseudogene 49
16699791	2.9	4.48	-2.99	0.027252	0.237162	LOC101927143	uncharacterized LOC101927143; novel transcript
16699998	4.66	5.96	-2.45	0.019542	0.237162	LEFTY2	left-right determination factor 2; left-right determination factor 1
16700132	4.94	5.97	-2.05	0.027571	0.237162	ZNF847P	zinc finger protein 847, pseudogene; novel zinc finger protein pseudogne
16700195	3.24	4.78	-2.91	0.044906	0.237162	C1orf145	chromosome 1 open reading frame 145
16700206	6.43	7.47	-2.05	0.023830	0.237162	TRIM11	tripartite motif containing 11; tripartite motif-containing 11
16700274	4.55	5.57	-2.03	0.049763	0.237162	ACTA1	actin, alpha 1, skeletal muscle
16700361	3.77	5.04	-2.41	0.037362	0.237162
16700545	4.09	5.6	-2.85	0.003910	0.237162	LOC101927683	uncharacterized LOC101927683; novel transcript
16700669	4.51	5.52	-2.01	0.023339	0.237162	LINC01354	long intergenic non-protein coding RNA 1354; novel transcript
16700680	4.64	5.7	-2.08	0.036434	0.237162
16700683	2.24	4.03	-3.44	0.049532	0.237162
16700987	0.99	3.09	-4.3	0.049173	0.237162
16701023	3.89	5.48	-3.01	0.018082	0.237162	CHRM3-AS1	CHRM3 antisense RNA 1; putative novel transcript
16701026	2.47	3.81	-2.54	0.030370	0.237162	RP11-35L17.3	putative novel transcript
16701041	3.55	4.93	-2.6	0.032793	0.237162	RP11-467I20.6	putative novel transcript
16701043	4.43	5.84	-2.67	0.034117	0.237162
16701156	7.63	8.74	-2.15	0.034127	0.237162	LINC01347	long intergenic non-protein coding RNA 1347
16701358	3.62	4.96	-2.53	0.007855	0.237162	RP11-522M21.2	putative novel transcript
16701606	4.93	6.05	-2.18	0.033087	0.237162	OR2T12	olfactory receptor, family 2, subfamily T, member 12
16701735	3.91	5.09	-2.27	0.035547	0.237162
16701738	3.91	4.97	-2.09	0.019562	0.237162	RP11-164C1.2	novel transcript
16701803	2.97	4.38	-2.66	0.004399	0.237162	LINC00200	long intergenic non-protein coding RNA 200
16701808	4.61	5.96	-2.54	0.015928	0.237162	ADARB2-AS1	ADARB2 antisense RNA 1; non-protein coding RNA 168
16701813	5.03	6.16	-2.2	0.009553	0.237162	RP11-69C17.2	novel transcript
16701818	1.52	3.27	-3.36	0.007075	0.237162	RNU6-889P	RNA, U6 small nuclear 889, pseudogene
16701820	4.5	5.85	-2.56	0.014820	0.237162	RP11-69C17.3	putative novel transcript (FLJ31539)
16701838	3.86	4.97	-2.17	0.034794	0.237162	RP11-118K6.2	novel transcript
16701887	3.86	5.53	-3.2	0.047972	0.237162	RP11-298E9.5	novel transcript
16701933	4.37	5.44	-2.1	0.016685	0.237162	LOC101927964	uncharacterized LOC101927964; novel transcript (FLJ31241)
16701944	3.16	4.9	-3.34	0.035230	0.237162
16701947	3.01	4.08	-2.1	0.010973	0.237162	LINC00703	long intergenic non-protein coding RNA 703; putative novel transcript
16702041	3.25	4.3	-2.07	0.005731	0.237162	RP11-445P17.3	novel transcript
16702172	3.57	5.14	-2.95	0.034184	0.237162
16702275	3.56	4.96	-2.63	0.037138	0.237162
16702431	5.05	6.35	-2.46	0.033303	0.237162	ECHDC3	enoyl CoA hydratase domain containing 3; enoyl Coenzyme A hydratase domain containing 3
16702605	3.17	5.03	-3.64	0.008901	0.237162	RP11-214D15.2	putative novel transcript
16702633	5.12	6.56	-2.71	0.036769	0.237162	RP11-295P9.6	putative novel transcript
16702646	5.7	6.79	-2.13	0.016647	0.237162	LOC101928453	uncharacterized LOC101928453; novel transcript
16702696	3.56	4.88	-2.5	0.037176	0.237162	MEIG1	meiosis/spermiogenesis associated 1; meiosis expressed gene 1 homolog (mouse)
16702731	4.29	5.36	-2.1	0.021586	0.237162
16702935	3.64	5.01	-2.57	0.007213	0.237162	CACNB2	calcium channel, voltage-dependent, beta 2 subunit
16703056	4.15	5.36	-2.32	0.003175	0.237162	MIR4675	microRNA 4675
16703150	4.95	6.19	-2.36	0.004549	0.237162	SPAG6	sperm associated antigen 6
16703174	1.93	3.2	-2.41	0.000341	0.237162	RP11-301N24.3	novel transcript, sense overlapping SPAG6
16703237	5.44	6.56	-2.17	0.039121	0.237162	RP11-371A19.2	putative novel transcript
16703431	3.58	4.6	-2.03	0.043642	0.237162
16703471	4.65	5.66	-2.02	0.038184	0.237162
16703475	2.67	3.93	-2.4	0.009680	0.237162
16703572	5.67	6.82	-2.23	0.044761	0.237162	RP11-478H13.1	putative novel transcript
16703584	4.31	5.37	-2.09	0.040316	0.237162	C10orf126	chromosome 10 open reading frame 126
16703591	5.25	6.36	-2.16	0.049316	0.237162	LOC101929236	uncharacterized LOC101929236
16703632	4.22	5.53	-2.47	0.016594	0.237162	LOC102724333	uncharacterized LOC102724333
16703635	3.86	5.33	-2.78	0.003382	0.237162
16703639	3.04	4.38	-2.55	0.016870	0.237162
16703703	1.76	2.95	-2.28	0.027365	0.237162	RP11-14C22.3	putative novel transcript
16703707	3.37	4.83	-2.74	0.026214	0.237162	RP11-14C22.6	putative novel transcript
16703756	4.13	5.44	-2.47	0.010824	0.237162
16703758	3.13	4.43	-2.46	0.020322	0.237162	RNU7-22P	RNA, U7 small nuclear 22 pseudogene
16703914	4.49	5.71	-2.33	0.048228	0.237162	GJD4	gap junction protein, delta 4, 40.1kDa
16703931	1.84	3.55	-3.27	0.040908	0.237162	RP11-322I2.1	putative novel transcript
16703994	3.15	4.19	-2.06	0.034995	0.237162
16704040	1.64	3.94	-4.9	0.049105	0.237162	LOC100129055	cyclin Y-like 1 pseudogene; novel transcript
16704116	3.17	4.69	-2.87	0.017601	0.237162	AL022344.5	novel transcript
16704304	5.47	6.76	-2.44	0.041359	0.237162
16704307	4.12	5.87	-3.38	0.035336	0.237162	TMEM72	transmembrane protein 72
16704454	2.19	4.21	-4.07	0.027523	0.237162	LOC101927699	uncharacterized LOC101927699; novel transcript
16704464	0	1.27	-2.41	0.000218	0.237162	NPY4R	neuropeptide Y receptor Y4; neuropeptide Y receptor type 4-like; pancreatic polypeptide receptor 1
16704576	2.68	4.46	-3.43	0.020471	0.237162
16704826	3.93	5.33	-2.64	0.023972	0.237162	C10orf53	chromosome 10 open reading frame 53
16705033	3.94	5.51	-2.97	0.044543	0.237162	RP11-598C10.2	putative novel transcript
16705086	2.38	3.66	-2.43	0.021974	0.237162
16705118	3.77	4.92	-2.23	0.018291	0.237162	RN7SKP196	RNA, 7SK small nuclear pseudogene 196
16705188	3.86	5.09	-2.35	0.006363	0.237162	C10orf107	chromosome 10 open reading frame 107
16705255	2.82	4.2	-2.59	0.018741	0.237162
16705308	3.25	4.55	-2.48	0.025357	0.237162	RNU6-1250P	RNA, U6 small nuclear 1250, pseudogene
16705661	5.85	7	-2.23	0.024071	0.237162	COL13A1	collagen, type XIII, alpha 1
16705808	0.49	3.57	-8.46	0.001690	0.237162
16705841	3.44	5.46	-4.06	0.049180	0.237162
16705971	1.85	3.6	-3.36	0.010690	0.237162	RNU6-805P	RNA, U6 small nuclear 805, pseudogene
16705973	2.34	4.81	-5.51	0.012079	0.237162	RP11-167P22.3	novel transcript
16706321	4.28	5.29	-2.02	0.034698	0.237162	ZNF503-AS1	ZNF503 antisense RNA 1; novel transcript (LOC253264)
16706392	3.14	4.52	-2.6	0.040126	0.237162	RP11-619F23.2	novel transcript
16706398	1.88	3.78	-3.73	0.030343	0.237162	RNA5SP321	RNA, 5S ribosomal pseudogene 321
16706433	4.8	5.85	-2.07	0.033647	0.237162	LINC00856	long intergenic non-protein coding RNA 856; novel transcript
16706617	3.05	5.07	-4.07	0.008692	0.237162	RP11-36D19.8	novel transcript
16706706	2.31	4.83	-5.72	0.005428	0.237162	RNU6-441P	RNA, U6 small nuclear 441, pseudogene
16706710	1.84	3.82	-3.95	0.039705	0.237162	RNU1-65P	RNA, U1 small nuclear 65, pseudogene
16706802	3.86	5.17	-2.47	0.045577	0.237162
16707004	2.81	4.33	-2.87	0.012103	0.237162	RP11-57C13.6	novel transcript
16707051	4.43	5.94	-2.84	0.048800	0.237162
16707180	6.06	7.11	-2.06	0.030595	0.237162	IFIT2	interferon-induced protein with tetratricopeptide repeats 2
16707319	2.98	5.04	-4.18	0.016559	0.237162	LINC00502	long intergenic non-protein coding RNA 502; novel transcript
16707955	5.27	6.3	-2.05	0.041768	0.237162	FRAT1	frequently rearranged in advanced T-cell lymphomas 1; frequently rearranged in advanced T-cell lymphomas
16707961	5.16	6.21	-2.07	0.025952	0.237162	LOC101930240	uncharacterized LOC101930240; novel transcript, antisense to FRAT2
16708034	4.97	6.14	-2.25	0.033913	0.237162	C10orf62	chromosome 10 open reading frame 62
16708089	3.97	5.03	-2.08	0.017552	0.237162	GOLGA7B	golgin A7 family, member B
16708159	0	2.39	-5.25	0.023357	0.237162
16708293	4.9	6.18	-2.42	0.020416	0.237162	PAX2	paired box 2
16708433	4.1	5.23	-2.2	0.046114	0.237162	TLX1	T-cell leukemia homeobox 1
16708981	4.41	5.64	-2.33	0.036056	0.237162
16708984	4.49	5.6	-2.16	0.035602	0.237162
16709022	1.19	3.1	-3.76	0.035573	0.237162	RNU6-463P	RNA, U6 small nuclear 463, pseudogene
16709060	3.16	4.26	-2.14	0.048109	0.237162
16709174	5.06	6.16	-2.15	0.017932	0.237162	RBM20	RNA binding motif protein 20
16709194	2.9	4.48	-2.98	0.001337	0.237162	RN7SKP288	RNA, 7SK small nuclear pseudogene 288
16709239	2.43	4.25	-3.54	0.048043	0.237162
16709456	0.94	2.75	-3.5	0.042731	0.237162	RNU6-709P	RNA, U6 small nuclear 709, pseudogene
16709489	4.88	5.96	-2.12	0.029687	0.237162	VWA2	von Willebrand factor A domain containing 2
16709627	0.64	2.42	-3.43	0.011781	0.237162	RNU6-1090P	RNA, U6 small nuclear 1090, pseudogene
16709951	4.72	6.12	-2.64	0.049048	0.237162	C10orf85	chromosome 10 open reading frame 85
16709955	6.14	7.16	-2.02	0.035404	0.237162
16710003	4.7	5.72	-2.02	0.049031	0.237162
16710126	4.47	5.59	-2.16	0.014322	0.237162	HTRA1	HtrA serine peptidase 1
16710189	4.25	5.6	-2.56	0.047301	0.237162	DMBT1P1	deleted in malignant brain tumors 1 pseudogene 1; deleted in malignant brain tumors 1 pseudogene
16710223	3.43	4.56	-2.19	0.033682	0.237162	FAM24A	family with sequence similarity 24, member A
16710261	4.67	5.97	-2.46	0.022394	0.237162	HMX3	H6 family homeobox 3
16710374	3.61	5.23	-3.08	0.003892	0.237162
16710540	4.34	5.54	-2.29	0.010725	0.237162	NPS	neuropeptide S
16710588	3.79	4.86	-2.1	0.014810	0.237162	LINC01163	long intergenic non-protein coding RNA 1163
16710623	4.43	5.51	-2.11	0.028587	0.237162	LOC101060609	uncharacterized LOC101060609
16710668	4.04	5.33	-2.46	0.042856	0.237162
16710774	5.75	6.92	-2.25	0.011495	0.237162	RP11-432J24.2	putative novel transcript
16710824	2.74	4.34	-3.01	0.019809	0.237162
16710927	6.88	7.91	-2.04	0.048263	0.237162	PAOX	polyamine oxidase (exo-N4-amino)
16711001	4.85	5.89	-2.07	0.036956	0.237162	CYP2E1	cytochrome P450, family 2, subfamily E, polypeptide 1
16711185	4.72	5.8	-2.1	0.006612	0.237162
16711262	3.61	4.66	-2.07	0.011287	0.237162	RP11-482E14.1	novel transcript
16711272	4.36	5.53	-2.26	0.011797	0.237162	RP11-482E14.2	novel transcript
16711364	3.64	5.44	-3.47	0.029460	0.237162	AKR1CL1	aldo-keto reductase family 1, member C-like 1
16711394	3.93	5.72	-3.46	0.002742	0.237162	CALML3-AS1	CALML3 antisense RNA 1; novel transcript
16711404	4.56	5.84	-2.42	0.017576	0.237162
16711530	4.53	5.95	-2.68	0.027032	0.237162
16711591	4.65	5.9	-2.37	0.006297	0.237162	RP5-1031D4.2	novel transcript
16711652	4.43	6.02	-3.01	0.033069	0.237162	GATA3-AS1	GATA3 antisense RNA 1; novel transcript
16711687	2.81	4.09	-2.43	0.038821	0.237162
16711695	3.56	4.94	-2.59	0.031290	0.237162	SFTA1P	surfactant associated 1, pseudogene; novel transcript
16711717	2.83	4.16	-2.51	0.029622	0.237162	CELF2-AS2	CELF2 antisense RNA 2; novel transcript
16711907	0	1.64	-3.12	0.007226	0.237162
16711950	4.39	5.55	-2.23	0.010494	0.237162	MIR4293	microRNA 4293
16711985	2.87	4.09	-2.32	0.038462	0.237162	RNA5SP302	RNA, 5S ribosomal pseudogene 302
16712035	3.32	4.57	-2.37	0.017950	0.237162	ACBD7	acyl-CoA binding domain containing 7; acyl-Coenzyme A binding domain containing 7
16712277	2.9	4.82	-3.77	0.000614	0.237162	ST8SIA6	ST8 alpha-N-acetyl-neuraminide alpha-2,8-sialyltransferase 6
16712320	3.15	4.52	-2.59	0.011837	0.237162	RP11-109I13.2	novel transcript
16712355	2.2	3.32	-2.18	0.005906	0.237162	RNA5SP303	RNA, 5S ribosomal pseudogene 303
16712368	3.94	5.19	-2.39	0.043880	0.237162	RNU6-1212P	RNA, U6 small nuclear 1212, pseudogene
16712433	3.83	5.04	-2.33	0.023423	0.237162
16712503	3.46	4.72	-2.4	0.041247	0.237162
16712587	3.02	4.18	-2.24	0.046437	0.237162	ENKUR	enkurin, TRPC channel interacting protein
16712601	5.05	6.09	-2.05	0.006698	0.237162	RN7SKP220	RNA, 7SK small nuclear pseudogene 220
16712612	4	5.25	-2.38	0.049817	0.237162
16712644	5.07	6.21	-2.19	0.033784	0.237162	LINC00202-1	long intergenic non-protein coding RNA 202-1; non-protein coding RNA 202
16712652	4.68	5.95	-2.42	0.008179	0.237162	LINC00614	long intergenic non-protein coding RNA 614
16712701	2.18	3.32	-2.2	0.016943	0.237162	RNU6-490P	RNA, U6 small nuclear 490, pseudogene
16712732	0	2.04	-4.11	0.012727	0.237162	RNU2-24P	RNA, U2 small nuclear 24, pseudogene
16712825	3.74	5	-2.4	0.045375	0.237162	MPP7	membrane protein, palmitoylated 7 (MAGUK p55 subfamily member 7)
16712872	4.31	5.73	-2.68	0.031463	0.237162	LINC00837	long intergenic non-protein coding RNA 837; putative novel transcript
16712975	4.8	5.95	-2.22	0.008363	0.237162	GOLGA2P6	golgin A2 pseudogene 6; mitochondrial poly(A) polymerase
16712996	2.3	4.29	-3.97	0.034136	0.237162
16713019	2.53	3.6	-2.11	0.033643	0.237162	ZNF438	zinc finger protein 438
16713055	2.75	4.53	-3.44	0.044327	0.237162
16713295	4.88	6.22	-2.53	0.040897	0.237162	RP11-297A16.2	novel transcript
16713485	3.28	5.32	-4.13	0.004055	0.237162
16713562	3.44	5.33	-3.7	0.026350	0.237162	C10orf10	chromosome 10 open reading frame 10
16713572	3.99	5.39	-2.64	0.016553	0.237162	C10orf25	chromosome 10 open reading frame 25
16713897	1.16	3.49	-5.05	0.038128	0.237162	PTPN20B	protein tyrosine phosphatase, non-receptor type 20B; protein tyrosine phosphatase, non-receptor type 20A
16713971	2.36	3.5	-2.21	0.021073	0.237162
16714060	4.16	5.61	-2.74	0.040688	0.237162	ARHGAP22-IT1	ARHGAP22 intronic transcript 1 (non-protein coding); novel transcript
16714125	4.69	5.78	-2.13	0.018063	0.237162	DRGX	dorsal root ganglia homeobox
16714722	3.12	4.68	-2.94	0.001881	0.237162
16714933	2.7	4.04	-2.55	0.005245	0.237162
16715053	4.56	5.75	-2.27	0.025342	0.237162	RNU6-571P	RNA, U6 small nuclear 571, pseudogene
16715061	4.04	5.25	-2.31	0.042089	0.237162	RP11-227H15.5	putative novel transcript
16715074	2.63	4.79	-4.45	0.035091	0.237162
16715151	4.03	5.35	-2.5	0.030942	0.237162	NPFFR1	neuropeptide FF receptor 1
16715170	4.78	5.99	-2.31	0.040012	0.237162	PRF1	perforin 1 (pore forming protein)
16715208	4.42	5.48	-2.08	0.035443	0.237162
16715212	6.42	7.62	-2.3	0.042897	0.237162	UNC5B-AS1	UNC5B antisense RNA 1; novel transcript, antisense to UNC5B
16715575	4.39	6.18	-3.47	0.017841	0.237162	RNU6-883P	RNA, U6 small nuclear 883, pseudogene
16715577	4.93	6.05	-2.16	0.017353	0.237162	MYOZ1	myozenin 1
16715586	5.56	6.82	-2.41	0.011207	0.237162	SYNPO2L	synaptopodin 2-like
16715634	4.02	5.33	-2.49	0.028899	0.237162
16715699	0	1.04	-2.06	0.000322	0.237162	C10orf55	chromosome 10 open reading frame 55
16715738	5.51	6.53	-2.02	0.007502	0.237162	DUSP13	dual specificity phosphatase 13
16715978	4.18	5.31	-2.19	0.004063	0.237162
16715992	4.72	5.8	-2.11	0.013088	0.237162	RP11-589B3.6	novel transcript
16716127	4.92	6.15	-2.34	0.011098	0.237162	LRIT2	leucine-rich repeat, immunoglobulin-like and transmembrane domains 2
16716175	5.32	6.49	-2.25	0.013284	0.237162	RN7SKP238	RNA, 7SK small nuclear pseudogene 238
16716179	4	5.26	-2.38	0.007110	0.237162
16716324	4.22	5.72	-2.82	0.033007	0.237162
16716371	4.87	5.88	-2.01	0.018777	0.237162	CH25H	cholesterol 25-hydroxylase
16716451	4.5	5.71	-2.32	0.026628	0.237162
16716525	4.7	6	-2.45	0.029560	0.237162	CPEB3	cytoplasmic polyadenylation element binding protein 3
16716751	2.36	3.79	-2.69	0.035600	0.237162	CYP2C8	cytochrome P450, family 2, subfamily C, polypeptide 8
16716779	5.92	6.94	-2.02	0.049659	0.237162	LOC101927063	uncharacterized LOC101927063; novel transcript, antisense to C10orf129
16716916	3.99	5.64	-3.13	0.006423	0.237162	MIR3157	microRNA 3157
16717272	5.94	7.06	-2.17	0.011709	0.237162	LOXL4	lysyl oxidase-like 4
16717376	6.81	7.84	-2.04	0.049376	0.237162	LOC101927324	uncharacterized LOC101927324; novel transcript, antisense to NKX2-3
16717685	6.7	7.71	-2.02	0.025736	0.237162
16717731	0	3.26	-9.59	0.009618	0.237162	MIR3158-2	microRNA 3158-2
16717756	3.96	5.47	-2.84	0.017905	0.237162
16718061	4.04	5.12	-2.11	0.036505	0.237162	CALHM1	calcium homeostasis modulator 1
16718126	4.37	6.34	-3.93	0.049841	0.237162	COL17A1	collagen, type XVII, alpha 1; microRNA 936
16718241	3.92	5.06	-2.22	0.019981	0.237162	CCDC147-AS1	CCDC147 antisense RNA 1 (head to head); putative novel transcript
16718386	4.85	6.05	-2.3	0.007221	0.237162
16718500	5.34	6.43	-2.13	0.032640	0.237162	NRAP	nebulin-related anchoring protein
16718793	2.51	4.74	-4.68	0.002620	0.237162	RP11-355F22.1	novel transcript
16718862	2.81	4.63	-3.53	0.048099	0.237162
16719010	3.63	4.79	-2.23	0.015768	0.237162	WDR11-AS1	WDR11 antisense RNA 1; novel transcript, antisense to WDR11
16719112	4.56	5.77	-2.32	0.011184	0.237162
16719118	3.96	5.62	-3.15	0.044938	0.237162	C10orf120	chromosome 10 open reading frame 120
16719168	4.1	5.19	-2.14	0.014939	0.237162	RP11-338O1.2	putative novel transcript
16719208	3.7	5.23	-2.89	0.020750	0.237162
16719325	4.1	5.22	-2.16	0.029456	0.237162	TEX36	testis expressed 36
16719450	3.23	4.44	-2.31	0.011165	0.237162	RNA5SP328	RNA, 5S ribosomal pseudogene 328
16719544	4.8	6.35	-2.93	0.005395	0.237162	RP11-442O18.1	putative novel transcript
16719558	6.05	7.12	-2.1	0.042156	0.237162	RP11-109A6.2	novel transcript
16719600	3.74	4.93	-2.27	0.016040	0.237162
16719627	4.31	6.26	-3.86	0.026827	0.237162	LINC01164	long intergenic non-protein coding RNA 1164
16719641	3.52	5.07	-2.94	0.037081	0.237162	LOC102725247	uncharacterized LOC102725247
16719686	5.13	6.24	-2.16	0.035020	0.237162	RP11-432J24.3	putative novel transcript
16719866	4.9	5.95	-2.07	0.021491	0.237162	RP11-122K13.12	putative novel transcript
16719910	3.33	5.42	-4.27	0.007805	0.237162	SYCE1	synaptonemal complex central element protein 1
16720093	5.08	6.14	-2.08	0.029115	0.237162	RP11-326C3.11	novel transcript, antisense to IFITM3
16720494	2.5	3.82	-2.5	0.049834	0.237162	RNU6-1025P	RNA, U6 small nuclear 1025, pseudogene
16720878	3.72	4.97	-2.38	0.014795	0.237162	RNU6-878P	RNA, U6 small nuclear 878, pseudogene
16720880	0	2.68	-6.41	0.003587	0.237162
16721034	4.74	6.06	-2.5	0.019224	0.237162	TRPC2	transient receptor potential cation channel, subfamily C, member 2, pseudogene; transient receptor potential cation channel, subfamily C, member 2 pseudogene
16721166	0	2.91	-7.51	0.000181	0.237162	OR52K2	olfactory receptor, family 52, subfamily K, member 2
16721170	3.46	4.5	-2.06	0.026646	0.237162	OR52K1	olfactory receptor, family 52, subfamily K, member 1
16721208	2.42	4.37	-3.86	0.015709	0.237162	OR51F5P	olfactory receptor, family 51, subfamily F, member 5 pseudogene
16721218	3.96	5.25	-2.44	0.039740	0.237162	OR51A7	olfactory receptor, family 51, subfamily A, member 7
16721223	3.52	5.04	-2.88	0.023180	0.237162	OR52J3	olfactory receptor, family 52, subfamily J, member 3
16721225	4.36	5.42	-2.09	0.020491	0.237162	AC104389.16	novel transcript
16721228	4.46	5.55	-2.14	0.009421	0.237162	OR51B6	olfactory receptor, family 51, subfamily B, member 6
16721244	3.44	4.95	-2.84	0.021470	0.237162	OR52D1	olfactory receptor, family 52, subfamily D, member 1
16721280	3.48	4.58	-2.15	0.049278	0.237162	TRIM22	tripartite motif containing 22; tripartite motif-containing 22
16721313	4.11	5.35	-2.37	0.003672	0.237162	OR52E4	olfactory receptor, family 52, subfamily E, member 4
16721325	2.65	4.18	-2.91	0.047336	0.237162	OR56B4	olfactory receptor, family 56, subfamily B, member 4
16721367	4.06	5.16	-2.15	0.044986	0.237162	RP11-304C12.3	novel transcript
16721512	3.76	5.18	-2.67	0.002307	0.237162	RP11-732A19.6	novel transcript
16721569	0.38	2.84	-5.5	0.034172	0.237162	MIR302E	microRNA 302e
16721648	3.34	4.65	-2.49	0.004411	0.237162	RP11-35J10.4	novel transcipt
16721707	3.67	5.24	-2.98	0.010798	0.237162	RIC3	RIC3 acetylcholine receptor chaperone; novel transcript
16721710	3.18	4.41	-2.35	0.015663	0.237162
16721895	3.69	4.78	-2.12	0.030214	0.237162	LOC101928008	uncharacterized LOC101928008; novel transcript
16721905	6.11	7.11	-2.01	0.039684	0.237162	ADM	adrenomedullin
16721916	4.13	5.23	-2.14	0.027629	0.237162	AMPD3	adenosine monophosphate deaminase 3; uncharacterized LOC100130460
16721953	2.85	4.04	-2.28	0.045522	0.237162	MRVI1-AS1	MRVI1 antisense RNA 1; novel transcript
16722019	5.21	6.34	-2.19	0.038220	0.237162	RP11-179A10.1	novel transcript
16722075	2.87	4.17	-2.46	0.029401	0.237162	RP13-631K18.3	novel transcript
16722143	3.72	5.43	-3.25	0.016021	0.237162	MICALCL	MICAL C-terminal like
16722339	4.47	5.83	-2.56	0.035070	0.237162	INSC	inscuteable homolog (Drosophila)
16722365	4.06	5.38	-2.49	0.044632	0.237162	LOC102724957	uncharacterized LOC102724957; novel transcript
16722372	3.72	4.83	-2.16	0.020238	0.237162	RP11-222N13.1	novel transcript
16722550	3.19	4.39	-2.31	0.040960	0.237162	MRGPRX4	MAS-related GPR, member X4
16722562	3.76	5.14	-2.61	0.027152	0.237162	SAA1	serum amyloid A1
16722634	1.21	3.04	-3.56	0.040983	0.237162	LDHC	lactate dehydrogenase C; actate dehydrogenase C
16722776	3.48	4.71	-2.35	0.017448	0.237162	NAV2-IT1	NAV2 intronic transcript 1 (non-protein coding); novel transcript
16722785	4.85	5.97	-2.17	0.015290	0.237162
16722825	5.46	6.56	-2.15	0.029498	0.237162	SLC6A5	solute carrier family 6 (neurotransmitter transporter), member 5; solute carrier family 6 (neurotransmitter transporter, glycine), member 5
16722960	4.25	5.44	-2.28	0.034790	0.237162	RNA5SP338	RNA, 5S ribosomal pseudogene 338
16723008	4.91	6.28	-2.59	0.029392	0.237162	RP11-405K6.1	novel transcript
16723058	2.74	4.88	-4.43	0.005201	0.237162	FIBIN	fin bud initiation factor homolog (zebrafish)
16723120	3.43	4.78	-2.54	0.023104	0.237162	RP11-22P4.1	novel transcript
16723130	4.48	5.63	-2.22	0.042967	0.237162	RP11-960D24.1	novel transcript
16723202	3.33	4.7	-2.58	0.021882	0.237162	RP1-296L11.1	novel transcript
16723266	4.35	5.7	-2.54	0.008233	0.237162	DKFZp686K1684	uncharacterized LOC440034; reticulocalbin 1, EF-hand calcium binding domain
16723569	5.05	6.09	-2.05	0.044764	0.237162	EHF	ets homologous factor
16723656	2.82	4.47	-3.13	0.034416	0.237162	RP1-68D18.3	novel transcript
16723659	6.58	7.66	-2.11	0.031429	0.237162	RP4-683L5.1	novel transcript
16723730	5.49	6.55	-2.09	0.022042	0.237162	RP11-514F3.5	novel transcript
16723772	4.73	5.75	-2.02	0.021163	0.237162	RP11-63D14.1	novel transcript
16723786	3.26	4.44	-2.26	0.002843	0.237162
16723823	4.67	5.94	-2.41	0.026719	0.237162	RP11-375D13.3	novel transcript
16723937	1.26	4.45	-9.13	0.042751	0.237162	MIR670	microRNA 670
16724087	3.65	4.91	-2.4	0.049421	0.237162	TSPAN18	tetraspanin 18
16724148	4.49	5.52	-2.05	0.042635	0.237162	LOC399886	uncharacterized LOC399886; novel transcript
16724157	1.66	3.86	-4.62	0.034051	0.237162	RP11-958J22.3	novel transcript
16724263	5.12	6.58	-2.73	0.026524	0.237162	LOC101928894	uncharacterized LOC101928894; novel transcript
16724663	4.53	5.62	-2.13	0.018536	0.237162	MIR3161	microRNA 3161
16724667	3.62	4.72	-2.14	0.012338	0.237162	OR4X2	olfactory receptor, family 4, subfamily X, member 2
16724671	3.63	4.89	-2.4	0.045633	0.237162	OR4X1	olfactory receptor, family 4, subfamily X, member 1
16724673	2.13	3.45	-2.5	0.030925	0.237162	OR4S1	olfactory receptor, family 4, subfamily S, member 1
16724722	1.35	3.44	-4.25	0.007554	0.237162	OR4A16	olfactory receptor, family 4, subfamily A, member 16
16724751	4.08	5.59	-2.84	0.007110	0.237162	OR5L2	olfactory receptor, family 5, subfamily L, member 2
16724779	2.82	3.85	-2.04	0.034312	0.237162	OR5T1	olfactory receptor, family 5, subfamily T, member 1
16724795	3.7	4.97	-2.41	0.005361	0.237162	OR5AR1	olfactory receptor, family 5, subfamily AR, member 1
16724805	1.99	4.38	-5.24	0.010742	0.237162	OR5AK2	olfactory receptor, family 5, subfamily AK, member 2
16724818	4.7	6.31	-3.06	0.008212	0.237162	P2RX3	purinergic receptor P2X, ligand-gated ion channel, 3
16724840	4.69	5.73	-2.06	0.021672	0.237162	RTN4RL2	reticulon 4 receptor-like 2
16724849	6.82	7.86	-2.06	0.049550	0.237162	SMTNL1	smoothelin-like 1
16724989	3.9	5.17	-2.42	0.035139	0.237162	OR6Q1	olfactory receptor, family 6, subfamily Q, member 1
16725091	2.55	4.23	-3.21	0.001540	0.237162	OR4D10	olfactory receptor, family 4, subfamily D, member 10
16725160	2.21	4.69	-5.57	0.032282	0.237162	MS4A3	membrane-spanning 4-domains, subfamily A, member 3 (hematopoietic cell-specific)
16725252	3.85	5.12	-2.4	0.001092	0.237162	MS4A1	membrane-spanning 4-domains, subfamily A, member 1
16725346	5.54	6.81	-2.41	0.017472	0.237162	MS4A10	membrane-spanning 4-domains, subfamily A, member 10
16725432	5.18	6.3	-2.17	0.009923	0.237162	CD6	CD6 molecule
16725511	5.16	6.83	-3.19	0.030865	0.237162	PGA3	pepsinogen 3, group I (pepsinogen A); pepsinogen 4, group I (pepsinogen A); pepsinogen 5, group I (pepsinogen A); pepsin A-3-like
16725533	2.81	4.82	-4.05	0.041574	0.237162	PGA5	pepsinogen 5, group I (pepsinogen A)
16725656	5.01	6.05	-2.07	0.020050	0.237162	LRRC10B	leucine rich repeat containing 10B
16725882	4.14	5.52	-2.6	0.027113	0.237162	RP11-864I4.3	novel transcript
16726020	5.12	6.2	-2.1	0.010465	0.237162	AP000438.2	novel transcript
16726220	4.38	5.59	-2.32	0.010278	0.237162	RP11-21A7A.4	novel transcript,antisense to MACROD1
16726524	3.99	5.54	-2.92	0.039159	0.237162	LOC100996455	uncharacterized LOC100996455; novel protein
16726572	5.12	6.19	-2.1	0.010725	0.237162	PPP2R5B	protein phosphatase 2, regulatory subunit B, beta; protein phosphatase 2, regulatory subunit B', beta
16726886	3.4	5.13	-3.32	0.034685	0.237162	LOC101927789	putative ubiquitin-like protein FUBI-like protein ENSP00000310146-like
16727388	4.29	5.42	-2.2	0.018140	0.237162	RP11-867G23.8	novel protein; uncharacterized LOC102724064
16727502	3.7	5.02	-2.49	0.049415	0.237162	ACTN3	actinin, alpha 3
16727933	5.08	6.81	-3.32	0.047303	0.237162	RP11-655M14.12	novel transcript
16728054	4.54	5.65	-2.15	0.024350	0.237162
16728150	4.32	5.42	-2.14	0.034846	0.237162	RP11-757G1.6	novel transcript
16728261	2.53	4.5	-3.94	0.025983	0.237162	CCND1	cyclin D1
16728274	4.22	5.4	-2.26	0.046596	0.237162
16728281	2.95	4.72	-3.41	0.047318	0.237162
16728506	3.5	5.27	-3.42	0.005255	0.237162	KRTAP5-8	keratin associated protein 5-8
16728534	2.69	3.97	-2.43	0.006205	0.237162
16728701	4.71	5.93	-2.33	0.013247	0.237162	RP11-45F15.2	novel transcript
16728773	3.49	4.92	-2.71	0.000763	0.237162	LOC102724472	uncharacterized LOC102724472
16728788	5.85	7.03	-2.26	0.023011	0.237162	P2RY6	pyrimidinergic receptor P2Y, G-protein coupled, 6
16729095	4.82	6.05	-2.35	0.007634	0.237162	TPBGL	trophoblast glycoprotein-like
16729168	5.2	6.28	-2.12	0.033795	0.237162	DGAT2	diacylglycerol O-acyltransferase 2; diacylglycerol O-acyltransferase homolog 2 (mouse)
16729185	4.51	5.62	-2.15	0.037160	0.237162	CTD-2530H12.2	novel transcript
16729427	4.77	6.07	-2.47	0.042390	0.237162	FLJ38894	uncharacterized LOC646029
16729469	4.46	6.37	-3.76	0.001740	0.237162	RP11-7I15.4	novel transcript
16729472	4.5	5.82	-2.5	0.000483	0.237162	THRSP	thyroid hormone responsive
16729535	6.05	7.07	-2.03	0.040433	0.237162
16729645	3.64	4.92	-2.43	0.034228	0.237162	RP11-160H12.2	novel transcript
16729660	3.66	4.88	-2.32	0.014845	0.237162	CTD-2537O9.1	novel transcript
16729838	3.91	4.95	-2.05	0.005722	0.237162	RNU6-1135P	RNA, U6 small nuclear 1135, pseudogene
16729858	2.26	4.56	-4.95	0.003203	0.237162	GRM5-AS1	GRM5 antisense RNA 1; novel transcript
16729896	5.11	6.39	-2.42	0.016275	0.237162	TRIM49D2P	tripartite motif containing 49D2, pseudogene; tripartite motif containing 49D1; tripartite motif-containing protein 49D1-like; tripartite motif containing 49-like 1; tripartite motif containing 48; tripartite motif containing 49B; tripartite motif-containing 48
16729920	1.55	3.41	-3.65	0.018125	0.237162	UBTFL1	upstream binding transcription factor, RNA polymerase I-like 1
16729966	3.2	5.03	-3.56	0.025958	0.237162	RP11-201M22.1	novel transcript
16730029	3.43	4.65	-2.32	0.025757	0.237162	RP11-755E23.3	novel transcript
16730188	2.21	3.57	-2.58	0.020548	0.237162	RP11-680H20.2	novel transcript
16730245	3.95	5.4	-2.73	0.009465	0.237162	FUT4	fucosyltransferase 4 (alpha (1,3) fucosyltransferase, myeloid-specific)
16730302	3.87	5.14	-2.42	0.016940	0.237162	KDM4E	lysine (K)-specific demethylase 4E; lysine (K)-specific demethylase 4D-like
16730569	3.86	5.11	-2.39	0.024609	0.237162	RP11-817J15.2	novel transcript
16730754	4.04	5.57	-2.89	0.023901	0.237162	LOC101928535	uncharacterized LOC101928535; zinc finger protein family pseudogene
16730784	1.98	3.64	-3.15	0.024966	0.237162
16730932	4.88	5.89	-2.02	0.008927	0.237162	LOC101928561	uncharacterized LOC101928561
16731022	0.49	2.53	-4.12	0.022806	0.237162	RNU2-60P	RNA, U2 small nuclear 60, pseudogene
16731024	5.35	6.66	-2.49	0.008905	0.237162	LOC644277	uncharacterized LOC644277; novel protein
16731054	3.41	4.84	-2.69	0.024095	0.237162	MIR34B	microRNA 34b
16731166	1.17	4.28	-8.65	0.037477	0.237162	RP11-708L7.6	putative novel transcript
16731294	3.45	5.19	-3.35	0.036833	0.237162	RP11-27G22.1	putative novel transcript
16731396	5.06	6.09	-2.04	0.013375	0.237162	RP11-159N11.3	novel transcript
16731441	3.91	4.97	-2.07	0.037180	0.237162	ZBTB16	zinc finger and BTB domain containing 16
16731476	4.13	5.28	-2.21	0.021251	0.237162
16731535	4.21	5.41	-2.3	0.032690	0.237162	AP000462.1	novel transcript
16731572	5.4	6.54	-2.21	0.042882	0.237162	AP006216.10	putative novel transcript
16731603	4.11	5.33	-2.32	0.036904	0.237162
16731754	4.67	5.76	-2.13	0.022899	0.237162	IL10RA	interleukin 10 receptor, alpha
16731773	5.12	6.52	-2.65	0.049513	0.237162	TMPRSS4	transmembrane protease, serine 4
16731795	3.9	4.94	-2.07	0.013920	0.237162	CD3E	CD3e molecule, epsilon (CD3-TCR complex)
16732037	2.88	4.43	-2.93	0.004596	0.237162	CXCR5	chemokine (C-X-C motif) receptor 5
16732319	4.07	5.57	-2.82	0.007694	0.237162	RP11-334E6.3	novel transcript, antisense to USP2
16732370	3.61	4.95	-2.53	0.043298	0.237162
16732584	4.62	5.71	-2.14	0.034314	0.237162	SORL1	sortilin-related receptor, L(DLR class) A repeats containing; sortilin-related receptor, L(DLR class) A repeats-containing
16732652	4.24	5.37	-2.18	0.026654	0.237162
16732663	3.55	4.69	-2.2	0.031430	0.237162	RP11-716H6.2	novel transcript
16732672	2.03	3.79	-3.39	0.039159	0.237162	RNU4ATAC10P	RNA, U4atac small nuclear 10, pseudogene
16732674	3.43	4.45	-2.03	0.040427	0.237162	RNU4ATAC5P	RNA, U4atac small nuclear 5, pseudogene
16732739	3.27	4.63	-2.57	0.002705	0.237162	CTD-2216M2.1	novel transcript
16732745	2.52	3.81	-2.45	0.027406	0.237162
16732788	3.36	4.49	-2.2	0.024039	0.237162	RNU1-21P	RNA, U1 small nuclear 21, pseudogene
16732790	1.69	3.63	-3.83	0.021225	0.237162	OR8D4	olfactory receptor, family 8, subfamily D, member 4
16732801	3.01	4.26	-2.37	0.039606	0.237162	OR10G8	olfactory receptor, family 10, subfamily G, member 8
16732804	5.77	6.83	-2.1	0.006263	0.237162
16732896	4.54	5.55	-2.01	0.035943	0.237162	LOC101929340	uncharacterized LOC101929340; novel transcript, antisense to ESAM
16732952	4.77	6.1	-2.52	0.002130	0.237162	RP11-664I21.6	novel protein
16732956	4.77	6.09	-2.5	0.028051	0.237162	HEPN1	hepatocellular carcinoma, down-regulated 1; HEPACAM opposite strand 1
16733147	1.65	3.13	-2.8	0.047133	0.237162
16733165	3.74	5.21	-2.78	0.013129	0.237162	DDX25	DEAD (Asp-Glu-Ala-Asp) box helicase 25; DEAD (Asp-Glu-Ala-Asp) box polypeptide 25
16733325	4	5.37	-2.58	0.044929	0.237162	KIRREL3-AS2	KIRREL3 antisense RNA 2
16733329	4.86	5.96	-2.14	0.026595	0.237162	RP11-688I9.2	novel transcript, antisense to KIRREL3
16733359	3.14	4.61	-2.77	0.040763	0.237162	LOC101929497	uncharacterized LOC101929497; novel transcript
16733397	4.57	5.93	-2.57	0.017645	0.237162	KCNJ5	potassium inwardly-rectifying channel, subfamily J, member 5
16733411	4.31	5.43	-2.18	0.033538	0.237162	BARX2	BARX homeobox 2
16733433	3.98	5.05	-2.1	0.010846	0.237162	LINC00167	long intergenic non-protein coding RNA 167; non-protein coding RNA 167
16733541	4.03	5.33	-2.46	0.046188	0.237162
16733547	3.62	5.01	-2.62	0.042649	0.237162	AP002856.7	putative novel transcript
16733550	4.57	5.68	-2.15	0.036421	0.237162	AP002856.5	novel transcript
16733602	4.95	5.97	-2.02	0.034248	0.237162
16733689	3.93	5.27	-2.53	0.033240	0.237162	GLB1L3	galactosidase, beta 1-like 3
16733858	5.34	6.43	-2.12	0.018680	0.237162	SIGIRR	single immunoglobulin and toll-interleukin 1 receptor (TIR) domain
16733883	4.99	6.18	-2.28	0.022046	0.237162	ANO9	anoctamin 9
16733989	5.47	6.62	-2.22	0.021018	0.237162	MIR210	microRNA 210
16734199	5.88	7.15	-2.41	0.016380	0.237162	MUC6	mucin 6, oligomeric mucus/gel-forming
16734333	4.14	5.18	-2.06	0.045948	0.237162
16734346	5.64	6.87	-2.33	0.024531	0.237162	MRPL23-AS1	MRPL23 antisense RNA 1; novel transcript
16734397	5.32	6.68	-2.56	0.044964	0.237162	TH	tyrosine hydroxylase
16734469	4.58	5.94	-2.56	0.001540	0.237162	KCNQ1-AS1	KCNQ1 antisense RNA 1; novel transcript antisense to KCNQ1
16734659	3.32	5.09	-3.42	0.017789	0.237162	ART5	ADP-ribosyltransferase 5
16734801	3.25	4.91	-3.16	0.013400	0.237162	OR51F1	olfactory receptor, family 51, subfamily F, member 1
16734862	3.37	5.13	-3.4	0.024816	0.237162	HBG1	hemoglobin, gamma A
16734971	2.65	4.15	-2.82	0.005332	0.237162	OR56A4	olfactory receptor, family 56, subfamily A, member 4
16735178	4.43	5.84	-2.66	0.019535	0.237162	DCHS1	dachsous cadherin-related 1; dachsous 1 (Drosophila)
16735216	3.69	4.76	-2.1	0.022579	0.237162	OR2AG2	olfactory receptor, family 2, subfamily AG, member 2
16735219	2.11	3.5	-2.62	0.038401	0.237162	OR6A2	olfactory receptor, family 6, subfamily A, member 2
16735323	0	2.17	-4.49	0.000052	0.237162	RNU6-943P	RNA, U6 small nuclear 943, pseudogene
16735661	4.32	5.5	-2.28	0.024011	0.237162	LOC440028	uncharacterized LOC440028; novel transcript
16735732	4.18	5.3	-2.17	0.032456	0.237162	RNU6ATAC33P	RNA, U6atac small nuclear 33, pseudogene
16735764	5.02	6.34	-2.51	0.029701	0.237162	MRVI1	murine retrovirus integration site 1 homolog
16735927	4.74	5.81	-2.11	0.034793	0.237162
16736104	4.98	6.15	-2.25	0.036596	0.237162	RP11-531H8.2	novel transcript
16736268	4.6	5.91	-2.48	0.048970	0.237162	KCNJ11	potassium inwardly-rectifying channel, subfamily J, member 11
16736658	3.32	5.37	-4.15	0.024800	0.237162	NAV2-AS5	NAV2 antisense RNA 5; novel transcript
16736693	3.62	5.03	-2.66	0.032039	0.237162	RP11-701I24.3	novel transcript, antisense to NELL1
16736696	0	3.23	-9.37	0.013348	0.237162	RNA5SP336	RNA, 5S ribosomal pseudogene 336
16736701	3.29	4.59	-2.46	0.040455	0.237162	RNA5SP337	RNA, 5S ribosomal pseudogene 337
16736703	5.2	6.35	-2.22	0.030549	0.237162	CTD-3064C13.1	novel transcript
16736752	2.09	3.76	-3.17	0.037962	0.237162	RP11-2F20.1	novel transcript
16736916	0.71	3.03	-4.98	0.003803	0.237162
16737105	4.56	5.9	-2.54	0.020500	0.237162	WT1	Wilms tumor 1
16737344	5.04	6.34	-2.46	0.046153	0.237162	PAMR1	peptidase domain containing associated with muscle regeneration 1
16737460	1.64	3.42	-3.43	0.024976	0.237162	RP11-148I19.1	novel transcript
16737525	4.42	5.83	-2.66	0.029723	0.237162
16737528	5.15	6.26	-2.15	0.043065	0.237162	RP11-58K22.5	novel transcript
16737623	4.81	5.9	-2.12	0.040451	0.237162
16737711	4.85	5.95	-2.15	0.036685	0.237162	CTD-2589M5.4	novel transcript; uncharacterized LOC101928919
16737715	5.64	6.77	-2.2	0.047037	0.237162	CHRM4	cholinergic receptor, muscarinic 4
16737944	4.73	5.91	-2.26	0.006995	0.237162	RP11-17G12.2	novel transcript
16738043	4.91	6.23	-2.49	0.006517	0.237162	RAPSN	receptor-associated protein of the synapse
16738270	2.4	3.98	-2.99	0.009270	0.237162	TRIM51GP	tripartite motif-containing 51G, pseudogene; tripartite motif-containing 49 (TRIM49) pseudogene
16738329	3.35	4.39	-2.05	0.003747	0.237162	OR4A5	olfactory receptor, family 4, subfamily A, member 5
16738383	3.75	5.03	-2.43	0.022064	0.237162	OR5M8	olfactory receptor, family 5, subfamily M, member 8
16738465	4.47	5.49	-2.02	0.039240	0.237162	PRG2	proteoglycan 2, bone marrow (natural killer cell activator, eosinophil granule major basic protein); novel protein
16739479	6.85	11.03	-18.13	0.000188	0.237162	LRRN4CL	LRRN4 C-terminal like
16739655	4.9	6.05	-2.23	0.010019	0.237162	SLC22A6	solute carrier family 22 (organic anion transporter), member 6
16739733	4.35	5.39	-2.04	0.040093	0.237162	HRASLS5	HRAS-like suppressor family, member 5
16739746	4.32	5.33	-2.01	0.040683	0.237162	HRASLS2	HRAS-like suppressor 2
16739791	5.38	6.72	-2.53	0.005847	0.237162
16739796	6.03	7.03	-2.01	0.012616	0.237162	RCOR2	REST corepressor 2
16740549	5.15	6.16	-2.01	0.011468	0.237162
16740687	4.97	6.2	-2.35	0.014390	0.237162	RP11-755F10.1	novel transcript
16741120	5.38	6.59	-2.31	0.048408	0.237162	TBX10	T-box 10
16741130	6.71	7.99	-2.43	0.028340	0.237162	ACY3	aspartoacylase (aminocyclase) 3
16741265	1.01	3.96	-7.76	0.007969	0.237162
16741393	4.03	5.1	-2.1	0.013280	0.237162	FGF19	fibroblast growth factor 19
16741489	4.3	5.32	-2.02	0.013023	0.237162
16741526	2.9	4.77	-3.65	0.001339	0.237162
16741777	4.56	5.77	-2.32	0.006684	0.237162	MIR139	microRNA 139
16742309	3.11	5.01	-3.74	0.000990	0.237162	CTD-2530H12.7	novel transcript
16742322	4.25	5.78	-2.88	0.023585	0.237162	LOC100506113	uncharacterized LOC100506113; novel transcript
16742333	3.95	5.05	-2.14	0.022003	0.237162
16742337	5.07	6.73	-3.17	0.017535	0.237162	CTD-2011F17.2	novel transcript
16742375	3.63	4.98	-2.55	0.004518	0.237162	LOC101928813	uncharacterized LOC101928813; novel transcript
16742391	4.81	6.18	-2.58	0.008566	0.237162	GUCY2EP	guanylate cyclase 2E, pseudogene
16742431	5.5	6.51	-2.01	0.022265	0.237162	GDPD4	glycerophosphodiester phosphodiesterase domain containing 4
16742692	5.15	6.43	-2.42	0.046835	0.237162	TENM4	teneurin transmembrane protein 4; odz, odd Oz/ten-m homolog 4 (Drosophila)
16742763	3.73	4.98	-2.38	0.038549	0.237162	LOC101928989	uncharacterized LOC101928989; novel transcript
16742783	4.62	5.9	-2.43	0.047347	0.237162	FAM181B	family with sequence similarity 181, member B
16743098	2.4	3.61	-2.31	0.012944	0.237162	RP11-720D4.3	novel transcript
16743148	3.46	5.09	-3.12	0.021985	0.237162	NOX4	NADPH oxidase 4
16743200	5.11	6.39	-2.42	0.016275	0.237162	TRIM49D2P	tripartite motif containing 49D2, pseudogene; tripartite motif containing 49D1; tripartite motif-containing protein 49D1-like; tripartite motif containing 49-like 1; tripartite motif containing 48; tripartite motif containing 49B; tripartite motif-containing 48
16743364	3.31	4.55	-2.35	0.006370	0.237162
16743407	4.79	5.8	-2.01	0.026350	0.237162	RP11-867G2.8	novel transcript
16743569	4.01	5.31	-2.46	0.029969	0.237162
16743614	3.74	4.8	-2.09	0.002340	0.237162	ANGPTL5	angiopoietin-like 5
16743751	1.36	3.85	-5.6	0.027546	0.237162	MMP12	matrix metallopeptidase 12 (macrophage elastase)
16743793	0	3.94	-15.36	0.046974	0.237162
16743816	5.15	6.53	-2.6	0.024280	0.237162	PDGFD	platelet derived growth factor D
16744075	3.08	4.19	-2.16	0.047063	0.237162
16744154	2.29	4.08	-3.46	0.014178	0.237162	RP11-25I9.2	putative novel transcript
16744157	2.53	4.5	-3.91	0.007370	0.237162	RNA5SP349	RNA, 5S ribosomal pseudogene 349
16744159	3.74	4.82	-2.12	0.024726	0.237162	RP11-708B6.2	novel transcript, antisense to C11orf87
16744237	3.13	4.7	-2.99	0.003790	0.237162
16744353	2.86	4.24	-2.62	0.014903	0.237162	ALG9-IT1	ALG9 intronic transcript 1 (non-protein coding); putative novel transcript
16744358	4.4	5.41	-2.02	0.020156	0.237162	FDXACB1	ferredoxin-fold anticodon binding domain containing 1; novel protein
16744415	4.29	6.06	-3.42	0.024456	0.237162	IL18	interleukin 18; interleukin 18 (interferon-gamma-inducing factor)
16744564	6.18	7.27	-2.13	0.006937	0.237162
16744567	0	2.56	-5.9	0.016923	0.237162
16744614	0	3.33	-10.03	0.021558	0.237162
16744655	3.9	5.77	-3.64	0.005899	0.237162
16744717	4.77	5.78	-2.02	0.033631	0.237162	APOA4	apolipoprotein A-IV
16744960	4.13	5.74	-3.05	0.025181	0.237162	SCN2B	sodium channel, voltage-gated, type II, beta subunit; sodium channel, voltage-gated, type II, beta
16745377	5.61	6.89	-2.44	0.001817	0.237162
16745399	4.67	5.68	-2.02	0.010970	0.237162	RP11-831A10.2	novel transcript
16745467	4.96	6.33	-2.59	0.020354	0.237162	RP11-730K11.1	novel transcript, antisense to SORL1
16745577	4.83	5.88	-2.07	0.016325	0.237162	RP11-109E10.1	novel transcript
16745612	4.65	5.74	-2.12	0.032564	0.237162	OR6X1	olfactory receptor, family 6, subfamily X, member 1
16745857	4.3	5.42	-2.18	0.035773	0.237162	RP11-680F20.9	novel transcript, antisense to DDX25
16745961	4.6	6.03	-2.7	0.048070	0.237162	KIRREL3	kin of IRRE like 3 (Drosophila)
16746095	3.74	5.06	-2.51	0.007693	0.237162	LINC01395	long intergenic non-protein coding RNA 1395
16746200	4.92	6.33	-2.65	0.015359	0.237162
16746265	5.02	6.53	-2.85	0.014751	0.237162
16746318	4.3	5.52	-2.33	0.026297	0.237162
16746343	4.37	5.5	-2.19	0.024117	0.237162	IGSF9B	immunoglobulin superfamily, member 9B; mmunoglobulin superfamily, member 9B
16746450	5.54	6.81	-2.41	0.013204	0.237162	B3GAT1	beta-1,3-glucuronyltransferase 1 (glucuronosyltransferase P)
16746473	2.73	4.27	-2.9	0.031986	0.237162	AP005135.2	novel transcript
16746520	4.33	5.49	-2.25	0.022724	0.237162	LOC101929384	uncharacterized LOC101929384; novel transcript
16746725	3.22	4.55	-2.52	0.016027	0.237162	RP5-1096D14.3	novel transcript
16747121	3.37	4.72	-2.56	0.010440	0.237162	KCNA1	potassium voltage-gated channel, shaker-related subfamily, member 1 (episodic ataxia with myokymia)
16747141	3.96	5.12	-2.24	0.031354	0.237162	RP11-1038A11.3	novel transcript
16747852	2.09	3.34	-2.37	0.008381	0.237162	NANOG	Nanog homeobox
16747876	3.64	5.28	-3.11	0.030016	0.237162
16747896	2.83	4.34	-2.85	0.035916	0.237162	CLEC4A	C-type lectin domain family 4, member A
16747946	0.82	2.66	-3.57	0.029953	0.237162	RP11-113C12.4	ribosomal protein S24 (RPS24) pseudogene
16747958	2.93	4.84	-3.74	0.041891	0.237162	CLEC6A	C-type lectin domain family 6, member A
16747986	3.88	4.9	-2.03	0.020415	0.237162
16747988	0	3.95	-15.47	0.009018	0.237162	RP11-20D14.3	novel transcript
16748248	2.83	4.2	-2.58	0.028446	0.237162	CLEC12A	C-type lectin domain family 12, member A; C-type lectin domain family 12 member A
16748292	4.15	5.45	-2.46	0.033298	0.237162	TMEM52B	transmembrane protein 52B
16748327	4.41	5.56	-2.21	0.033295	0.237162	KLRD1	killer cell lectin-like receptor subfamily D, member 1
16748346	5.51	6.52	-2.01	0.011578	0.237162	LOC101928100	uncharacterized LOC101928100; novel transcript, antisense to KLRK1
16748396	5.46	6.5	-2.06	0.034726	0.237162	LINC01252	long intergenic non-protein coding RNA 1252; novel transcript
16748474	5.63	7.04	-2.66	0.031416	0.237162
16748553	5.39	6.46	-2.11	0.008989	0.237162	RP11-392P7.7	novel transcript
16748556	4.98	6.53	-2.92	0.007682	0.237162
16748610	5.21	6.31	-2.14	0.032328	0.237162	RP11-4N23.1	novel transcript antisense to GRIN2B
16748820	1.36	3.1	-3.36	0.048074	0.237162	RP11-69C13.1	novel transcript
16748885	4.04	5.08	-2.05	0.025838	0.237162
16748933	3.66	4.91	-2.39	0.035428	0.237162	RP11-282K24.3	novel transcript
16749095	2.73	4.95	-4.68	0.037467	0.237162	IAPP	islet amyloid polypeptide
16749195	4.16	5.3	-2.21	0.024139	0.237162	RP11-114G22.1	novel transcript
16749236	4.42	5.67	-2.39	0.037189	0.237162	RP11-625L16.1	novel transcript
16749249	4.22	5.69	-2.77	0.012647	0.237162	LRMP	lymphoid-restricted membrane protein; Lymphoid-restricted membrane protein
16749446	4.92	5.96	-2.06	0.031426	0.237162	SMCO2	single-pass membrane protein with coiled-coil domains 2; chromosome 12 open reading frame 70
16749577	4.29	5.49	-2.31	0.032832	0.237162
16749724	5	6.26	-2.39	0.047181	0.237162	RNU6-618P	RNA, U6 small nuclear 618, pseudogene
16749733	3.86	5.74	-3.69	0.013809	0.237162	METTL20	methyltransferase like 20; chromosome 12 open reading frame 72
16750190	3.95	5.44	-2.81	0.048003	0.237162	PDZRN4	PDZ domain containing ring finger 4
16750207	1.42	4.33	-7.49	0.021881	0.237162	RNA5SP360	RNA, 5S ribosomal pseudogene 360
16750429	4.76	5.93	-2.26	0.030002	0.237162	MIR4698	microRNA 4698
16750483	4.79	5.95	-2.24	0.032850	0.237162	RP11-89H19.1	novel gene antisense to VDR
16750698	4.22	5.66	-2.71	0.047581	0.237162	RP11-386G11.3	novel transcript antisense to DDN
16751207	0	1.73	-3.31	0.006247	0.237162	RNU6-1273P	RNA, U6 small nuclear 1273, pseudogene
16751479	3.69	4.83	-2.2	0.008395	0.237162	OR7E47P	olfactory receptor, family 7, subfamily E, member 47 pseudogene; novel transcript, sense intronic to OR7E47P
16751554	3.58	4.98	-2.63	0.046881	0.237162	KRT18	keratin 18
16751795	5.23	6.47	-2.37	0.021943	0.237162	AMHR2	anti-Mullerian hormone receptor, type II
16751950	3.35	5.27	-3.79	0.042612	0.237162	MIR196A2	microRNA 196a-2
16751967	4.97	6.22	-2.37	0.008723	0.237162	FLJ12825	uncharacterized LOC440101; novel transcript
16751984	4.13	5.3	-2.24	0.039820	0.237162
16751988	5.56	6.57	-2.01	0.020600	0.237162	RP11-968A15.2	novel transcript, antisense to CBX5
16752695	4.05	5.2	-2.23	0.009424	0.237162	GPR182	G protein-coupled receptor 182; novel transcript, sense overalpping GPR182
16752825	4.86	6.02	-2.24	0.021006	0.237162	NXPH4	neurexophilin 4
16752870	4.2	5.45	-2.38	0.038331	0.237162	INHBC	inhibin, beta C
16752877	4.27	5.95	-3.2	0.009500	0.237162	INHBE	inhibin, beta E
16753225	4.1	5.3	-2.31	0.023632	0.237162	LOC101927608	uncharacterized LOC101927608
16753406	3.17	4.29	-2.16	0.037800	0.237162
16753761	3.62	5.24	-3.07	0.009606	0.237162	GS1-410F4.4	novel transcript; uncharacterized LOC101927922
16753914	3.35	4.92	-2.98	0.037198	0.237162	LYZ	lysozyme
16753939	3.24	4.46	-2.33	0.012284	0.237162	RP11-956E11.1	novel transcript
16753962	1.89	3.92	-4.09	0.043073	0.237162	MIR3913-2	microRNA 3913-2
16754328	2.82	4.46	-3.11	0.036118	0.237162
16754331	3.46	4.99	-2.88	0.005227	0.237162	RP11-81K13.1	novel transcript antisense to KCNC2
16754373	2.17	3.39	-2.32	0.018272	0.237162	GLIPR1	GLI pathogenesis-related 1
16754387	2.19	4.2	-4.05	0.025252	0.237162	RP11-290L1.5	novel transcript
16754400	1.55	3.56	-4.03	0.031640	0.237162	RNU6-1271P	RNA, U6 small nuclear 1271, pseudogene
16754402	2.48	4.07	-3.01	0.026371	0.237162	RP11-54A9.1	novel transcript
16754561	5.82	6.88	-2.08	0.032850	0.237162
16754729	0.45	2.55	-4.29	0.037299	0.237162	ACSS3	acyl-CoA synthetase short-chain family member 3
16754836	2.64	4.62	-3.96	0.003927	0.237162	RP11-788H18.1	novel transcript
16754887	2.49	4.39	-3.74	0.035396	0.237162	RP11-408B11.2	novel transcript
16754985	2.86	4	-2.21	0.006609	0.237162	RP11-567C2.1	novel transcript
16755014	4.02	5.37	-2.55	0.040546	0.237162	RP11-121E16.1	novel transcript
16755046	2.63	4.98	-5.11	0.008316	0.237162
16755073	3.7	4.71	-2.02	0.047747	0.237162	RP11-511B23.1	novel transcript
16755099	2.79	3.86	-2.1	0.000912	0.237162
16755493	3.54	4.74	-2.3	0.027788	0.237162
16755592	2.14	4.69	-5.86	0.012001	0.237162	FAM71C	family with sequence similarity 71, member C
16755597	3.6	4.83	-2.35	0.036879	0.237162	RP11-175P13.2	novel transcript, antisense to UHRF1BP1L
16755958	4.53	5.89	-2.55	0.047714	0.237162	ASCL1	achaete-scute family bHLH transcription factor 1; achaete-scute complex homolog 1 (Drosophila)
16755978	3.42	4.91	-2.8	0.001777	0.237162	LOC101929084	uncharacterized LOC101929084; novel transcript
16756160	2.85	3.95	-2.14	0.024068	0.237162	RP11-818F20.4	novel transcript
16756299	4.87	6.1	-2.35	0.045114	0.237162	CASC18	cancer susceptibility candidate 18 (non-protein coding); novel transcript
16756307	4.63	6.03	-2.65	0.018330	0.237162	LOC101929132	uncharacterized LOC101929132
16756576	0	1.14	-2.21	0.040124	0.237162
16757391	4.74	5.84	-2.15	0.026808	0.237162	DTX1	deltex 1, E3 ubiquitin ligase; deltex homolog 1 (Drosophila)
16757406	5.32	6.45	-2.18	0.012573	0.237162	CCDC42B	coiled-coil domain containing 42B
16757520	4.08	5.13	-2.07	0.046218	0.237162	RP11-100F15.2	novel transcript
16757535	3.38	4.87	-2.81	0.044331	0.237162	RP4-601P9.2	novel transcript
16757546	4	5.84	-3.58	0.010609	0.237162
16757574	3.32	4.91	-3	0.029723	0.237162	RP11-110L15.1	novel transcript
16757589	3.89	5.42	-2.89	0.046798	0.237162
16757592	4.32	5.48	-2.24	0.038545	0.237162	RP11-148B3.2	novel transcript
16757736	4.9	5.92	-2.02	0.041556	0.237162
16757831	5.8	6.81	-2.02	0.040981	0.237162	CCDC64	coiled-coil domain containing 64
16758101	3.36	4.58	-2.33	0.008182	0.237162	RP11-711D18.2	novel transcript
16758463	6.38	7.41	-2.04	0.037281	0.237162	HIP1R	huntingtin interacting protein 1 related
16758950	2.47	4.05	-3	0.004229	0.237162
16758998	3.36	4.51	-2.23	0.002426	0.237162	RP5-944M2.2	novel transcript
16759030	5.21	6.63	-2.68	0.019619	0.237162	LINC00943	long intergenic non-protein coding RNA 943; novel transcript
16759069	4.23	6.01	-3.42	0.040628	0.237162	RP11-749H20.4	novel transcript; uncharacterized LOC400087
16759081	4.41	5.67	-2.4	0.007261	0.237162	LOC101927694	uncharacterized LOC101927694; novel transcript
16759103	4.59	5.69	-2.15	0.044791	0.237162	RP11-553N19.1	novel transcript
16759106	4.57	5.71	-2.2	0.033928	0.237162	GLT1D1	glycosyltransferase 1 domain containing 1
16759525	4.17	5.77	-3.03	0.049211	0.237162	LOC100130238	uncharacterized LOC100130238; novel transcript
16759531	5.88	7.03	-2.22	0.032945	0.237162	LOC101928416	uncharacterized LOC101928416; novel transcript
16759619	4.54	5.63	-2.13	0.037313	0.237162	RP11-46H11.3	novel transcript
16759872	5.01	6.15	-2.2	0.007550	0.237162	RP11-218M22.2	novel transcript
16759974	4.89	5.96	-2.1	0.038838	0.237162	LINC00940	long intergenic non-protein coding RNA 940; novel transcript
16760003	4.08	5.13	-2.07	0.020557	0.237162	CACNA1C-AS3	CACNA1C antisense RNA 3; novel transcript
16760018	3	4.24	-2.36	0.008061	0.237162	LOC283440	uncharacterized LOC283440; novel transcript
16760073	4.02	5.96	-3.84	0.044378	0.237162
16760142	5.67	7.32	-3.15	0.023746	0.237162	CCND2-AS1	CCND2 antisense RNA 1; novel transcript
16760154	3.94	5.12	-2.26	0.034074	0.237162	FGF6	fibroblast growth factor 6
16760896	2.38	3.86	-2.78	0.005677	0.237162	FAM90A1	family with sequence similarity 90, member A1
16760940	4.32	5.4	-2.12	0.012005	0.237162	RP11-561P12.5	novel transcript
16760976	4.32	5.39	-2.11	0.015693	0.237162
16760978	0.88	3.06	-4.53	0.009072	0.237162	A2ML1-AS2	A2ML1 antisense RNA 2; novel transcript
16761000	3.64	4.68	-2.07	0.047983	0.237162	RP11-259O18.4	novel transcript
16761118	3.61	4.92	-2.48	0.006075	0.237162	A2MP1	alpha-2-macroglobulin pseudogene 1; alpha-2-macroglobulin (A2M) pseudogene
16761221	2.07	3.3	-2.34	0.005252	0.237162	CLEC2A	C-type lectin domain family 2, member A
16761242	3.99	5.11	-2.17	0.046893	0.237162	CLEC1B	C-type lectin domain family 1, member B; C-type lectin domain family 1 member B
16761259	6.09	7.31	-2.33	0.016994	0.237162	CLEC1A	C-type lectin domain family 1, member A; C-type lectin domain family 1 member A
16761308	2.8	4.45	-3.15	0.038251	0.237162
16761693	3.03	4.5	-2.78	0.018017	0.237162
16761722	1.74	3.04	-2.47	0.009640	0.237162
16761874	3.03	4.33	-2.47	0.012842	0.237162	RERG-IT1	RERG intronic transcript 1 (non-protein coding); novel transcript
16761982	3.96	5.29	-2.51	0.003693	0.237162	RERGL	RERG/RAS-like
16762053	3.59	5.62	-4.08	0.008215	0.237162	SLCO1A2	solute carrier organic anion transporter family, member 1A2
16762154	4.51	5.86	-2.54	0.018795	0.237162	ABCC9	ATP-binding cassette, sub-family C (CFTR/MRP), member 9
16762234	5.33	6.35	-2.02	0.033703	0.237162	RP11-73M14.1	novel transcript
16762283	3.52	4.88	-2.57	0.003059	0.237162	RP11-268P4.4	novel transcript antisense to ETNK1
16762366	2.93	4.76	-3.56	0.024118	0.237162	RP11-713N11.4	novel transcript, antisense to LRMP
16762454	2.98	4.11	-2.19	0.041001	0.237162	RP11-443N24.4	novel transcript
16762938	0	2.03	-4.08	0.010306	0.237162	LOC101929027	uncharacterized LOC101929027; novel transcript
16763056	2.54	4.2	-3.15	0.006360	0.237162
16763075	3.17	4.29	-2.18	0.035896	0.237162
16763134	3.59	4.66	-2.09	0.030596	0.237162	RP11-554L12.1	novel transcript
16763224	4.8	5.91	-2.16	0.037524	0.237162	AC079630.4	novel transcript, antisense to LRRK2
16763470	1.99	3.36	-2.59	0.034856	0.237162
16763600	2.81	4.35	-2.92	0.015943	0.237162	AMIGO2	adhesion molecule with Ig-like domain 2
16763608	1.92	3.2	-2.43	0.046397	0.237162	PCED1B-AS1	PCED1B antisense RNA 1; novel transcript
16763650	5.51	6.72	-2.3	0.024194	0.237162	ENDOU	endonuclease, polyU-specific
16763713	5.05	6.56	-2.86	0.001343	0.237162	HDAC7	histone deacetylase 7
16763928	3.23	5.3	-4.21	0.034774	0.237162	RP11-722P11.4	novel transcript antisense to C12orf54
16764492	5.95	7	-2.06	0.007231	0.237162	LOC101927318	uncharacterized LOC101927318; novel transcript, antisense to AQP5
16764602	4.35	5.68	-2.5	0.034976	0.237162	FAM186A	family with sequence similarity 186, member A
16764617	5.94	7.1	-2.24	0.028798	0.237162
16764758	5.74	6.9	-2.24	0.026591	0.237162	GALNT6	polypeptide N-acetylgalactosaminyltransferase 6; UDP-N-acetyl-alpha-D-galactosamine:polypeptide N-acetylgalactosaminyltransferase 6 (GalNAc-T6)
16764777	3.73	5.11	-2.59	0.017592	0.237162	FIGNL2	fidgetin-like 2
16764780	4.46	5.71	-2.38	0.007347	0.237162
16764964	4.08	5.27	-2.28	0.024043	0.237162	KRT71	keratin 71
16764975	4.41	5.57	-2.24	0.032107	0.237162	KRT74	keratin 74
16765041	3.18	5.07	-3.71	0.013888	0.237162	KRT77	keratin 77
16765068	6.75	7.79	-2.05	0.036705	0.237162	KRT3	keratin 3
16765080	4.91	6.03	-2.17	0.023224	0.237162	KRT4	keratin 4
16765116	4.67	5.72	-2.08	0.022359	0.237162	KRT78	keratin 78
16765450	4.29	5.31	-2.04	0.017736	0.237162	HOTAIR	HOX transcript antisense RNA; hox transcript antisense RNA (non-protein coding)
16765464	4.81	5.84	-2.04	0.042604	0.237162	HOXC-AS3	HOXC cluster antisense RNA 3; novel transcript, antisense to HOXC10
16765469	5.43	6.43	-2.01	0.019165	0.237162	HOXC-AS2	HOXC cluster antisense RNA 2; novel transcript, antisense to HOXC6 and HOXC9
16765525	4.73	6.67	-3.84	0.003611	0.237162	NFE2	nuclear factor, erythroid 2; nuclear factor (erythroid-derived 2), 45kDa
16765625	3.81	5.52	-3.29	0.014810	0.237162	PPP1R1A	protein phosphatase 1, regulatory (inhibitor) subunit 1A
16765694	1.93	4.57	-6.22	0.029769	0.237162	RP11-644F5.16	novel transcript, antisense to ITGA7
16766132	4.81	5.91	-2.14	0.033861	0.237162	APOF	apolipoprotein F
16766175	5.07	6.09	-2.03	0.020085	0.237162	MIP	major intrinsic protein of lens fiber
16766341	4.26	5.29	-2.04	0.035503	0.237162	RDH16	retinol dehydrogenase 16 (all-trans)
16766352	3.77	5.38	-3.05	0.048294	0.237162	TAC3	tachykinin 3
16766734	5.32	6.5	-2.27	0.027527	0.237162	AVIL	advillin; uncharacterized LOC100653022
16766807	3.21	4.39	-2.28	0.037442	0.237162
16766946	3.09	5.11	-4.05	0.027480	0.237162	AVPR1A	arginine vasopressin receptor 1A
16766957	5.02	6.31	-2.44	0.005938	0.237162
16767018	0.17	3.18	-8.08	0.014578	0.237162	RNU5A-7P	RNA, U5A small nuclear 7, pseudogene
16767049	3.56	4.59	-2.05	0.045321	0.237162	RP11-338E21.3	novel transcript
16767077	4.77	5.78	-2.01	0.001971	0.237162	RP11-766N7.4	novel transcript
16767165	2.55	4.29	-3.33	0.039942	0.237162	RP11-335I12.2	novel transcript
16767213	5.2	6.4	-2.3	0.047832	0.237162	LOC102724421	uncharacterized LOC102724421; novel transcript
16767306	4.53	5.56	-2.04	0.014551	0.237162	LOC100507195	uncharacterized LOC100507195; novel transcript
16767364	4.6	5.86	-2.39	0.011844	0.237162	RP11-1143G9.4	novel transcript antisense to LYZ
16767369	4.91	5.94	-2.04	0.041867	0.237162	LRRC10	leucine rich repeat containing 10
16767398	2.91	4.1	-2.27	0.014579	0.237162	LOC101928002	uncharacterized LOC101928002; novel transcript, antisense to RAB3IP
16767536	2.86	4.02	-2.24	0.044867	0.237162	RP11-186F10.2	novel transcript antisense to LGR5
16767621	3.77	5.58	-3.5	0.007614	0.237162
16767623	4.08	5.47	-2.63	0.031082	0.237162	RP11-314D7.1	novel transcript
16767658	4.29	5.66	-2.58	0.020657	0.237162	RP11-274M17.3	novel transcript
16767834	4.37	5.61	-2.36	0.036737	0.237162
16768154	3.24	4.37	-2.19	0.011252	0.237162	MGAT4C	mannosyl (alpha-1,3-)-glycoprotein beta-1,4-N-acetylglucosaminyltransferase, isozyme C (putative)
16768185	2.38	4.28	-3.75	0.025506	0.237162	C12orf50	chromosome 12 open reading frame 50
16768463	3.63	5.08	-2.73	0.020387	0.237162
16768526	2.9	4.02	-2.18	0.016395	0.237162
16768565	5.4	6.4	-2.01	0.033765	0.237162	RP11-74K11.2	novel transcript, antisense to PLXNC1
16768710	2.62	4.05	-2.7	0.024742	0.237162	RP11-167N24.5	novel transcript
16768765	4.01	5.44	-2.68	0.034697	0.237162	CCDC38	coiled-coil domain containing 38
16768898	2.22	4	-3.44	0.012452	0.237162
16768901	1.26	3.14	-3.67	0.005572	0.237162	LOC101928912	uncharacterized LOC101928912
16768909	1.51	2.8	-2.44	0.042142	0.237162
16768911	0	1.62	-3.07	0.014996	0.237162	MIR4495	microRNA 4495
16769088	4.4	5.66	-2.39	0.007185	0.237162	SLC5A8	solute carrier family 5 (sodium/monocarboxylate cotransporter), member 8; solute carrier family 5 (iodide transporter), member 8
16769134	0.06	2.42	-5.12	0.008386	0.237162
16769561	2.3	3.95	-3.14	0.002072	0.237162
16769610	3.61	4.87	-2.39	0.013833	0.237162	RP11-482D24.3	novel transcript, antisense to RFX4
16769677	5.33	6.44	-2.16	0.021210	0.237162	RP11-554D14.6	novel transcript
16769698	4.55	6.34	-3.45	0.036155	0.237162	LOC102723562	uncharacterized LOC102723562; Novel transcript, antisense to FICD
16769761	5.42	6.54	-2.18	0.035944	0.237162	TMEM119	transmembrane protein 119
16769861	1.09	3.44	-5.1	0.034388	0.237162	RNU6-361P	RNA, U6 small nuclear 361, pseudogene
16770183	3.1	4.82	-3.31	0.048848	0.237162
16770475	4.69	5.78	-2.13	0.031487	0.237162	RASAL1	RAS protein activator like 1 (GAP1 like)
16770590	4.2	5.62	-2.66	0.018488	0.237162	SDS	serine dehydratase
16770618	3.64	5.43	-3.46	0.026264	0.237162	LINC01234	long intergenic non-protein coding RNA 1234; novel transcript
16770706	4.15	5.41	-2.41	0.010567	0.237162
16770716	3.75	5.05	-2.46	0.020209	0.237162	RP11-1028N23.4	novel transcript
16770778	0	2.37	-5.18	0.026278	0.237162	MIR620	microRNA 620
16770812	4.35	5.61	-2.39	0.020185	0.237162	TESC	tescalcin
16770848	4.61	5.71	-2.14	0.027857	0.237162	NOS1	nitric oxide synthase 1 (neuronal)
16771009	3.96	5.43	-2.77	0.035494	0.237162	RP11-3L23.2	novel transcript
16771024	1.61	4.29	-6.41	0.027871	0.237162	RP11-357K6.3	novel transcript
16771053	3.67	4.73	-2.07	0.033253	0.237162	LINC00934	long intergenic non-protein coding RNA 934
16771065	4.31	5.76	-2.72	0.027065	0.237162	RN7SKP197	RNA, 7SK small nuclear pseudogene 197
16771288	5.53	6.61	-2.12	0.022469	0.237162	MSI1	musashi RNA-binding protein 1; musashi homolog 1 (Drosophila)
16771801	3.65	5.55	-3.72	0.025633	0.237162	HCAR3	hydroxycarboxylic acid receptor 3; G protein-coupled receptor 109B
16772061	4.56	5.7	-2.19	0.034615	0.237162	DNAH10OS	dynein, axonemal, heavy chain 10 opposite strand
16772268	2.91	4.4	-2.82	0.018929	0.237162	LOC283435	uncharacterized LOC283435
16772271	3.78	5.02	-2.35	0.035576	0.237162	LOC100996671	uncharacterized LOC100996671; novel transcript
16772426	4.28	5.46	-2.27	0.045208	0.237162	LOC101927710	uncharacterized LOC101927710; novel transcript
16772449	3.78	5.34	-2.95	0.046105	0.237162
16772552	2.92	4.34	-2.67	0.043671	0.237162
16772808	3.02	4.35	-2.52	0.023220	0.237162
16772852	4.51	5.72	-2.33	0.000349	0.237162	LINC00349	long intergenic non-protein coding RNA 349; putative novel transcript
16772866	0	1.48	-2.78	0.016284	0.237162	LINC00408	long intergenic non-protein coding RNA 408; novel transcript
16772875	3.6	5.13	-2.88	0.010955	0.237162	LINC00442	long intergenic non-protein coding RNA 442; novel transcript
16772985	4.65	6.32	-3.17	0.026792	0.237162	LINC01072	long intergenic non-protein coding RNA 1072; putative novel transcript
16772991	3.02	4.73	-3.28	0.010603	0.237162
16773113	5.36	6.52	-2.22	0.036388	0.237162	LOC102725144	uncharacterized LOC102725144; uncharacterized LOC102725491
16773224	3.49	4.71	-2.33	0.027875	0.237162	C1QTNF9	C1q and tumor necrosis factor related protein 9; C1q and tumor necrosis factor related protein 9B
16773243	3.69	5.02	-2.51	0.008677	0.237162	TPTE2P6	transmembrane phosphoinositide 3-phosphatase and tensin homolog 2 pseudogene 6; novel transcript; TPTE and PTEN homologous inositol lipid phosphatase (TPIP) pseudogene
16773258	4.86	6.18	-2.5	0.024004	0.237162
16773526	4.45	5.46	-2.02	0.028573	0.237162	RNU6-63P	RNA, U6 small nuclear 63, pseudogene
16773547	4.88	6.31	-2.7	0.017201	0.237162	PDX1	pancreatic and duodenal homeobox 1
16773596	5.05	6.36	-2.48	0.046313	0.237162	MTUS2	microtubule associated tumor suppressor candidate 2
16773639	3.88	5.01	-2.18	0.009751	0.237162	LINC00385	long intergenic non-protein coding RNA 385; putative novel transcript
16773674	5.02	6.14	-2.18	0.026508	0.237162	LINC00398	long intergenic non-protein coding RNA 398; putative novel transcript
16773681	3.87	5.43	-2.95	0.024700	0.237162	MEDAG	mesenteric estrogen-dependent adipogenesis
16774105	2.26	3.58	-2.51	0.049428	0.237162	LINC00547	long intergenic non-protein coding RNA 547
16774378	2.96	4.19	-2.35	0.040321	0.237162
16774384	2.86	4.22	-2.58	0.009753	0.237162	TNFSF11	tumor necrosis factor (ligand) superfamily, member 11
16774402	0	1.77	-3.4	0.007148	0.237162
16774449	4	5.15	-2.22	0.029232	0.237162	SERP2	stress-associated endoplasmic reticulum protein family member 2
16774464	3.32	5.1	-3.42	0.021800	0.237162	LINC00407	long intergenic non-protein coding RNA 407; novel transcript
16774492	3.74	4.93	-2.27	0.005165	0.237162
16774581	3.03	5.15	-4.36	0.016427	0.237162	SPERT	spermatid associated
16774589	3.36	4.37	-2.01	0.022077	0.237162
16774655	4.22	5.32	-2.14	0.030842	0.237162	HTR2A-AS1	HTR2A antisense RNA 1; novel transcript
16774912	5.29	6.5	-2.31	0.013378	0.237162	DLEU7-AS1	DLEU7 antisense RNA 1; novel transcript
16774938	4.54	6	-2.74	0.043097	0.237162
16775081	0.43	1.62	-2.27	0.004218	0.237162	MIR759	microRNA 759
16775096	3.85	5.42	-2.97	0.022320	0.237162
16775136	7.24	8.59	-2.56	0.028944	0.237162	PCDH17	protocadherin 17
16775196	2.11	0.06	4.16	0.031721	0.237162	RNY3P5	RNA, Ro-associated Y3 pseudogene 5
16775239	2.86	3.98	-2.18	0.047677	0.237162	RNU6-81P	RNA, U6 small nuclear 81, pseudogene
16775277	2.96	4.39	-2.7	0.019002	0.237162	LINC00364	long intergenic non-protein coding RNA 364
16775281	1.71	4.02	-4.98	0.034396	0.237162
16775301	5.01	6.04	-2.03	0.032747	0.237162	ATXN8OS	ATXN8 opposite strand (non-protein coding)
16775408	2.81	5.04	-4.69	0.031806	0.237162
16775415	2.78	4.94	-4.46	0.018367	0.237162	LINC01078	long intergenic non-protein coding RNA 1078; putative novel transcript
16775505	4.89	5.93	-2.06	0.002942	0.237162
16775546	2.88	4.82	-3.82	0.025335	0.237162	SCEL	sciellin
16775686	2.82	4.05	-2.35	0.030575	0.237162	RP11-521J24.1	putative novel transcript
16775708	4.17	5.18	-2.02	0.020950	0.237162	LINC00351	long intergenic non-protein coding RNA 351; novel transcript
16775799	2.66	4.7	-4.12	0.016946	0.237162	GPC5-IT1	GPC5 intronic transcript 1 (non-protein coding); putative novel transcript
16775834	4.61	6.11	-2.83	0.020637	0.237162	SOX21-AS1	SOX21 antisense RNA 1 (head to head); novel transcript
16775903	1.83	3.58	-3.37	0.041545	0.237162
16776006	4.97	6.23	-2.38	0.001568	0.237162	FARP1	FERM, RhoGEF (ARHGEF) and pleckstrin domain protein 1 (chondrocyte-derived)
16776021	4.12	5.35	-2.35	0.010270	0.237162	RNU6-83P	RNA, U6 small nuclear 83, pseudogene
16776050	5.02	6.2	-2.27	0.046546	0.237162	MIR623	microRNA 623
16776098	2.71	4.87	-4.47	0.004873	0.237162
16776100	5.18	6.34	-2.22	0.004190	0.237162	CLYBL	citrate lyase beta like
16776230	3.72	4.8	-2.12	0.008510	0.237162	LINC00283	long intergenic non-protein coding RNA 283; putative novel transcript
16776277	3.02	4.51	-2.81	0.033384	0.237162
16776408	2.3	3.77	-2.76	0.014244	0.237162	LINC01067	long intergenic non-protein coding RNA 1067; putative novel transcript
16776530	5.42	6.43	-2.02	0.048409	0.237162	LINC00431	long intergenic non-protein coding RNA 431; putative novel transcript
16776583	4.81	6.29	-2.78	0.033111	0.237162	TEX29	testis expressed 29
16776614	0	2.71	-6.53	0.033275	0.237162
16776638	4.85	6.05	-2.29	0.009418	0.237162	SPACA7	sperm acrosome associated 7
16776652	5.64	6.74	-2.14	0.008889	0.237162	ATP11AUN	ATP11A upstream neighbor; chromosome 13 open reading frame 35
16776784	5.42	6.7	-2.43	0.045855	0.237162	F7	coagulation factor VII (serum prothrombin conversion accelerator)
16776967	3.32	4.55	-2.35	0.038755	0.237162	RP11-199F6.4	novel transcript
16777252	4.68	5.92	-2.36	0.045622	0.237162	LINC00367	long intergenic non-protein coding RNA 367; heterogeneous nuclear ribonucleoprotein A1 (HNRNPA1) pseudogene
16777427	3.76	4.9	-2.21	0.033406	0.237162
16777457	4.98	6.02	-2.06	0.028310	0.237162
16777499	3.97	5.01	-2.05	0.049259	0.237162
16777536	5.6	6.88	-2.42	0.032536	0.237162	AMER2	APC membrane recruitment protein 2
16777624	3.66	4.9	-2.36	0.040775	0.237162	LINC00412	long intergenic non-protein coding RNA 412; putative novel transcript
16777672	3.55	4.82	-2.41	0.003257	0.237162
16777766	3.41	4.86	-2.72	0.041583	0.237162	RNU6-53P	RNA, U6 small nuclear 53, pseudogene
16778046	5.29	6.44	-2.22	0.003892	0.237162	STARD13	StAR-related lipid transfer (START) domain containing 13
16778053	2.83	4.8	-3.91	0.029017	0.237162	LINC00457	long intergenic non-protein coding RNA 457; novel transcript
16778241	1.29	3.24	-3.86	0.036323	0.237162	POSTN	periostin, osteoblast specific factor
16778302	4.38	5.89	-2.86	0.024473	0.237162	LOC101929121	uncharacterized LOC101929121; putative novel transcript
16778313	3.49	4.57	-2.11	0.035653	0.237162	STOML3	stomatin (EPB72)-like 3
16778345	3.9	5.13	-2.35	0.049023	0.237162
16778348	2.89	4.29	-2.64	0.040567	0.237162
16778364	0.5	2.1	-3.05	0.015315	0.237162
16778378	4.28	5.5	-2.33	0.022005	0.237162	LINC00598	long intergenic non-protein coding RNA 598; novel transcript
16778390	2.32	3.8	-2.79	0.038431	0.237162	RN7SKP2	RNA, 7SK small nuclear pseudogene 2
16778548	3.16	4.34	-2.27	0.027908	0.237162
16778625	4.01	5.41	-2.63	0.020749	0.237162	LINC00390	long intergenic non-protein coding RNA 390; novel transcript
16778644	4.84	5.86	-2.03	0.040697	0.237162
16778701	2.55	4.18	-3.1	0.011479	0.237162	RNU6-69P	RNA, U6 small nuclear 69, pseudogene
16778790	4.92	5.99	-2.09	0.015382	0.237162	SIAH3	siah E3 ubiquitin protein ligase family member 3; seven in absentia homolog 3 (Drosophila)
16778887	3.93	5.53	-3.02	0.013558	0.237162	KIAA0226L	KIAA0226-like
16778938	3.67	4.87	-2.29	0.027884	0.237162	HTR2A	5-hydroxytryptamine (serotonin) receptor 2A, G protein-coupled; 5-hydroxytryptamine (serotonin) receptor 2A
16779144	0	2.85	-7.2	0.008761	0.237162	RNY4P30	RNA, Ro-associated Y4 pseudogene 30
16779305	5.32	6.38	-2.08	0.047436	0.237162	LINC00282	long intergenic non-protein coding RNA 282
16779500	2.91	4.08	-2.25	0.018433	0.237162
16779612	2.29	4.58	-4.9	0.019992	0.237162
16779616	4.05	5.75	-3.24	0.042751	0.237162	LINC00448	long intergenic non-protein coding RNA 448; novel transcript
16779623	0	2.84	-7.15	0.010350	0.237162	LINC00448	long intergenic non-protein coding RNA 448
16779640	2.75	3.85	-2.14	0.027963	0.237162	LINC00395	long intergenic non-protein coding RNA 395; novel transcript
16779781	5.41	6.73	-2.49	0.014661	0.237162	LOC100288208	uncharacterized LOC100288208
16779790	2.18	3.55	-2.58	0.014879	0.237162	CTAGE11P	CTAGE family, member 11, pseudogene; Cutaneous T-cell lymphoma-associated antigen 5, pseudogene
16779978	3.67	4.97	-2.45	0.004401	0.237162	LINC01069	long intergenic non-protein coding RNA 1069; putative novel transcript
16779985	3.03	4.56	-2.9	0.005602	0.237162	RP11-203P2.2	putative novel transcript
16780052	2.65	4.63	-3.95	0.005539	0.237162	NDFIP2-AS1	NDFIP2 antisense RNA 1; novel transcript
16780055	3.27	4.41	-2.2	0.026305	0.237162
16780089	0.77	2.98	-4.63	0.012025	0.237162
16780096	0.84	2.61	-3.4	0.045419	0.237162
16780140	1.18	3.55	-5.17	0.017963	0.237162	MIR4500HG	MIR4500 host gene (non-protein coding); novel transcript
16780153	3.69	5.18	-2.8	0.008121	0.237162	LINC01047	long intergenic non-protein coding RNA 1047; novel transcript
16780174	2.73	4.19	-2.74	0.043256	0.237162	LINC00410	long intergenic non-protein coding RNA 410; novel transcript
16780186	2.5	4.62	-4.35	0.042157	0.237162	GPC5-AS2	GPC5 antisense RNA 2; putative novel transcript
16780189	2.06	3.93	-3.65	0.027702	0.237162	GPC5-AS1	GPC5 antisense RNA 1; novel transcript
16780255	4.77	6.19	-2.67	0.023340	0.237162	LINC00391	long intergenic non-protein coding RNA 391; novel transcript
16780419	4.25	5.78	-2.88	0.024061	0.237162	RN7SKP7	RNA, 7SK small nuclear pseudogene 7
16780432	6.06	7.23	-2.26	0.017391	0.237162	LINC00456	long intergenic non-protein coding RNA 456; putative novel transcript
16780451	2.88	4.68	-3.46	0.001300	0.237162	RN7SKP8	RNA, 7SK small nuclear pseudogene 8
16780616	2.26	4.17	-3.75	0.047416	0.237162	CLYBL-AS1	CLYBL antisense RNA 1; putative novel transcript
16780696	2.49	3.83	-2.53	0.038996	0.237162	LINC00411	long intergenic non-protein coding RNA 411; putative novel transcript
16780699	5.28	6.3	-2.02	0.023354	0.237162	NALCN	sodium leak channel, non-selective
16780754	4.23	5.27	-2.06	0.042668	0.237162	FGF14	fibroblast growth factor 14
16780775	4.56	5.72	-2.23	0.027222	0.237162	FGF14-IT1	FGF14 intronic transcript 1 (non-protein coding); novel transcript
16780789	3.45	4.52	-2.09	0.025257	0.237162	CCDC168	coiled-coil domain containing 168
16780846	3.18	5.03	-3.59	0.023251	0.237162
16780856	4.99	6.15	-2.23	0.012859	0.237162
16780904	2.18	3.56	-2.61	0.027491	0.237162	RNA5SP39	RNA, 5S ribosomal pseudogene 39
16781083	3.25	4.33	-2.12	0.018624	0.237162
16781095	3.57	5.41	-3.59	0.011450	0.237162	LOC101060553	uncharacterized LOC101060553
16781104	3.4	4.57	-2.25	0.019601	0.237162	LOC100506016	uncharacterized LOC100506016
16781111	4.88	6.37	-2.8	0.014133	0.237162
16781233	4.47	5.53	-2.09	0.036053	0.237162	LOC101928841	collagen alpha-1(II) chain-like; uncharacterized LOC400169
16781280	3.85	5.64	-3.46	0.003244	0.237162	LINC00552	long intergenic non-protein coding RNA 552
16781354	3.79	5.1	-2.48	0.037706	0.237162	OR11H12	olfactory receptor, family 11, subfamily H, member 12; olfactory receptor, family 11, subfamily H, member 2
16781361	1.58	2.86	-2.42	0.039347	0.237162
16781386	4.05	5.42	-2.6	0.038173	0.237162
16781462	0.8	3.68	-7.36	0.002960	0.237162	RNA5SP380	RNA, 5S ribosomal pseudogene 380
16781468	2.45	3.91	-2.75	0.008380	0.237162	OR11G2	olfactory receptor, family 11, subfamily G, member 2
16781471	2.32	3.59	-2.42	0.015128	0.237162	OR11H6	olfactory receptor, family 11, subfamily H, member 6
16781475	3.11	4.21	-2.14	0.040268	0.237162	OR11H4	olfactory receptor, family 11, subfamily H, member 4
16781610	4.14	5.44	-2.45	0.046551	0.237162	RNASE2	ribonuclease, RNase A family, 2 (liver, eosinophil-derived neurotoxin)
16781662	4.88	5.98	-2.16	0.018969	0.237162	TPPP2	tubulin polymerization-promoting protein family member 2
16781744	2.58	4.08	-2.84	0.042453	0.237162	LOC554207	uncharacterized LOC554207; novel transcript
16781853	3.22	4.97	-3.35	0.028068	0.237162	TRAV9-1	T cell receptor alpha variable 9-1
16781860	3.22	4.3	-2.11	0.047959	0.237162	TRAV12-1	T cell receptor alpha variable 12-1; YME1-like 1 ATPase
16781873	2.55	3.8	-2.38	0.016831	0.237162	TRAV12-2	T cell receptor alpha variable 12-2; YME1-like 1 ATPase
16781885	3.64	5.14	-2.82	0.027625	0.237162	YME1L1	YME1-like 1 ATPase; T cell receptor alpha variable 14/delta variable 4
16781927	4.45	5.53	-2.12	0.030107	0.237162	TRAV23DV6	T cell receptor alpha variable 23/delta variable 6
16781948	2	3.26	-2.41	0.024468	0.237162
16781976	5.77	6.81	-2.05	0.024484	0.237162	TRAV38-2DV8	T cell receptor alpha variable 38-2/delta variable 8; YME1-like 1 ATPase
16781983	3.62	5	-2.59	0.003583	0.237162	TRAV40	T cell receptor alpha variable 40
16782014	3.88	4.97	-2.13	0.031200	0.237162	TRAJ57	T cell receptor alpha joining 57; YME1-like 1 ATPase; T cell receptor alpha variable 12-2
16782018	4.75	5.92	-2.25	0.018527	0.237162	TRAJ54	T cell receptor alpha joining 54; YME1-like 1 ATPase
16782030	2.83	4.19	-2.57	0.046544	0.237162	TRAJ47	T cell receptor alpha joining 47
16782038	4.64	6	-2.57	0.028132	0.237162	TRAJ43	T cell receptor alpha joining 43; YME1-like 1 ATPase
16782048	2.51	4.12	-3.06	0.025953	0.237162	TRAJ38	T cell receptor alpha joining 38; YME1-like 1 ATPase
16782050	4.66	5.69	-2.05	0.032800	0.237162	MGC40069	uncharacterized protein MGC40069
16782068	4.65	5.71	-2.09	0.025911	0.237162	TRAJ28	T cell receptor alpha joining 28; YME1-like 1 ATPase
16782084	4.27	5.8	-2.89	0.010624	0.237162	TRAJ20	T cell receptor alpha joining 20; YME1-like 1 ATPase; T cell receptor alpha variable 12-2
16782102	4.42	5.72	-2.46	0.010316	0.237162	TRAJ10	T cell receptor alpha joining 10; YME1-like 1 ATPase; T cell receptor delta variable 2
16782112	3.58	5.02	-2.71	0.049585	0.237162	TRAJ5	T cell receptor alpha joining 5
16782205	1.54	2.66	-2.18	0.038813	0.237162
16782247	3.93	5.04	-2.16	0.049617	0.237162	PSMB11	proteasome (prosome, macropain) subunit, beta type, 11
16782378	2.46	4.58	-4.32	0.034440	0.237162	LOC102724824	uncharacterized LOC102724824
16782609	4.21	5.65	-2.72	0.045979	0.237162	FITM1	fat storage-inducing transmembrane protein 1
16782811	1.74	4.46	-6.59	0.020638	0.237162	LTB4R2	leukotriene B4 receptor 2; novel protein
16782826	4.18	5.62	-2.71	0.028533	0.237162	NFATC4	nuclear factor of activated T-cells, cytoplasmic, calcineurin-dependent 4
16782889	5.25	6.59	-2.53	0.026944	0.237162	RP11-80A15.1	novel protein
16782901	3.23	4.72	-2.8	0.010161	0.237162
16782904	2.17	4.47	-4.94	0.032626	0.237162
16782971	4.17	5.39	-2.33	0.019271	0.237162	CTD-2591A6.2	novel transcript
16783019	4.26	5.54	-2.41	0.019609	0.237162
16783031	3.74	5.61	-3.66	0.025986	0.237162	RNU11-5P	RNA, U11 small nuclear 5, pseudogene
16783462	1.88	3.35	-2.78	0.001073	0.237162	RNU7-93P	RNA, U7 small nuclear 93 pseudogene
16783488	4.67	6.04	-2.59	0.029396	0.237162	RP11-81F13.1	novel transcript, antisense to SLC25A21
16783491	3.58	4.63	-2.07	0.015390	0.237162	RP11-81F13.2	novel transcript, antisense to SLC25A21
16783532	3.1	4.7	-3.04	0.018293	0.237162
16783602	4.31	5.85	-2.92	0.008027	0.237162	SSTR1	somatostatin receptor 1
16783755	3.19	4.93	-3.35	0.006506	0.237162	RP11-214N1.1	novel transcript
16783873	2.18	3.67	-2.81	0.027910	0.237162	RP11-454K7.1	novel transcript
16783879	3.28	4.86	-2.98	0.029110	0.237162
16783887	4.84	5.84	-2.01	0.036787	0.237162	LINC00871	long intergenic non-protein coding RNA 871; novel transcript
16783968	2.51	4.1	-3.01	0.002672	0.237162	RNU6-539P	RNA, U6 small nuclear 539, pseudogene
16784036	3.29	4.7	-2.65	0.024616	0.237162
16784139	4.63	5.93	-2.46	0.012910	0.237162	RP11-280K24.1	novel transcript
16784396	3.94	4.95	-2.02	0.040631	0.237162
16784496	1.4	3.48	-4.24	0.000908	0.237162
16784928	4.82	6.06	-2.37	0.045274	0.237162	LOC101927729	uncharacterized LOC101927729; novel transcript
16785048	4.16	5.29	-2.19	0.018610	0.237162	FLJ22447	uncharacterized LOC400221; novel protein
16785099	4.22	5.59	-2.59	0.028767	0.237162	CTD-2277K2.1	novel transcript
16785104	5.72	6.79	-2.1	0.021915	0.237162	SYT16	synaptotagmin XVI
16785151	4.66	5.72	-2.09	0.030958	0.237162	RNU6-1162P	RNA, U6 small nuclear 1162, pseudogene
16785938	3.2	4.6	-2.65	0.046374	0.237162	TTC9	tetratricopeptide repeat domain 9
16786060	4.31	5.43	-2.17	0.003234	0.237162	LOC145474	uncharacterized LOC145474
16786064	3.13	5.28	-4.45	0.048711	0.237162	RGS6	regulator of G-protein signaling 6
16786100	4.03	5.82	-3.46	0.039514	0.237162	RGS6	regulator of G-protein signaling 6
16786295	4.57	5.64	-2.1	0.019057	0.237162	MIR4505	microRNA 4505
16786607	4.69	5.79	-2.15	0.036038	0.237162	JDP2	Jun dimerization protein 2
16786820	4.81	6.17	-2.57	0.042592	0.237162	LRRC74	leucine rich repeat containing 74; chromosome 14 open reading frame 166B
16786872	5.71	6.82	-2.16	0.033620	0.237162	TMEM63C	transmembrane protein 63C
16787068	4.81	5.83	-2.03	0.044050	0.237162	TSHR	thyroid stimulating hormone receptor
16787096	3.2	4.52	-2.51	0.009072	0.237162	RP11-666E17.1	novel trancript
16787130	5.23	6.34	-2.15	0.021647	0.237162	RP11-497E19.2	novel protein
16787181	2.9	4.63	-3.33	0.008792	0.237162	RP11-736P16.1	novel transcript
16787196	0.42	2.22	-3.47	0.002712	0.237162	RP11-594C13.2	novel transcript
16787352	3.99	5.21	-2.33	0.048144	0.237162	FOXN3-AS1	FOXN3 antisense RNA 1
16787461	4.29	5.39	-2.14	0.036376	0.237162
16787476	3.02	4.49	-2.77	0.002372	0.237162	RP11-661G16.1	novel transcript, antisense to TTC7B
16787530	4.96	6.03	-2.1	0.043628	0.237162	SNORA11B	small nucleolar RNA, H/ACA box 11B
16787562	0	1.74	-3.33	0.028662	0.237162	RNU6-366P	RNA, U6 small nuclear 366, pseudogene
16787642	2.66	4.64	-3.94	0.018802	0.237162	RP11-862G15.1	novel transcript
16787650	5.1	6.23	-2.18	0.035624	0.237162	CHGA	chromogranin A (parathyroid secretory protein 1)
16787667	4.96	6	-2.05	0.012137	0.237162	ITPK1-AS1	ITPK1 antisense RNA 1; ITPK1 antisense RNA 1 (non-protein coding)
16787755	4.89	5.89	-2.01	0.034741	0.237162	FAM181A	family with sequence similarity 181, member A
16787772	6.62	7.7	-2.11	0.032803	0.237162	LINC00521	long intergenic non-protein coding RNA 521; chromosome 14 open reading frame 48
16787920	4.35	5.67	-2.49	0.031523	0.237162	SERPINA13P	serpin peptidase inhibitor, clade A (alpha-1 antiproteinase, antitrypsin), member 13, pseudogene; serpin peptidase inhibitor, clade A (alpha-1 antiproteinase, antitrypsin), member 13 (pseudogene)
16787966	3.84	5.33	-2.82	0.001686	0.237162	RP11-1070N10.5	novel transcript
16788036	4.51	5.75	-2.36	0.033552	0.237162	BDKRB1	bradykinin receptor B1
16788058	6.08	7.24	-2.23	0.015789	0.237162	AK7	adenylate kinase 7
16788194	4.54	5.7	-2.23	0.019870	0.237162	RP11-61O1.2	novel transcript
16788250	4.22	5.48	-2.39	0.016581	0.237162	RP11-688G15.3	novel transcript, antisense to CCDC85C
16788296	5.02	6.13	-2.16	0.042258	0.237162	EML1	echinoderm microtubule associated protein like 1
16788339	4.49	5.78	-2.43	0.009470	0.237162	EVL	Enah/Vasp-like
16788520	1.68	3.39	-3.27	0.037769	0.237162	MEG3	maternally expressed 3 (non-protein coding)
16788522	4.17	5.32	-2.21	0.048596	0.237162	MIR770	microRNA 770; maternally expressed 3 (non-protein coding)
16788524	1.14	2.83	-3.23	0.027915	0.237162	MIR493	microRNA 493
16788536	1.24	3.65	-5.31	0.016256	0.237162	MIR432	microRNA 432
16788570	0	3	-7.98	0.041567	0.237162	SNORD113-1	small nucleolar RNA, C/D box 113-1
16788604	0	1.68	-3.21	0.009977	0.237162
16788614	2.29	4.06	-3.42	0.022119	0.237162	SNORD113-9	small nucleolar RNA, C/D box 113-9
16788626	2.89	4.14	-2.38	0.022802	0.237162
16788651	1.31	3.57	-4.8	0.003839	0.237162	SNORD114-8	small nucleolar RNA, C/D box 114-8
16788657	0.28	2.75	-5.54	0.001984	0.237162	SNORD114-11	small nucleolar RNA, C/D box 114-11
16788659	0	1.51	-2.84	0.043599	0.237162	SNORD114-12	small nucleolar RNA, C/D box 114-12
16788663	3	4.7	-3.24	0.003621	0.237162	SNORD114-14	small nucleolar RNA, C/D box 114-14
16788665	0.95	3.71	-6.79	0.010206	0.237162	SNORD114-15	small nucleolar RNA, C/D box 114-15
16788669	2.74	4.4	-3.17	0.015497	0.237162	SNORD114-17	small nucleolar RNA, C/D box 114-17
16788705	1.54	3.92	-5.23	0.006268	0.237162
16788707	2	3.44	-2.71	0.037900	0.237162
16788709	0	2.06	-4.17	0.031693	0.237162
16788784	2.72	4.64	-3.78	0.018929	0.237162	MIR377	microRNA 377
16788786	5.41	6.41	-2.01	0.029355	0.237162	MIR541	microRNA 541
16788790	4.71	5.82	-2.16	0.012184	0.237162	MIR412	microRNA 412
16788817	5.22	6.28	-2.09	0.007736	0.237162	RP11-1029J19.2	novel transcript
16788829	5.99	7.01	-2.03	0.037140	0.237162	LINC00239	long intergenic non-protein coding RNA 239; novel protein
16789146	3.65	5.05	-2.65	0.017719	0.237162
16789402	5.67	7.13	-2.75	0.030042	0.237162	KIF26A	kinesin family member 26A
16789429	5.74	6.86	-2.17	0.033872	0.237162	C14orf144	chromosome 14 open reading frame 144
16789452	5.4	6.74	-2.53	0.032257	0.237162	INF2	inverted formin, FH2 and WH2 domain containing
16789530	4.28	5.62	-2.54	0.036732	0.237162	LINC00638	long intergenic non-protein coding RNA 638; novel transcript
16789532	3.79	5.2	-2.67	0.010857	0.237162	CTD-3051D23.1	novel protein
16789569	3.83	5.58	-3.36	0.043145	0.237162	CTD-3051D23.3	novel transcript
16789743	4.16	5.42	-2.4	0.021548	0.237162	CRIP1	cysteine-rich protein 1 (intestinal); novel transcript
16789782	4.27	5.75	-2.78	0.034278	0.237162
16789827	2.51	3.88	-2.59	0.048664	0.237162	RP11-244H18.1	novel transcript; uncharacterized LOC101929572
16789888	2.09	3.97	-3.69	0.034845	0.237162	OR11H2	olfactory receptor, family 11, subfamily H, member 2; olfactory receptor, family 11, subfamily H, member 2 (OR11H2) pseudogene
16790026	5.18	6.23	-2.06	0.027562	0.237162	KLHL33	kelch-like family member 33; kelch-like 33 (Drosophila)
16790081	2.45	4.38	-3.8	0.026137	0.237162	RNASE9	ribonuclease, RNase A family, 9 (non-active)
16790135	2.99	4.26	-2.42	0.041963	0.237162	RP11-84C10.3	novel transcript
16790195	4.11	5.27	-2.24	0.008307	0.237162	RNASE13	ribonuclease, RNase A family, 13 (non-active)
16790225	3.79	4.87	-2.11	0.022531	0.237162	OR5AU1	olfactory receptor, family 5, subfamily AU, member 1
16790431	3.54	4.74	-2.3	0.033513	0.237162	OR10G3	olfactory receptor, family 10, subfamily G, member 3
16790832	3.37	4.98	-3.05	0.026656	0.237162	MYH6	myosin, heavy chain 6, cardiac muscle, alpha
16791005	2.87	4.72	-3.6	0.034718	0.237162
16791131	4.46	5.94	-2.78	0.046531	0.237162	RP11-468E2.2	novel transcript; importin 4; transmembrane 9 superfamily member 1
16791393	5.63	6.63	-2.01	0.031819	0.237162	CBLN3	cerebellin 3 precursor
16791419	4.94	5.98	-2.05	0.038582	0.237162	CMA1	chymase 1, mast cell
16791481	4.71	5.89	-2.28	0.046468	0.237162	RP11-314P15.2	novel transcript
16791489	3.88	5.57	-3.22	0.004586	0.237162
16791531	3.9	5.56	-3.16	0.028361	0.237162	RP11-412H8.2	novel transcript
16791634	4.46	5.7	-2.37	0.037080	0.237162	LOC100506071	uncharacterized LOC100506071; novel transcript, antisense to COCH
16791800	1.51	3.15	-3.1	0.040114	0.237162	CTD-2213F21.3	novel transcript antisense to NUBPL
16791807	3.11	4.71	-3.03	0.002195	0.237162	RP11-159D23.2	novel transcript
16791988	4.3	5.7	-2.65	0.023734	0.237162	RP11-561B11.3	novel transcript
16792079	2.58	4.28	-3.25	0.042116	0.237162	RP11-116N8.4	novel transcript
16792083	4.86	5.9	-2.06	0.006328	0.237162
16792177	1.04	2.8	-3.39	0.024570	0.237162	RP11-356O9.2	novel transcript
16792211	5.13	6.19	-2.08	0.045634	0.237162	CLEC14A	C-type lectin domain family 14, member A
16792215	4.48	5.64	-2.24	0.021714	0.237162	LINC00639	long intergenic non-protein coding RNA 639; novel transcript
16792305	1.39	3.19	-3.5	0.036756	0.237162	RP11-313C4.1	novel transcript
16792483	3.99	5.73	-3.36	0.036631	0.237162
16792547	1.46	3.01	-2.92	0.033508	0.237162	RP11-831F12.2	novel transcript
16792919	6.27	7.35	-2.12	0.012088	0.237162	LINC00519	long intergenic non-protein coding RNA 519; novel transcript
16792922	3.49	4.78	-2.45	0.023549	0.237162	RP11-255G12.2	novel transcript
16792940	3.82	4.87	-2.08	0.004161	0.237162
16792989	2.67	4.32	-3.14	0.024588	0.237162	RP11-1033H12.1	novel transcript
16793146	3.83	5.29	-2.76	0.010773	0.237162
16793249	1.23	3.63	-5.3	0.005037	0.237162	RP11-698F20.3	noveltranscript
16793714	4.54	5.63	-2.13	0.036600	0.237162	RP11-696D21.2	novel transcript
16793925	2.94	4.52	-3	0.019424	0.237162	LOC100128233	uncharacterized LOC100128233; novel transcript
16794263	3.47	4.56	-2.14	0.036647	0.237162	CCDC177	coiled-coil domain containing 177
16794278	3.28	5.35	-4.2	0.010742	0.237162	SLC8A3	solute carrier family 8 (sodium/calcium exchanger), member 3
16794313	4.22	5.27	-2.08	0.023681	0.237162	RP11-486O13.4	novel transcript
16794373	4.75	6.23	-2.77	0.042093	0.237162
16794397	2.71	4.19	-2.78	0.017928	0.237162
16794403	5.13	6.25	-2.17	0.044019	0.237162	RP3-514A23.2	novel transcript
16794808	5.08	6.21	-2.19	0.014731	0.237162	PROX2	prospero homeobox 2
16794815	4.28	5.52	-2.36	0.027006	0.237162	RPS6KL1	ribosomal protein S6 kinase-like 1
16795075	4.71	5.78	-2.1	0.041814	0.237162	NGB	neuroglobin
16795212	4.76	5.94	-2.26	0.004250	0.237162
16795256	2.67	4.17	-2.85	0.010311	0.237162	RP11-232C2.3	novel transcript, antisense to NRXN3
16795265	3.83	4.95	-2.17	0.011568	0.237162	CTD-2243E23.1	novel transcript, antisense to NRXN3
16795368	5.87	7.26	-2.63	0.018947	0.237162	STON2	stonin 2
16795390	3.04	4.81	-3.4	0.019352	0.237162	LOC100506700	uncharacterized LOC100506700; novel transcript
16795432	3.22	4.54	-2.49	0.009256	0.237162	RP11-226P1.2	novel transcript
16795447	3.79	5.1	-2.48	0.048091	0.237162	RP11-452D21.1	novel transcript
16795473	4.44	5.46	-2.03	0.002507	0.237162	LOC100506731	uncharacterized LOC100506731; novel transcript
16795612	5.09	6.12	-2.05	0.049746	0.237162	EML5	echinoderm microtubule associated protein like 5
16795826	2.69	4.17	-2.8	0.042649	0.237162	CCDC88C	coiled-coil domain containing 88C
16795906	4.18	5.4	-2.33	0.044907	0.237162
16795941	5.33	6.73	-2.64	0.039721	0.237162
16796091	3.37	4.62	-2.37	0.027023	0.237162	LOC101929002	uncharacterized LOC101929002; novel transcript
16796279	4.87	5.94	-2.09	0.048444	0.237162	SERPINA11	serpin peptidase inhibitor, clade A (alpha-1 antiproteinase, antitrypsin), member 11
16796319	4.33	5.54	-2.31	0.022865	0.237162	RP11-991C1.1	novel transcript
16796375	5.17	6.25	-2.11	0.018302	0.237162	CLMN	calmin (calponin-like, transmembrane)
16796406	6.15	7.23	-2.11	0.033729	0.237162
16796414	5.49	6.59	-2.15	0.028679	0.237162	SYNE3	spectrin repeat containing, nuclear envelope family member 3
16796440	3.89	4.96	-2.1	0.011688	0.237162	LOC102724640	uncharacterized LOC102724640
16796577	4.52	5.53	-2.01	0.024960	0.237162	RP11-61O1.1	novel transcript
16796583	5.01	6.3	-2.44	0.026288	0.237162	RP11-1127D7.1	novel protein
16796749	4.52	5.61	-2.13	0.037923	0.237162	RP11-123M6.2	novel transcript, antisense to MEG3
16796760	4.25	5.85	-3.03	0.017273	0.237162	AL132709.1	novel transcript
16796782	3.61	5.15	-2.91	0.015982	0.237162	LINC00524	long intergenic non-protein coding RNA 524; novel transcript
16796788	3.59	5.05	-2.75	0.019854	0.237162
16796817	4.15	5.22	-2.1	0.013130	0.237162	CTD-2017C7.1	novel transcript, antisense to PPP2R5C
16796984	4.49	5.67	-2.26	0.037618	0.237162	LINC00677	long intergenic non-protein coding RNA 677
16796990	3.04	4.33	-2.44	0.030329	0.237162	LINC00605	long intergenic non-protein coding RNA 605; novel transcript
16797126	5.61	6.86	-2.38	0.004369	0.237162	RP11-260M19.1	novel transcript
16797152	4.79	5.81	-2.04	0.042576	0.237162	MIR4710	microRNA 4710
16797368	4.85	6.24	-2.64	0.019466	0.237162	IGH	immunoglobulin heavy locus; novel transcript
16797415	4.44	5.53	-2.13	0.004508	0.237162	IGHJ3	immunoglobulin heavy joining 3; src kinase associated phosphoprotein 2; immunoglobulin heavy constant gamma 1 (G1m marker); immunoglobulin heavy constant alpha 1; immunoglobulin heavy locus; immunoglobulin heavy variable 1-69; immunoglobulin kappa locus; immunoglobulin heavy variable 3-48; immunoglobulin heavy constant alpha 2 (A2m marker)
16797421	5.12	6.39	-2.41	0.028026	0.237162	IGHD2-21	immunoglobulin heavy diversity 2-21; immunoglobulin heavy constant gamma 1 (G1m marker)
16797433	6.06	7.11	-2.07	0.027595	0.237162	IGHV6-1	immunoglobulin heavy variable 6-1; immunoglobulin heavy locus
16797504	2.34	4.17	-3.57	0.011699	0.237162	LOC642131	putative V-set and immunoglobulin domain-containing-like protein IGHV4OR15-8-like; immunoglobulin heavy constant gamma 1 (G1m marker); src kinase associated phosphoprotein 2; immunoglobulin heavy variable 4-28
16797542	2.24	3.79	-2.92	0.011100	0.237162	IGHV1-45	immunoglobulin heavy variable 1-45; immunoglobulin heavy constant mu
16797555	6.35	7.4	-2.08	0.024262	0.237162	IGHV3-48	immunoglobulin heavy variable 3-48; immunoglobulin heavy constant gamma 1 (G1m marker); immunoglobulin heavy constant mu
16797559	3.13	4.48	-2.55	0.009363	0.237162
16797570	2.66	4.08	-2.67	0.020954	0.237162	IGHV1-58	immunoglobulin heavy variable 1-58
16797574	4.89	6.35	-2.75	0.033188	0.237162	IGHV4-59	immunoglobulin heavy variable 4-59
16797591	0	2.59	-6.02	0.004580	0.237162
16797599	0.13	2.7	-5.93	0.002356	0.237162	IGHV3-72	immunoglobulin heavy variable 3-72
16797603	4.32	5.66	-2.55	0.048399	0.237162	IGHV3-73	immunoglobulin heavy variable 3-73; immunoglobulin heavy constant gamma 1 (G1m marker)
16797660	4.61	5.62	-2.02	0.011959	0.237162	RNU6-1235P	RNA, U6 small nuclear 1235, pseudogene; RNA, U6 small nuclear 498, pseudogene; RNA, U6 small nuclear 69, pseudogene; RNA, U6 small nuclear 331, pseudogene
16797667	2.72	4.27	-2.92	0.001697	0.237162	LINC01193	long intergenic non-protein coding RNA 1193; novel transcript
16797683	4.61	5.62	-2.02	0.011959	0.237162	RNU6-1235P	RNA, U6 small nuclear 1235, pseudogene; RNA, U6 small nuclear 498, pseudogene; RNA, U6 small nuclear 69, pseudogene; RNA, U6 small nuclear 331, pseudogene
16797978	2.04	3.42	-2.61	0.016439	0.237162
16798014	4.5	5.81	-2.49	0.043803	0.237162	NPAP1	nuclear pore associated protein 1
16798018	4.76	5.89	-2.19	0.041708	0.237162
16798136	4.19	5.35	-2.24	0.028029	0.237162	IPW	imprinted in Prader-Willi syndrome (non-protein coding); small nucleolar RNA, C/D box 107; Prader Willi/Angelman region RNA, SNRPN neighbor; small nucleolar RNA, C/D box 116-4; small nucleolar RNA, C/D box 116-22; small nucleolar RNA, C/D box 115-7; small nucleolar RNA, C/D box 115-13; small nucleolar RNA, C/D box 115-26; small nucleolar RNA, C/D box 116-28; uncharacterized LOC101930404; small nu…
16798200	2.35	4.06	-3.27	0.033828	0.237162	SNORD116-18	small nucleolar RNA, C/D box 116-18; small nuclear ribonucleoprotein polypeptide N
16798282	1.27	3.22	-3.88	0.036487	0.237162	SNORD115-8	small nucleolar RNA, C/D box 115-8
16798290	4.67	6.18	-2.85	0.002988	0.237162	IPW	imprinted in Prader-Willi syndrome (non-protein coding); small nucleolar RNA, C/D box 107; Prader Willi/Angelman region RNA, SNRPN neighbor; small nucleolar RNA, C/D box 116-4; small nucleolar RNA, C/D box 116-22; small nucleolar RNA, C/D box 115-7; small nucleolar RNA, C/D box 115-13; small nucleolar RNA, C/D box 115-26; small nucleolar RNA, C/D box 116-28; uncharacterized LOC101930404; small nu…
16798406	0	2.52	-5.72	0.009126	0.237162	SNORD115-31	small nucleolar RNA, C/D box 115-31
16798451	2.61	4.4	-3.44	0.035519	0.237162	LOC100128714	uncharacterized LOC100128714; novel transcript
16798525	4.53	6.06	-2.89	0.015643	0.237162	AC090696.2	novel transcript, antisense to OCA2
16798604	3.13	4.34	-2.32	0.023301	0.237162	LOC100289656	Dexi homolog (mouse) pseudogene; taspase, threonine aspartase, 1 (TASP1) pseudogene
16798624	2.47	4.62	-4.45	0.016682	0.237162	APBA2	amyloid beta (A4) precursor protein-binding, family A, member 2
16798951	2.59	4.05	-2.75	0.023968	0.237162	GREM1	gremlin 1, DAN family BMP antagonist; gremlin 1
16798962	3.05	4.99	-3.84	0.012958	0.237162
16798965	5.22	6.33	-2.16	0.003540	0.237162	RYR3	ryanodine receptor 3
16799154	1.98	4.52	-5.84	0.035314	0.237162	LOC100507480	uncharacterized LOC100507480; novel transcript
16799162	5.19	6.22	-2.05	0.031795	0.237162	RP11-475A13.2	novel transcript
16799299	3.99	5.29	-2.47	0.010445	0.237162
16799302	4.47	5.73	-2.39	0.000318	0.237162
16799495	4.08	5.29	-2.32	0.033894	0.237162	PHGR1	proline/histidine/glycine-rich 1
16799724	4.65	5.79	-2.2	0.018574	0.237162	DLL4	delta-like 4 (Drosophila)
16800295	5.26	6.3	-2.06	0.014895	0.237162
16800299	5.26	6.3	-2.06	0.014895	0.237162
16800491	3.53	4.8	-2.41	0.022889	0.237162	C15orf43	chromosome 15 open reading frame 43
16800667	5.04	6.62	-2.98	0.047131	0.237162	RP11-96O20.2	novel transcript
16800692	3.69	4.79	-2.15	0.012572	0.237162	RP11-718O11.1	novel transcript
16800779	2.85	4.24	-2.63	0.008095	0.237162	CTXN2	cortexin 2
16801280	3.29	4.55	-2.39	0.049492	0.237162	RP11-548M13.1	novel transcript
16801395	4.22	5.26	-2.06	0.046040	0.237162	LINC01413	long intergenic non-protein coding RNA 1413; novel transcript
16801400	3.85	5.45	-3.03	0.007357	0.237162	CGNL1	cingulin-like 1; uncharacterized LOC101930344; uncharacterized LOC101930349
16801554	4.16	5.27	-2.16	0.012155	0.237162	AC025918.2	novel transcript
16801604	4.54	5.96	-2.67	0.021985	0.237162	GCNT3	glucosaminyl (N-acetyl) transferase 3, mucin type
16801682	4.98	6.07	-2.13	0.041913	0.237162	LOC101928850	uncharacterized LOC101928850; novel transcript
16801685	3.91	5.15	-2.36	0.020252	0.237162	LOC100506530	uncharacterized LOC100506530; novel transcript
16801691	3.78	4.93	-2.22	0.018563	0.237162	LOC101928907	uncharacterized LOC101928907; novel transcript, antisense to VPS13C
16801830	5.07	6.08	-2.01	0.012888	0.237162	RP11-69G7.1	novel transcript
16801880	4.12	5.38	-2.4	0.009881	0.237162	RP11-321G12.1	novel transcript; uncharacterized LOC102723344
16802038	1.95	0	3.86	0.021740	0.237162	RP11-702L15.4	novel transcript, sense intronic to ZNF609
16802088	4.81	5.99	-2.26	0.041963	0.237162	SLC51B	solute carrier family 51, beta subunit
16802095	4.44	5.68	-2.36	0.026768	0.237162	KBTBD13	kelch repeat and BTB (POZ) domain containing 13
16802247	4.04	5.17	-2.18	0.008029	0.237162
16802251	5.23	6.51	-2.42	0.019326	0.237162	SMAD3	SMAD family member 3
16802596	3.97	5.06	-2.13	0.036306	0.237162	RNU6-745P	RNA, U6 small nuclear 745, pseudogene
16802677	4.1	5.23	-2.19	0.041522	0.237162
16802843	4.1	5.43	-2.53	0.020524	0.237162	REC114	REC114 meiotic recombination protein; chromosome 15 open reading frame 60
16802851	2.43	4.17	-3.36	0.020777	0.237162
16802886	3.1	4.4	-2.46	0.049536	0.237162	TBC1D21	TBC1 domain family, member 21
16802900	2.67	5.02	-5.11	0.015945	0.237162
16802967	4.25	5.72	-2.77	0.013139	0.237162	CCDC33	coiled-coil domain containing 33; Coiled-coil domain-containing protein 33
16803050	5.4	6.68	-2.42	0.039874	0.237162	CYP1A2	cytochrome P450, family 1, subfamily A, polypeptide 2
16803076	5.2	6.22	-2.03	0.013916	0.237162	LMAN1L	lectin, mannose-binding, 1 like; complexin 3; novel transcript
16803098	3.36	5.22	-3.64	0.005156	0.237162	CPLX3	complexin 3; novel transcript
16803396	3.86	5.33	-2.76	0.004595	0.237162	LOC101929457	uncharacterized LOC101929457; novel transcript
16803620	1.72	3.15	-2.7	0.013019	0.237162
16803901	4.62	5.64	-2.03	0.036099	0.237162	ADAMTS7P1	ADAMTS7 pseudogene 1
16804077	3.26	4.52	-2.39	0.022901	0.237162
16804234	3.51	4.75	-2.37	0.024203	0.237162	RP11-245C17.2	novel transcript, antisense to SEC11A
16804249	3.38	4.85	-2.76	0.042001	0.237162	RP11-7M10.2	novel transcript
16804268	2.39	4.04	-3.13	0.016614	0.237162	SLC28A1	solute carrier family 28 (concentrative nucleoside transporter), member 1; solute carrier family 28 (sodium-coupled nucleoside transporter), member 1
16804412	0.5	3.05	-5.87	0.037026	0.237162	RNU6-231P	RNA, U6 small nuclear 231, pseudogene
16804442	0.84	4.16	-10.02	0.005032	0.237162	RP11-133L19.2	novel transcript
16804446	2.44	4.01	-2.96	0.009342	0.237162	RP11-138H10.2	novel transcript
16804453	3.53	4.55	-2.03	0.019988	0.237162	NTRK3-AS1	NTRK3 antisense RNA 1; novel transcript
16804602	5.92	7.06	-2.21	0.025203	0.237162	LINC00925	long intergenic non-protein coding RNA 925; novel transcript
16804658	4.52	5.59	-2.1	0.013084	0.237162	WDR93	WD repeat domain 93; WD repeat-containing protein 93
16804760	4.51	5.8	-2.44	0.000497	0.237162	TTLL13	tubulin tyrosine ligase-like family, member 13; novel protein
16805115	4.2	5.99	-3.46	0.009640	0.237162	LOC101926911	uncharacterized LOC101926911; novel transcript, antisense to VPS33B
16805192	4.42	5.89	-2.77	0.030357	0.237162	ST8SIA2	ST8 alpha-N-acetyl-neuraminide alpha-2,8-sialyltransferase 2
16805213	3.94	4.98	-2.05	0.039673	0.237162	RP11-386M24.3	novel transcript
16805324	3.97	4.98	-2.01	0.045787	0.237162	RP11-739G5.1	novel transcript
16805382	1.48	3.79	-4.97	0.003995	0.237162	RP11-57P19.1	novel transcript
16805388	4.68	5.82	-2.21	0.034530	0.237162
16805436	4.93	6.22	-2.46	0.008657	0.237162	RP11-522B15.3	novel transcript
16805446	0	2.54	-5.8	0.034321	0.237162	RN7SKP254	RNA, 7SK small nuclear pseudogene 254
16805460	1.25	3.6	-5.08	0.001654	0.237162	CTD-2147F2.1	novel transcript
16805538	3.74	4.98	-2.36	0.035648	0.237162
16805632	5.17	6.2	-2.03	0.008295	0.237162	CTD-3076O17.1	novel transcript, antisense to ADAMTS17; uncharacterized LOC102724973
16805677	4.46	5.67	-2.32	0.022631	0.237162	RP11-66B24.5	novel transcript
16805681	4.41	5.56	-2.21	0.031128	0.237162
16805684	0	2.5	-5.65	0.023864	0.237162	ALDH1A3	aldehyde dehydrogenase 1 family, member A3; novel transcript
16805942	4.2	5.64	-2.71	0.023181	0.237162	GOLGA8DP	golgin A8 family, member D, pseudogene; golgin A8 family, member E
16806063	3.93	5.17	-2.36	0.042577	0.237162
16806139	3.77	5.52	-3.35	0.015879	0.237162	AC124997.1	novel transcript
16806178	3.46	4.72	-2.4	0.002253	0.237162	MIR4715	microRNA 4715
16806185	4	5.33	-2.51	0.041902	0.237162
16806237	4.31	5.43	-2.16	0.038469	0.237162	RNA5SP391	RNA, 5S ribosomal pseudogene 391
16806239	3.19	4.8	-3.05	0.028142	0.237162	RP11-100M12.1	novel transcript, antisense to GABRG3
16806445	4.48	5.59	-2.16	0.039958	0.237162	FAM189A1	family with sequence similarity 189, member A1
16806465	3.69	5.18	-2.81	0.023097	0.237162	CTD-3118D7.1	novel transcript
16806813	3.32	4.75	-2.7	0.021670	0.237162	LOC101928134	uncharacterized LOC101928134; novel transcript antisense to RYR3
16806999	3.93	5.3	-2.57	0.017711	0.237162	GOLGA8A	golgin A8 family, member A; golgin A8 family, member B; uncharacterized LOC101930583; golgi autoantigen, golgin subfamily a, 8B
16807077	1.99	3.73	-3.35	0.006890	0.237162	RP11-323I15.5	novel transcript
16807119	4.66	5.77	-2.15	0.010704	0.237162	CSNK1A1P1	casein kinase 1, alpha 1 pseudogene 1
16807183	3.23	5.32	-4.25	0.016240	0.237162	RP11-1008C21.2	novel transcript
16807223	3.01	4.42	-2.65	0.002747	0.237162	LOC102724253	uncharacterized LOC102724253
16807257	4.92	5.96	-2.06	0.049130	0.237162	RP11-462P6.1	novel transcript
16807271	5.65	6.68	-2.04	0.030287	0.237162	FSIP1	fibrous sheath interacting protein 1
16807337	6.01	7.23	-2.32	0.025276	0.237162	C15orf56	chromosome 15 open reading frame 56
16807396	3.52	5.25	-3.3	0.040327	0.237162
16807761	0	3.95	-15.5	0.042370	0.237162	MIR4310	microRNA 4310
16807772	5.14	6.5	-2.57	0.021170	0.237162	PLA2G4E	phospholipase A2, group IVE
16807820	4.43	5.7	-2.42	0.004885	0.237162	PLA2G4F	phospholipase A2, group IVF
16808296	4.87	6.32	-2.73	0.021408	0.237162	RNU6-354P	RNA, U6 small nuclear 354, pseudogene; RNA, U6 small nuclear 610, pseudogene
16808338	4.87	6.32	-2.73	0.021408	0.237162	RNU6-354P	RNA, U6 small nuclear 354, pseudogene; RNA, U6 small nuclear 610, pseudogene
16808609	5.27	6.33	-2.08	0.024771	0.237162	DUOXA1	dual oxidase maturation factor 1
16808657	3.4	4.59	-2.29	0.007658	0.237162	LOC101928414	uncharacterized LOC101928414; novel transcript, antisense to SLC28A2
16808714	3.28	4.7	-2.68	0.008457	0.237162
16808735	4.8	5.94	-2.21	0.032853	0.237162	LOC101928442	uncharacterized LOC101928442; novel transcript
16808778	3.9	5.59	-3.22	0.025221	0.237162	RP11-605F22.2	novel transcript
16808871	3.24	4.46	-2.33	0.013626	0.237162
16809219	5.49	6.99	-2.83	0.023641	0.237162	TNFAIP8L3	tumor necrosis factor, alpha-induced protein 8-like 3
16809403	2.92	4.07	-2.23	0.044879	0.237162	MYO5C	myosin VC
16809876	4.7	5.7	-2.01	0.007642	0.237162	LOC101928694	uncharacterized LOC101928694; novel transcript, antisense to LIPC
16810061	4.33	6.8	-5.55	0.001289	0.237162	RP11-82L7.4	novel transcript
16810341	6.08	7.28	-2.29	0.008048	0.237162	CA12	carbonic anhydrase XII
16810358	2.83	4.31	-2.79	0.021238	0.237162	AC007950.1	novel transcript
16810468	4.04	5.06	-2.02	0.026489	0.237162	MIR422A	microRNA 422a
16810572	4.58	5.96	-2.59	0.024918	0.237162	RBPMS2	RNA binding protein with multiple splicing 2
16810657	3.7	5.18	-2.79	0.041442	0.237162
16810886	1.5	2.68	-2.26	0.023914	0.237162	MIR4511	microRNA 4511
16810996	3.9	4.95	-2.08	0.039217	0.237162	RP11-798K3.3	novel transcript; uncharacterized LOC102723481
16811175	5.24	6.34	-2.14	0.036555	0.237162	RP11-279F6.2	novel transcript
16811179	4.92	6.21	-2.45	0.043606	0.237162
16811420	5.69	6.75	-2.09	0.040074	0.237162	CELF6	CUGBP, Elav-like family member 6; novel transcript; novel protein
16811758	4.26	5.42	-2.23	0.003709	0.237162
16812014	4.58	5.71	-2.2	0.046063	0.237162	LINGO1	leucine rich repeat and Ig domain containing 1
16812042	4.13	5.21	-2.12	0.010454	0.237162	LOC440292	uncharacterized LOC440292
16812102	3.16	4.68	-2.86	0.021427	0.237162
16812354	3.39	5.14	-3.38	0.035474	0.237162	LINC00927	long intergenic non-protein coding RNA 927; novel transcript
16812572	6.4	7.4	-2.01	0.045522	0.237162	LOC80154	golgin A2 pseudogene; Golgin subfamily A member 2 pseudogene; golgin A2 pseudogene 7; golgin subfamily A member 2-like protein 3-like; Golgin subfamily A pseudogene; golgin subfamily A pseudogene
16812922	3.79	4.81	-2.03	0.001123	0.237162	RP11-182L7.1	novel transcript, antisense to AGBL1
16812925	1.15	4.12	-7.87	0.024113	0.237162	RP11-133L19.1	novel transcript, antisense to AGBL1; uncharacterized LOC102724452
16813026	5.14	6.29	-2.22	0.020256	0.237162	RP11-343B18.2	novel transcript
16813058	5.94	7.36	-2.68	0.022082	0.237162	MFGE8	milk fat globule-EGF factor 8 protein
16813173	4.7	5.9	-2.3	0.013854	0.237162	PLIN1	perilipin 1
16813199	6.68	7.74	-2.08	0.033800	0.237162	MESP1	mesoderm posterior basic helix-loop-helix transcription factor 1; mesoderm posterior 1 homolog (mouse)
16813425	3.33	4.71	-2.6	0.046318	0.237162
16813462	4.19	5.96	-3.41	0.005915	0.237162	RGMA	repulsive guidance molecule family member a; RGM domain family, member A
16813632	2.02	4.15	-4.4	0.013356	0.237162
16813669	4.58	5.89	-2.48	0.048306	0.237162	FAM169B	family with sequence similarity 169, member B
16813961	3.6	4.67	-2.1	0.014123	0.237162
16814303	4.35	5.82	-2.78	0.006566	0.237162	NHLRC4	NHL repeat containing 4; phosphatidylinositol glycan anchor biosynthesis, class Q
16814366	5.29	6.35	-2.09	0.035619	0.237162	MSLN	mesothelin
16814474	6.93	7.96	-2.03	0.013898	0.237162	RHBDL1	rhomboid, veinlet-like 1 (Drosophila)
16814628	4.1	5.96	-3.64	0.024094	0.237162	TPSD1	tryptase delta 1
16814738	4.38	5.7	-2.49	0.041481	0.237162	TMEM204	transmembrane protein 204
16814823	3.12	4.64	-2.87	0.022881	0.237162	MIR3177	microRNA 3177
16814915	4.18	5.83	-3.13	0.040639	0.237162	SLC9A3R2	solute carrier family 9, subfamily A (NHE3, cation proton antiporter 3), member 3 regulator 2; solute carrier family 9 (sodium/hydrogen exchanger), member 3 regulator 2
16815052	6.04	7.13	-2.12	0.035594	0.237162	DNASE1L2	deoxyribonuclease I-like 2
16815342	3.93	5.28	-2.55	0.008097	0.237162	MMP25	matrix metallopeptidase 25
16815435	2.6	4.3	-3.24	0.027711	0.237162	OR2C1	olfactory receptor, family 2, subfamily C, member 1
16815540	3.55	4.62	-2.09	0.048672	0.237162	C16orf96	chromosome 16 open reading frame 96
16815709	0	1.86	-3.64	0.028269	0.237162	RNU7-99P	RNA, U7 small nuclear 99 pseudogene
16815713	0.9	2.6	-3.26	0.048276	0.237162
16815715	2.74	3.83	-2.12	0.042865	0.237162
16815787	0	2.17	-4.51	0.031595	0.237162	RNA5SP404	RNA, 5S ribosomal pseudogene 404
16815789	4.13	5.16	-2.04	0.046659	0.237162
16815810	1.64	3.67	-4.09	0.000128	0.237162	RNU6-633P	RNA, U6 small nuclear 633, pseudogene
16815903	2.26	4.01	-3.36	0.011425	0.237162
16816016	3.8	5.12	-2.49	0.046174	0.237162	MIR193B	microRNA 193b
16816136	2.29	4.27	-3.94	0.025317	0.237162	MIR3179-2	microRNA 3179-2; microRNA 3179-1; microRNA 3179-3
16816364	3.88	5.05	-2.26	0.009426	0.237162
16816386	2.27	3.75	-2.79	0.007923	0.237162	TMC7	transmembrane channel-like 7
16816675	4.67	5.96	-2.45	0.002281	0.237162	CRYM-AS1	CRYM antisense RNA 1; non-protein coding RNA 169
16816690	0	3.57	-11.85	0.001002	0.237162
16816704	1.36	3.77	-5.32	0.010806	0.237162	OTOA	otoancorin
16816962	5.76	6.89	-2.19	0.020743	0.237162	SCNN1G	sodium channel, non-voltage-gated 1, gamma subunit; sodium channel, nonvoltage-gated 1, gamma
16817077	2.66	4.26	-3.02	0.022322	0.237162	AC004125.3	novel transcript
16817113	4.01	5.43	-2.66	0.023487	0.237162	CTD-2540M10.1	novel transcript
16817318	0.62	3.23	-6.1	0.039756	0.237162
16817326	3.87	4.97	-2.14	0.049251	0.237162
16817328	5.77	6.96	-2.29	0.024671	0.237162	APOBR	apolipoprotein B receptor
16817601	5.89	6.97	-2.11	0.025893	0.237162	LOC606724	coronin, actin binding protein, 1A pseudogene; coronin, actin binding protein, 1A
16817881	2.75	4.46	-3.27	0.011798	0.237162
16817883	4.48	5.54	-2.08	0.030431	0.237162	ITGAL	integrin, alpha L (antigen CD11A (p180), lymphocyte function-associated antigen 1; alpha polypeptide)
16818064	4.88	6.24	-2.57	0.021133	0.237162	CTF1	cardiotrophin 1
16818114	5.97	7.15	-2.28	0.039694	0.237162	HSD3B7	hydroxy-delta-5-steroid dehydrogenase, 3 beta- and steroid delta-isomerase 7
16818231	5.22	6.34	-2.18	0.047034	0.237162	TRIM72	tripartite motif containing 72, E3 ubiquitin protein ligase; tripartite motif containing 72
16818466	4.25	5.63	-2.61	0.016473	0.237162
16818522	3.96	5.38	-2.68	0.048998	0.237162	RNA5-8SP2	RNA, 5.8S ribosomal pseudogene 2
16818565	5.54	6.86	-2.5	0.000456	0.237162	RNA5SP408	RNA, 5S ribosomal pseudogene 408
16818668	3.28	4.84	-2.94	0.049731	0.237162	RP11-523L20.1	novel transcript
16818722	4.25	5.66	-2.65	0.019857	0.237162
16818877	2.94	4.54	-3.05	0.004226	0.237162	LOC102724975	collagen alpha-3(IV) chain-like; novel transcript, antisense to SALL1
16818886	4.57	5.98	-2.66	0.015402	0.237162
16818897	1.05	4.01	-7.77	0.035093	0.237162	LOC102467079	uncharacterized LOC102467079; novel transcript, antisense to novel protein
16818919	3.39	4.5	-2.15	0.011527	0.237162
16818977	2.73	3.97	-2.37	0.043043	0.237162	LOC102723373	uncharacterized LOC102723373; novel transcript
16819152	5.08	6.38	-2.45	0.038814	0.237162	CES1	carboxylesterase 1; liver carboxylesterase 1-like; uncharacterized LOC100653086; carboxylesterase 1 pseudogene 1; carboxylesterase 1 pseudogene 2
16819213	3.28	5.11	-3.57	0.020254	0.237162	MT1L	metallothionein 1L (gene/pseudogene); nuclear transport factor 2; metallothionein 1L; metallothionein 1M
16819355	3.64	4.97	-2.51	0.033065	0.237162	NLRC5	NLR family, CARD domain containing 5
16819478	4.1	5.36	-2.39	0.008875	0.237162	CCL22	chemokine (C-C motif) ligand 22
16819490	6.33	7.53	-2.31	0.045933	0.237162	CCL17	chemokine (C-C motif) ligand 17
16819685	4.56	5.63	-2.1	0.043566	0.237162
16819714	0.72	3.21	-5.6	0.003487	0.237162	RNU6-103P	RNA, U6 small nuclear 103, pseudogene
16819749	3.63	4.73	-2.14	0.006002	0.237162	LOC101927605	uncharacterized LOC101927605; uncharacterized LOC102723523; novel transcript
16819848	4.29	5.86	-2.97	0.010597	0.237162	CMTM2	CKLF-like MARVEL transmembrane domain containing 2
16820164	2.37	4	-3.11	0.032378	0.237162
16820333	5.75	6.87	-2.16	0.013515	0.237162	NRN1L	neuritin 1-like; novel transcript
16820386	2.93	4.19	-2.39	0.006679	0.237162
16820457	2.83	4.53	-3.24	0.044369	0.237162
16820460	2.91	4.72	-3.5	0.002946	0.237162
16820655	2.04	4.49	-5.44	0.037998	0.237162	CLEC18A	C-type lectin domain family 18, member A
16820838	3.74	5.1	-2.57	0.042047	0.237162
16820845	3.6	5.14	-2.9	0.035291	0.237162	LOC102725314	uncharacterized LOC102725314
16820937	3.37	4.99	-3.07	0.027640	0.237162	HP	haptoglobin
16821045	3.13	4.95	-3.52	0.011995	0.237162	RNU6-237P	RNA, U6 small nuclear 237, pseudogene
16821326	3.98	5.3	-2.49	0.038224	0.237162	PLCG2	phospholipase C, gamma 2 (phosphatidylinositol-specific); novel transcript
16821396	5.22	6.29	-2.1	0.002881	0.237162	MIR3182	microRNA 3182
16821425	4.9	6.3	-2.64	0.022787	0.237162	NECAB2	N-terminal EF-hand calcium binding protein 2
16821467	5.04	6.79	-3.36	0.005432	0.237162	WFDC1	WAP four-disulfide core domain 1
16821537	4.73	5.78	-2.06	0.017547	0.237162
16821541	2.16	4.35	-4.58	0.041368	0.237162	CRISPLD2	cysteine-rich secretory protein LCCL domain containing 2
16821639	5.55	6.85	-2.46	0.026061	0.237162
16821667	5.14	6.58	-2.7	0.030281	0.237162
16821683	4.66	5.71	-2.08	0.002667	0.237162
16821707	3.74	4.85	-2.16	0.000528	0.237162	LOC101928737	uncharacterized LOC101928737; novel transcript
16821734	4.1	5.19	-2.13	0.042340	0.237162
16821777	4.2	5.83	-3.09	0.023246	0.237162
16822581	5.67	6.84	-2.26	0.047442	0.237162	RPUSD1	RNA pseudouridylate synthase domain containing 1
16822595	5.42	6.47	-2.07	0.033133	0.237162	LMF1	lipase maturation factor 1
16822961	4.94	6.16	-2.32	0.046166	0.237162	PKD1	polycystic kidney disease 1 (autosomal dominant); polycystin-1-like
16823041	4.28	6	-3.31	0.044101	0.237162	MIR3180-4	microRNA 3180-4; microRNA 3180-5
16823169	4.65	6	-2.56	0.012816	0.237162	PRSS27	protease, serine 27
16823290	5.91	6.94	-2.04	0.021773	0.237162	ZNF205-AS1	ZNF205 antisense RNA 1; novel transcript, antisense to ZNF205
16823309	3.75	5.31	-2.95	0.046206	0.237162	MEFV	Mediterranean fever
16823334	4.59	5.63	-2.05	0.000844	0.237162	MTRNR2L4	MT-RNR2-like 4
16823365	5.11	6.23	-2.17	0.033470	0.237162	NLRC3	NLR family, CARD domain containing 3
16823585	5.33	6.76	-2.7	0.043524	0.237162	RP11-709D24.6	novel transcript, antisense to MGRN1
16823624	4.7	5.8	-2.15	0.020597	0.237162	2012-09-01	septin 12
16823822	3.48	4.51	-2.05	0.015818	0.237162
16823838	3.78	4.88	-2.14	0.018304	0.237162	TEKT5	tektin 5
16823869	4.07	5.17	-2.15	0.033440	0.237162	TNP2	transition protein 2 (during histone to protamine replacement)
16823984	3.48	5.25	-3.4	0.001892	0.237162	BCAR4	breast cancer anti-estrogen resistance 4 (non-protein coding); novel transcript
16824123	6.24	7.48	-2.38	0.022307	0.237162	MIR3180-3	microRNA 3180-3; microRNA 3180-1; microRNA 3180-2
16824191	5.82	7.2	-2.6	0.036041	0.237162	MIR3180-4	microRNA 3180-4
16825005	3.17	4.67	-2.83	0.046639	0.237162
16825193	1.2	3.28	-4.22	0.019256	0.237162	AC002331.1	putative novel transcript
16825250	3.19	4.23	-2.06	0.032743	0.237162
16825406	3.87	4.97	-2.14	0.049251	0.237162
16825408	3.87	4.97	-2.14	0.049251	0.237162
16826004	4.6	5.8	-2.3	0.035411	0.237162	PYDC1	PYD (pyrin domain) containing 1
16826010	4.32	5.57	-2.39	0.017250	0.237162	COX6A2	cytochrome c oxidase subunit VIa polypeptide 2
16826118	4.61	5.82	-2.31	0.009826	0.237162	LOC100505948	uncharacterized LOC100505948; novel transcript
16826126	3.6	5.24	-3.12	0.021025	0.237162	RP11-80F22.10	zinc finger protein 670 (ZNF670) pseudogene
16826381	9.59	10.7	-2.15	0.008479	0.237162	CBLN1	cerebellin 1 precursor
16826387	4.06	5.35	-2.45	0.036873	0.237162
16826510	2.32	4.48	-4.46	0.010598	0.237162	TOX3	TOX high mobility group box family member 3
16826586	6.23	7.34	-2.16	0.045225	0.237162	IRX3	iroquois homeobox 3
16826595	4.15	5.37	-2.33	0.032927	0.237162	LOC100996345	uncharacterized LOC100996345; novel transcript
16826626	4.29	5.35	-2.09	0.005390	0.237162	RP11-26L20.3	novel transcript, antisense to IRX6
16827007	1.39	2.69	-2.47	0.038437	0.237162
16827037	1.52	3.86	-5.06	0.002584	0.237162	RN7SKP76	RNA, 7SK small nuclear pseudogene 76
16827094	1.59	3.66	-4.19	0.044549	0.237162
16827120	4.66	5.72	-2.09	0.003089	0.237162	TK2	thymidine kinase 2, mitochondrial
16827280	3.79	5.8	-4.04	0.027036	0.237162	MIR328	microRNA 328
16827324	5.07	6.46	-2.61	0.016678	0.237162	KCTD19	potassium channel tetramerization domain containing 19; potassium channel tetramerisation domain containing 19
16827546	4.93	6.12	-2.29	0.042429	0.237162	DPEP2	dipeptidase 2
16827574	4.6	5.89	-2.44	0.010539	0.237162	ESRP2	epithelial splicing regulatory protein 2; microRNA 6773
16827606	5.93	7.04	-2.15	0.037777	0.237162	SMPD3	sphingomyelin phosphodiesterase 3, neutral membrane (neutral sphingomyelinase II)
16827620	4.55	5.71	-2.23	0.045938	0.237162
16827874	4.75	6.52	-3.41	0.047440	0.237162	HYDIN	HYDIN, axonemal central pair apparatus protein; HYDIN2, axonemal central pair apparatus protein (pseudogene); hydrocephalus-inducing protein homolog; hydrocephalus inducing homolog (mouse)
16828003	4.13	5.34	-2.32	0.004551	0.237162
16828547	0.98	3.54	-5.89	0.012382	0.237162
16828599	1.61	3.59	-3.94	0.049324	0.237162	LOC102724084	uncharacterized LOC102724084; novel transcript, antisense DYNLRB2
16828617	2.99	4.56	-2.97	0.000322	0.237162	LOC100996425	uncharacterized LOC100996425; novel transcript
16828872	4.93	6.17	-2.36	0.013418	0.237162	LOC101928502	uncharacterized LOC101928502
16828875	1.99	4.08	-4.27	0.002696	0.237162
16828913	4.24	5.3	-2.09	0.032332	0.237162	RNU1-103P	RNA, U1 small nuclear 103, pseudogene
16828915	2.96	4.11	-2.21	0.013248	0.237162
16828918	3.23	4.52	-2.45	0.023328	0.237162
16828925	4.17	5.42	-2.37	0.014814	0.237162	RP11-805I24.4	novel transcript
16828949	3.19	4.26	-2.1	0.029976	0.237162
16828977	3.86	5.17	-2.46	0.008871	0.237162
16828994	3.83	5.18	-2.55	0.013252	0.237162	LOC101928614	uncharacterized LOC101928614; novel transcript
16829096	4.17	5.87	-3.24	0.034683	0.237162	CA5A	carbonic anhydrase VA, mitochondrial
16829526	4.49	6.18	-3.23	0.023675	0.237162
16829664	2.59	4.18	-3	0.045642	0.237162
16829688	4.31	6.11	-3.47	0.049761	0.237162	RP11-74E22.3	novel transcript, antisense to CLUH
16829722	8.19	9.39	-2.29	0.020838	0.237162	OR1D4	olfactory receptor, family 1, subfamily D, member 4 (gene/pseudogene)
16829726	6.24	7.38	-2.2	0.036707	0.237162	OR3A3	olfactory receptor, family 3, subfamily A, member 3
16829782	3.7	5.33	-3.1	0.016037	0.237162
16829894	4.42	6.13	-3.27	0.037130	0.237162	PLD2	phospholipase D2
16830013	5.21	6.29	-2.12	0.028551	0.237162	RP5-1050D4.2	novel transcript, antisense to CAMTA2
16830142	2.85	5.16	-4.96	0.015500	0.237162	CTC-524C5.5	novel transcript
16830152	5	6.16	-2.23	0.008436	0.237162	LOC339166	uncharacterized LOC339166; WSC domain containing 1
16830171	3.07	4.58	-2.84	0.008893	0.237162	RNU6-1264P	RNA, U6 small nuclear 1264, pseudogene
16830295	4.77	5.79	-2.04	0.020706	0.237162	SLC16A13	solute carrier family 16, member 13; solute carrier family 16, member 13 (monocarboxylic acid transporter 13); Josephin domain containing 1
16830484	3.25	4.32	-2.11	0.024897	0.237162	SLC35G6	solute carrier family 35, member G6
16830905	5.28	6.68	-2.63	0.003171	0.237162	MIR4314	microRNA 4314
16831004	3.85	5.03	-2.26	0.034022	0.237162
16831024	5.32	6.46	-2.21	0.016879	0.237162	AC087501.1	novel transcript, antisense to STX8
16831085	4.18	5.86	-3.21	0.016651	0.237162	MYHAS	myosin heavy chain gene cluster antisense RNA; novel transcript
16831110	2.6	4.13	-2.9	0.030612	0.237162
16831219	4.12	5.26	-2.21	0.029132	0.237162	LINC00670	long intergenic non-protein coding RNA 670
16831278	4.88	6.37	-2.82	0.007606	0.237162	CDRT15P1	CMT1A duplicated region transcript 15 pseudogene 1
16831327	3.39	4.75	-2.58	0.028974	0.237162	LOC101928475	uncharacterized LOC101928475; novel transcript
16831429	3.31	4.88	-2.97	0.001021	0.237162	PIGL	phosphatidylinositol glycan anchor biosynthesis, class L
16831554	5.73	6.84	-2.15	0.022407	0.237162	AC104024.2	novel transcript
16831857	6.28	7.31	-2.05	0.014310	0.237162	FLJ35934	FLJ35934; novel transcript
16831890	4.77	5.91	-2.2	0.028299	0.237162	LGALS9C	lectin, galactoside-binding, soluble, 9C; lectin, galactoside-binding, soluble, 9B
16831928	0.58	2.88	-4.92	0.010837	0.237162	FBXW10	F-box and WD repeat domain containing 10
16832024	4.83	5.95	-2.18	0.003463	0.237162	GRAPL	GRB2-related adaptor protein-like
16832104	3.53	4.71	-2.27	0.019591	0.237162	SLC47A1	solute carrier family 47 (multidrug and toxin extrusion), member 1; solute carrier family 47, member 1
16832293	4.83	5.97	-2.21	0.011360	0.237162	KCNJ12	potassium inwardly-rectifying channel, subfamily J, member 12; potassium inwardly-rectifying channel, subfamily J, member 18; ATP-sensitive inward rectifier potassium channel 12-like
16832334	2.94	4.75	-3.5	0.006135	0.237162
16832350	5.14	6.47	-2.51	0.003176	0.237162	KSR1	kinase suppressor of ras 1
16832566	6.81	7.91	-2.15	0.040548	0.237162	SNORD42A	small nucleolar RNA, C/D box 42A; ribosomal protein L23a
16832717	5.23	6.24	-2.01	0.047831	0.237162
16832812	4.45	5.56	-2.16	0.020358	0.237162	TBC1D29	TBC1 domain family, member 29
16833017	3.16	5.02	-3.64	0.043243	0.237162	MIR193A	microRNA 193a
16833019	4.29	5.37	-2.11	0.005152	0.237162	AC003101.1	novel protein
16833136	4.41	5.55	-2.21	0.017701	0.237162
16833184	2.66	4.19	-2.89	0.005674	0.237162	LOC102724731	uncharacterized LOC102724731
16833204	2.97	4.38	-2.67	0.031268	0.237162	CCL2	chemokine (C-C motif) ligand 2
16833237	4.36	5.37	-2.02	0.047815	0.237162
16833343	4.78	5.98	-2.3	0.025642	0.237162	SNORD7	small nucleolar RNA, C/D box 7
16833876	5.08	6.19	-2.17	0.033471	0.237162	GRB7	growth factor receptor-bound protein 7
16833917	4.3	5.39	-2.13	0.008847	0.237162	LRRC3C	leucine rich repeat containing 3C
16834015	4.4	5.77	-2.58	0.024885	0.237162	RAPGEFL1	Rap guanine nucleotide exchange factor (GEF)-like 1
16834124	3.42	4.83	-2.67	0.043677	0.237162	KRTAP4-7	keratin associated protein 4-7; keratin associated protein 4-6; keratin-associated protein 4-7-like; keratin-associated protein 4-8-like; novel keratin associated protein 4 family member
16834154	4.39	5.42	-2.05	0.010013	0.237162	KRTAP9-4	keratin associated protein 9-4
16834194	2.73	3.99	-2.39	0.023062	0.237162	RNA5SP442	RNA, 5S ribosomal pseudogene 442
16834218	4.45	5.9	-2.74	0.031389	0.237162	KLHL10	kelch-like family member 10; kelch-like 10 (Drosophila)
16834632	3.57	5.12	-2.93	0.030626	0.237162	RNU6-971P	RNA, U6 small nuclear 971, pseudogene
16834687	4.71	5.88	-2.24	0.022582	0.237162	FAM215A	family with sequence similarity 215, member A (non-protein coding)
16835143	5.83	6.86	-2.04	0.011388	0.237162	MYL4	myosin, light chain 4, alkali; atrial, embryonic
16835299	4.64	5.93	-2.45	0.039519	0.237162	TBKBP1	TBK1 binding protein 1
16835423	4.3	5.67	-2.6	0.013805	0.237162	HOXB-AS2	HOXB cluster antisense RNA 2; novel transcript, antisense to HOX3
16835426	4.57	5.77	-2.29	0.036012	0.237162
16835556	4.66	5.86	-2.31	0.027475	0.237162	ABI3	ABI family, member 3
16835592	4.74	6.07	-2.51	0.031346	0.237162	NGFR	nerve growth factor receptor; nerve growth factor receptor (TNFR superfamily, member 16)
16835612	4.74	6.11	-2.58	0.006351	0.237162	RP11-613C6.2	novel transcript
16835656	5.14	6.22	-2.12	0.040955	0.237162	DLX4	distal-less homeobox 4
16835909	5.44	6.76	-2.51	0.027011	0.237162	EPN3	epsin 3
16836021	2.42	3.86	-2.7	0.020419	0.237162	ABCC3	ATP-binding cassette, sub-family C (CFTR/MRP), member 3
16836070	4.07	5.13	-2.08	0.004462	0.237162
16836103	4.54	5.63	-2.12	0.046122	0.237162
16836127	3.94	5.04	-2.14	0.040820	0.237162	RP11-481C4.1	novel transcript
16836179	4.26	5.56	-2.47	0.016057	0.237162	RP11-1018N14.3	novel transcript
16836194	3.13	4.63	-2.84	0.003580	0.237162
16836197	2.74	4.27	-2.89	0.021547	0.237162	C17orf112	chromosome 17 open reading frame 112
16836399	4.61	5.85	-2.36	0.004914	0.237162
16836414	3.53	5.1	-2.98	0.006252	0.237162	OR4D2	olfactory receptor, family 4, subfamily D, member 2
16836860	5.08	6.17	-2.13	0.014874	0.237162	LOC101927877	uncharacterized LOC101927877; novel transcript
16836863	2.93	4.64	-3.27	0.002358	0.237162
16836945	4.4	5.73	-2.51	0.008204	0.237162	KCNH6	potassium voltage-gated channel, subfamily H (eag-related), member 6
16837152	0.86	2.79	-3.82	0.002816	0.237162	RNA5SP445	RNA, 5S ribosomal pseudogene 445
16837158	2.93	4.27	-2.53	0.019785	0.237162	MIR634	microRNA 634
16837172	4.71	5.96	-2.38	0.013054	0.237162	CACNG4	calcium channel, voltage-dependent, gamma subunit 4
16837292	4.37	5.37	-2.01	0.027881	0.237162
16837366	3.15	4.33	-2.27	0.040316	0.237162	LOC101928122	uncharacterized LOC101928122; novel transcript
16837382	3.53	5.04	-2.85	0.009108	0.237162	KCNJ16	potassium inwardly-rectifying channel, subfamily J, member 16
16837402	3.05	4.6	-2.92	0.002749	0.237162	AC118653.2	novel transcript
16837461	3.2	4.47	-2.42	0.009422	0.237162
16837604	3.39	4.72	-2.51	0.044852	0.237162	LOC101928343	uncharacterized LOC101928343; novel transcript
16837661	4.75	5.82	-2.09	0.015399	0.237162	OTOP2	otopetrin 2
16837709	5.74	6.78	-2.05	0.038655	0.237162	SLC16A5	solute carrier family 16 (monocarboxylate transporter), member 5; solute carrier family 16, member 5 (monocarboxylic acid transporter 6)
16837820	4.93	6.03	-2.14	0.026438	0.237162	LLGL2	lethal giant larvae homolog 2 (Drosophila)
16838085	5.4	6.45	-2.07	0.040151	0.237162	PRCD	progressive rod-cone degeneration
16838238	3.31	4.56	-2.37	0.003743	0.237162
16838268	2.8	4.26	-2.76	0.016737	0.237162
16838405	3.81	5.46	-3.13	0.033268	0.237162
16838480	5.39	6.39	-2.01	0.019926	0.237162	LOC101928738	uncharacterized LOC101928738; novel transcript
16838836	3.85	5.82	-3.91	0.018302	0.237162
16839041	5.16	6.17	-2.02	0.021570	0.237162
16839104	4.18	5.28	-2.15	0.019390	0.237162
16839329	4.85	6.29	-2.71	0.044809	0.237162	MIR3183	microRNA 3183
16839550	2.89	4.12	-2.36	0.047234	0.237162	MIR132	microRNA 132
16839689	2.62	4.5	-3.67	0.037552	0.237162	OR1E1	olfactory receptor, family 1, subfamily E, member 1
16839732	4.98	6.04	-2.08	0.036080	0.237162	TRPV1	transient receptor potential cation channel, subfamily V, member 1; sedoheptulokinase; novel readthrough SHPK-TRPV1 protein
16839796	3.94	5.16	-2.33	0.003039	0.237162
16839833	4.67	5.8	-2.19	0.001739	0.237162	CTD-3195I5.5	novel transcript; chromosome 17 open reading frame 85
16840015	4.05	5.3	-2.37	0.013154	0.237162	AC118754.4	novel transcript
16840245	3.56	4.6	-2.07	0.036508	0.237162	SCIMP	SLP adaptor and CSK interacting membrane protein
16840253	3.59	4.85	-2.4	0.003402	0.237162
16840349	3.73	5.17	-2.72	0.045318	0.237162
16840362	5.19	6.68	-2.82	0.022395	0.237162	PITPNM3	PITPNM family member 3
16840464	4.55	5.93	-2.59	0.006819	0.237162	MIR497	microRNA 497; microRNA 195; mir-497-195 cluster host gene (non-protein coding); uncharacterized LOC284112
16841163	5.31	6.84	-2.9	0.029687	0.237162
16841166	3.36	4.77	-2.65	0.007196	0.237162	MYH13	myosin, heavy chain 13, skeletal muscle
16841340	2.28	4.43	-4.44	0.010072	0.237162	MYH2	myosin, heavy chain 2, skeletal muscle, adult
16841450	4.39	5.4	-2.01	0.037185	0.237162	PIRT	phosphoinositide-interacting regulator of transient receptor potential channels
16841461	4.46	5.71	-2.38	0.001679	0.237162
16841523	4.69	6.04	-2.55	0.017589	0.237162
16841553	3.65	5	-2.56	0.013018	0.237162	RP11-214O1.1	novel transcript
16841556	2.83	5.29	-5.5	0.038162	0.237162	FLJ45831	uncharacterized FLJ45831; novel transcript
16841577	3.52	4.55	-2.04	0.016096	0.237162	MIR4731	microRNA 4731
16841582	4.68	5.92	-2.37	0.042965	0.237162	AC005703.2	novel transcript
16841634	3.76	4.81	-2.07	0.013242	0.237162
16841683	5.07	6.27	-2.3	0.022746	0.237162	AC005324.6	novel transcript
16841689	3.81	5	-2.29	0.046442	0.237162	AC005324.7	putative novel transcript
16841778	5.25	6.42	-2.25	0.036989	0.237162	LRRC75A	leucine rich repeat containing 75A; family with sequence similarity 211, member A
16841817	3.84	5.28	-2.7	0.033620	0.237162	KRT17P1	keratin 17 pseudogene 1
16841846	3.71	4.89	-2.27	0.037712	0.237162
16842193	5.57	6.77	-2.3	0.001767	0.237162	LOC101928787	uncharacterized LOC101928787; novel transcript, antisense to SLC5A10
16842196	4.04	5.46	-2.68	0.011377	0.237162	FAM83G	family with sequence similarity 83, member G
16842206	2.53	4.6	-4.2	0.028653	0.237162	GRAP	GRB2-related adaptor protein
16842276	4.74	5.9	-2.24	0.042676	0.237162	AC004448.5	novel transcript
16842283	4.16	5.36	-2.3	0.035372	0.237162
16842436	0	2.1	-4.28	0.010237	0.237162
16842517	3.88	5.13	-2.38	0.033319	0.237162	NOS2	nitric oxide synthase 2, inducible
16842549	4.88	6.03	-2.22	0.039834	0.237162	LYRM9	LYR motif containing 9
16842566	4.82	5.9	-2.11	0.013084	0.237162
16842602	4.97	6.26	-2.43	0.038813	0.237162	VTN	vitronectin; SEBOX homeobox
16843074	3.32	5.03	-3.25	0.007858	0.237162	RNY4P13	RNA, Ro-associated Y4 pseudogene 13
16843125	3.79	5.43	-3.11	0.027234	0.237162	LOC101927093	uncharacterized LOC101927093; novel transcript
16843151	3.07	5.07	-4.01	0.003691	0.237162	AC091177.1	novel transcript
16843309	4.16	5.69	-2.88	0.003853	0.237162	CCL1	chemokine (C-C motif) ligand 1
16843393	5.66	6.83	-2.25	0.018724	0.237162	SLC35G3	solute carrier family 35, member G3
16843469	3.67	4.69	-2.02	0.026200	0.237162	GAS2L2	growth arrest-specific 2 like 2
16843480	4.2	5.38	-2.27	0.040724	0.237162	MMP28	matrix metallopeptidase 28
16843578	3.12	4.76	-3.12	0.018584	0.237162
16843654	5.48	6.53	-2.06	0.016917	0.237162	TBC1D3	TBC1 domain family, member 3; TBC1 domain family member-like; TBC1 domain family member 3F-like
16843981	6.54	7.75	-2.32	0.045007	0.237162	C17orf96	chromosome 17 open reading frame 96
16843998	0.29	2.12	-3.57	0.023275	0.237162
16844419	3.51	5.15	-3.11	0.005132	0.237162	KRT24	keratin 24
16844443	3.15	4.36	-2.32	0.037386	0.237162	KRT26	keratin 26
16844487	3.39	4.4	-2.01	0.017066	0.237162	KRT12	keratin 12
16844497	5.59	6.73	-2.19	0.010824	0.237162	KRT20	keratin 20
16844610	2.98	4.33	-2.54	0.033070	0.237162	KRTAP4-6	keratin associated protein 4-6
16844619	3.15	4.52	-2.59	0.022066	0.237162	KRTAP4-3	keratin associated protein 4-3
16844636	5.02	6.06	-2.05	0.028646	0.237162	KRTAP29-1	keratin associated protein 29-1
16844674	3.46	4.76	-2.45	0.001023	0.237162	KRT31	keratin 31
16844693	5.58	6.9	-2.49	0.034531	0.237162	KRT38	keratin 38
16844712	4.02	5.08	-2.08	0.019906	0.237162	KRT35	keratin 35
16844752	4.61	5.61	-2.01	0.014891	0.237162	KRT15	keratin 15
16845158	3.1	4.13	-2.05	0.033314	0.237162	PTRF	polymerase I and transcript release factor; PTRF polymerase I and transcript release factor
16845286	0	2.18	-4.52	0.021000	0.237162	RNU6-287P	RNA, U6 small nuclear 287, pseudogene
16845440	5.73	6.92	-2.28	0.032949	0.237162	SOST	sclerostin
16845478	4.86	6.06	-2.29	0.016346	0.237162	MPP2	membrane protein, palmitoylated 2 (MAGUK p55 subfamily member 2)
16845510	5.9	6.91	-2.01	0.009194	0.237162	PYY	peptide YY
16845623	4.97	6.32	-2.54	0.022099	0.237162	SLC4A1	solute carrier family 4 (anion exchanger), member 1 (Diego blood group); solute carrier family 4, anion exchanger, member 1 (erythrocyte membrane protein band 3, Diego blood group)
16846029	6.06	7.35	-2.44	0.035936	0.237162
16846035	4.05	5.16	-2.16	0.004403	0.237162	RPRML	reprimo-like
16846157	4.69	5.99	-2.47	0.038449	0.237162	PRR15L	proline rich 15-like
16846209	1.47	3.8	-5.03	0.017685	0.237162	MIR1203	microRNA 1203
16846291	6.05	7.4	-2.54	0.007775	0.237162	HOXB9	homeobox B9
16846299	3.08	4.08	-2.01	0.043991	0.237162
16846378	3.26	5.35	-4.26	0.024382	0.237162	GNGT2	guanine nucleotide binding protein (G protein), gamma transducing activity polypeptide 2
16846389	5.16	6.58	-2.68	0.021138	0.237162	PHOSPHO1	phosphatase, orphan 1
16846532	3.74	4.94	-2.3	0.027848	0.237162	DLX3	distal-less homeobox 3
16846648	2.87	4.57	-3.24	0.034815	0.237162
16846711	4.03	5.1	-2.1	0.045116	0.237162	LOC101927253	uncharacterized LOC101927253; novel transcript, antisense to CACNA1G
16846742	4.86	6.11	-2.38	0.007487	0.237162	RP11-700H6.1	novel transcript
16846825	3.88	5.13	-2.38	0.012410	0.237162	LOC101927274	uncharacterized LOC101927274; novel transcript
16846831	5.12	6.13	-2.02	0.034989	0.237162	CA10	carbonic anhydrase X
16846887	0	2.11	-4.32	0.025046	0.237162	TMEM100	transmembrane protein 100
16846895	4.78	6.15	-2.59	0.000829	0.237162
16847676	4.88	6	-2.17	0.008791	0.237162	GH2	growth hormone 2
16847686	3.12	4.68	-2.96	0.021179	0.237162	CSH1	chorionic somatomammotropin hormone 1 (placental lactogen); chorionic somatomammotropin hormone-like 1; growth hormone 1
16848380	3.76	5.38	-3.07	0.041536	0.237162	CASC17	cancer susceptibility candidate 17 (non-protein coding); novel transcript
16848548	3.1	4.88	-3.44	0.031643	0.237162	LINC00469	long intergenic non-protein coding RNA 469
16848555	4.23	5.52	-2.44	0.006424	0.237162
16848619	3.93	5.44	-2.85	0.043273	0.237162	CD300LF	CD300 molecule-like family member f
16848677	4.7	6.08	-2.61	0.022782	0.237162	FADS6	fatty acid desaturase 6; fatty acid desaturase domain family, member 6
16848902	2.48	4.8	-5	0.011480	0.237162	UNC13D	unc-13 homolog D (C. elegans)
16849139	2.93	4.72	-3.47	0.036228	0.237162	LOC101928447	uncharacterized LOC101928447; exocyst complex component 7
16849148	4.41	5.48	-2.09	0.001175	0.237162	RNF157	ring finger protein 157
16849625	5.58	6.71	-2.19	0.019780	0.237162	CBX8	chromobox homolog 8
16850047	3.93	5.48	-2.92	0.010384	0.237162	NOTUM	notum pectinacetylesterase homolog (Drosophila)
16850206	3.88	5.35	-2.76	0.015001	0.237162	LOC101929511	uncharacterized LOC101929511; novel transcript
16850288	4.37	5.74	-2.58	0.003327	0.237162	LOC101929552	uncharacterized LOC101929552; novel transcript
16850331	1.63	3.09	-2.76	0.026411	0.237162
16850379	5.79	6.84	-2.07	0.012619	0.237162	LOC101929777	uncharacterized LOC101929777; wingless-type MMTV integration site family, member 3
16850455	4.48	5.67	-2.28	0.005964	0.237162
16850672	5.03	6.04	-2.01	0.036053	0.237162	DLGAP1-AS5	DLGAP1 antisense RNA 5; novel transcript, antisense to DLGAP1
16850706	2.14	3.45	-2.47	0.038832	0.237162
16850795	4.71	5.88	-2.25	0.025025	0.237162	AKR1B1P6	aldo-keto reductase family 1, member B1 pseudogene 6
16850982	5.59	6.68	-2.13	0.011678	0.237162	LINC01255	long intergenic non-protein coding RNA 1255; novel transcript
16851062	3.45	4.55	-2.15	0.002140	0.237162	C18orf61	uncharacterized LOC497259; solute carrier family 5 (low affinity glucose cotransporter), member 4 (SLC5A4) pseudogene
16851630	4.65	5.66	-2.02	0.011753	0.237162	LOC729950	uncharacterized LOC729950; novel transcript
16851669	3.34	4.77	-2.7	0.014064	0.237162	LOC100506787	uncharacterized LOC100506787; novel transcript
16851680	3.23	4.87	-3.12	0.013675	0.237162	AQP4-AS1	AQP4 antisense RNA 1; CHST9 antisense RNA 1 (non-protein coding)
16851727	4.44	5.77	-2.52	0.005117	0.237162	DSG4	desmoglein 4
16851824	3.03	4.28	-2.37	0.024090	0.237162	MEP1B	meprin A, beta
16851852	2.34	4.17	-3.54	0.028174	0.237162	ASXL3	additional sex combs like transcriptional regulator 3; additional sex combs like 3 (Drosophila)
16851952	4.43	5.46	-2.04	0.004433	0.237162
16852071	3.23	4.47	-2.36	0.033015	0.237162
16852079	2.54	4.39	-3.6	0.048427	0.237162	RNU6-706P	RNA, U6 small nuclear 706, pseudogene
16852174	5.21	6.57	-2.57	0.030550	0.237162	RP11-749H17.1	novel transcript; uncharacterized LOC284263
16852382	5.02	6.09	-2.11	0.034787	0.237162
16852385	3.61	5.1	-2.81	0.043101	0.237162
16852428	2.77	4.54	-3.41	0.000220	0.237162	RP11-202D1.3	novel transcript
16852475	1.79	3.44	-3.14	0.033003	0.237162	RP11-397A16.1	novel transcript
16852483	4.05	5.59	-2.91	0.027701	0.237162	CTD-2008L17.1	novel transcript
16852492	3.97	5.23	-2.39	0.008437	0.237162
16852534	4.18	5.22	-2.06	0.021101	0.237162
16852676	5.7	6.73	-2.05	0.045033	0.237162	GRP	gastrin-releasing peptide
16852718	3.66	4.9	-2.37	0.001076	0.237162
16852721	3.65	5.25	-3.02	0.033460	0.237162	LOC100996669	uncharacterized LOC100996669; novel transcript
16852824	2.55	4.52	-3.91	0.034577	0.237162	SERPINB12	serpin peptidase inhibitor, clade B (ovalbumin), member 12
16852979	2.09	3.34	-2.37	0.036081	0.237162
16853009	3.52	4.94	-2.67	0.014099	0.237162
16853012	3.86	4.97	-2.16	0.044863	0.237162
16853068	4.64	5.84	-2.3	0.005914	0.237162
16853115	5.34	6.71	-2.6	0.045570	0.237162
16853135	4.17	5.49	-2.49	0.023532	0.237162
16853139	3.17	4.43	-2.4	0.039014	0.237162
16853210	2.76	4.11	-2.56	0.039492	0.237162	GALR1	galanin receptor 1
16853217	3.53	5.04	-2.84	0.036249	0.237162	RNU6-655P	RNA, U6 small nuclear 655, pseudogene
16853294	4.86	6.21	-2.56	0.004124	0.237162	LOC284240	uncharacterized LOC284240; novel transcript
16853315	4.38	5.41	-2.05	0.027177	0.237162
16853375	4.45	5.9	-2.73	0.020675	0.237162
16853410	0.02	1.58	-2.93	0.027696	0.237162	RN7SKP146	RNA, 7SK small nuclear pseudogene 146
16853577	6.77	7.83	-2.1	0.042166	0.237162
16853671	4.66	5.84	-2.26	0.023770	0.237162	TMEM200C	transmembrane protein 200C
16853823	3.79	4.81	-2.02	0.002424	0.237162
16853853	2.3	3.51	-2.32	0.011050	0.237162	RNU6-903P	RNA, U6 small nuclear 903, pseudogene
16853946	4.54	5.99	-2.73	0.020123	0.237162
16854181	0	1.4	-2.64	0.009950	0.237162	RNU6-120P	RNA, U6 small nuclear 120, pseudogene
16854183	5.18	6.38	-2.3	0.002616	0.237162
16854232	5.4	6.5	-2.14	0.027691	0.237162
16854372	5.07	6.24	-2.25	0.005777	0.237162
16854408	2.33	4.55	-4.64	0.042541	0.237162	PCAT18	prostate cancer associated transcript 18 (non-protein coding); novel transcript
16854411	1.21	3.46	-4.75	0.047721	0.237162
16854602	5.29	6.39	-2.15	0.004833	0.237162	KLHL14	kelch-like family member 14; kelch-like 14 (Drosophila)
16854615	3.44	5.02	-3	0.016656	0.237162	CCDC178	coiled-coil domain containing 178
16854690	4.48	5.6	-2.17	0.010020	0.237162	ZNF396	zinc finger protein 396
16854754	4.29	5.52	-2.36	0.008039	0.237162	CELF4	CUGBP, Elav-like family member 4
16855015	5.12	6.51	-2.62	0.022983	0.237162	ST8SIA5	ST8 alpha-N-acetyl-neuraminide alpha-2,8-sialyltransferase 5
16855071	4.06	5.38	-2.5	0.020938	0.237162	SKOR2	SKI family transcriptional corepressor 2
16855108	4.33	5.98	-3.15	0.043993	0.237162
16855196	5.33	6.4	-2.11	0.005085	0.237162	MYO5B	myosin VB
16855350	2.66	5.08	-5.38	0.019930	0.237162	STARD6	StAR-related lipid transfer (START) domain containing 6
16855439	0	1.82	-3.54	0.017369	0.237162
16855613	1.75	3.79	-4.12	0.028884	0.237162
16855710	2.73	3.82	-2.12	0.019946	0.237162
16855734	4.5	5.55	-2.06	0.028061	0.237162	LINC00305	long intergenic non-protein coding RNA 305
16855941	3.82	4.85	-2.04	0.012896	0.237162
16855944	4.23	5.39	-2.23	0.039611	0.237162
16856006	2.74	4.48	-3.34	0.045064	0.237162	SMIM21	small integral membrane protein 21; chromosome 18 open reading frame 62
16856012	0.24	1.6	-2.55	0.006251	0.237162
16856101	3.43	4.84	-2.65	0.026415	0.237162	LINC01029	long intergenic non-protein coding RNA 1029; novel transcript
16856118	4.49	6	-2.86	0.011268	0.237162
16856122	5.21	6.77	-2.95	0.046865	0.237162	FLJ25715	uncharacterized protein FLJ25715; novel transcript
16856195	5.91	6.98	-2.09	0.025548	0.237162	GZMM	granzyme M (lymphocyte met-ase 1)
16856273	4.09	5.58	-2.82	0.004142	0.237162	MIR3187	microRNA 3187
16856284	3.88	4.98	-2.15	0.046302	0.237162	PRTN3	proteinase 3
16856655	4.61	5.94	-2.51	0.015193	0.237162	ADAT3	adenosine deaminase, tRNA-specific 3; adenosine deaminase, tRNA-specific 3, TAD3 homolog (S. cerevisiae)
16856749	6.03	7.3	-2.41	0.036541	0.237162	AMH	anti-Mullerian hormone; microRNA 4321
16857110	4.64	5.76	-2.17	0.014537	0.237162	ANKRD24	ankyrin repeat domain 24
16857163	4.69	5.98	-2.44	0.008077	0.237162	FSD1	fibronectin type III and SPRY domain containing 1
16857445	4.55	5.79	-2.36	0.028435	0.237162	CTB-180A7.8	novel transcript
16858148	3.47	5.09	-3.07	0.026239	0.237162	ICAM4	intercellular adhesion molecule 4 (Landsteiner-Wiener blood group)
16858636	4.27	5.9	-3.11	0.048784	0.237162	LOC100289333	uncharacterized LOC100289333; novel transcript
16859072	2.07	3.09	-2.02	0.027866	0.237162
16859115	2.56	4.01	-2.72	0.000077	0.237162	RNU6-782P	RNA, U6 small nuclear 782, pseudogene
16859132	2.95	4.09	-2.21	0.011532	0.237162	CYP4F3	cytochrome P450, family 4, subfamily F, polypeptide 3
16859148	3.16	4.47	-2.47	0.047658	0.237162	CYP4F8	cytochrome P450, family 4, subfamily F, polypeptide 8
16859166	3.41	4.77	-2.58	0.021987	0.237162
16859196	2.76	4.42	-3.16	0.032789	0.237162	OR10H2	olfactory receptor, family 10, subfamily H, member 2
16859643	5.43	6.82	-2.61	0.019084	0.237162	B3GNT3	UDP-GlcNAc:betaGal beta-1,3-N-acetylglucosaminyltransferase 3
16859786	2.21	3.97	-3.38	0.025561	0.237162	MIR3188	microRNA 3188
16859800	3.33	4.69	-2.57	0.021231	0.237162	MIR3189	microRNA 3189
16859851	4.66	5.91	-2.38	0.043936	0.237162	KLHL26	kelch-like family member 26; kelch-like 26 (Drosophila)
16860266	3.42	4.6	-2.27	0.023471	0.237162	ZNF492	zinc finger protein 492
16860305	3.37	5.04	-3.18	0.010605	0.237162
16860374	2.74	4.11	-2.6	0.000778	0.237162	RNA5SP470	RNA, 5S ribosomal pseudogene 470
16860376	2.3	4.74	-5.41	0.002788	0.237162	LOC100505835	uncharacterized LOC100505835; novel transcript
16860389	2.6	3.74	-2.2	0.017038	0.237162
[truncated: 3,016 more rows]
