# Supplementary material for: The lincRNA MIRAT binds to IQGAP1 and modulates the MAPK pathway in NRAS mutant melanoma
Source: Sci Rep. 2018 Jul 19;8:10902. doi: 10.1038/s41598-018-27643-3 (PMC6053443; doi:10.1038/s41598-018-27643-3)
Supplement: Supplementary file 3 — Supplementary Dataset 2 [file 41598_2018_27643_MOESM3_ESM.xlsx]

## Sheet: Sheet1
Protein Name	Gene	#peptides in DO4-control	#peptides in DO4-MIRAT probe	#peptides in DO4RM-control	#peptides in DO4RM-MIRAT probe
Plectin	PLEC	49	46	136	103
Acetyl-CoA carboxylase 1	ACACA	213	162	231	180
Acetyl-CoA carboxylase 2	ACACB	54	24	71	43
Myosin-9	MYH9	11	25	42	58
Myosin-10	MYH10	#N/A	2	#N/A	10
DNA-dependent protein kinase catalytic subunit	PRKDC	6	27	22	74
Heterogeneous nuclear ribonucleoprotein M	HNRNPM	155	281	147	337
Talin-1	TLN1	13	22	38	40
Poly [ADP-ribose] polymerase 1	PARP1	10	317	39	340
Fatty acid synthase	FASN	25	46	50	63
Filamin-B	FLNB	4	2	32	39
Filamin-A	FLNA	13	14	37	43
Filamin-C	FLNC	#N/A	#N/A	51	56
X-ray repair cross-complementing protein 5	XRCC5	6	220	7	239
Tenascin	TNC	122	122	28	21
Vimentin	VIM	145	129	124	63
5'-3' exoribonuclease 2	XRN2	5	115	2	135
Helicase with zinc finger domain 2	HELZ2	#N/A	58	#N/A	81
Cold shock domain-containing protein E1	CSDE1	3	158	8	199
Cytoplasmic dynein 1 heavy chain 1	DYNC1H1	1	2	11	22
X-ray repair cross-complementing protein 6	XRCC6	4	217	8	214
Pyruvate kinase PKM	PKM	25	89	91	150
5'-3' exoribonuclease 1	XRN1	#N/A	54	1	88
ATP-dependent RNA helicase DHX36	DHX36	4	164	11	153
Clathrin heavy chain 1	CLTC	14	30	40	47
Translational activator GCN1	GCN1L1	20	33	24	44
Alpha-actinin-4	ACTN4	26	27	39	53
Alpha-actinin-1	ACTN1	13	15	20	33
Probable helicase with zinc finger domain	HELZ	65	50	20	15
Nestin	NES	86	65	#N/A	#N/A
Heat shock protein HSP 90-alpha	HSP90AA1	23	46	58	79
Heat shock protein HSP 90-beta	HSP90AB1	29	43	54	74
Putative heat shock protein HSP 90-beta-3	HSP90AB3P	8	12	15	27
Putative heat shock protein HSP 90-beta 2	HSP90AB2P	7	12	15	17
Polypyrimidine tract-binding protein 1	PTBP1	9	201	10	209
Polypyrimidine tract-binding protein 3	PTBP3	#N/A	33	#N/A	44
Polypyrimidine tract-binding protein 2	PTBP2	#N/A	26	#N/A	17
Nucleolin	NCL	9	254	11	215
Elongation factor 2	EEF2	15	46	36	51
116 kDa U5 small nuclear ribonucleoprotein component	EFTUD2	8	9	1	#N/A
Symplekin	SYMPK	1	33	1	63
Tubulin beta chain	TUBB	80	98	124	91
Far upstream element-binding protein 2	KHSRP	3	111	7	108
Actin, cytoplasmic 2	ACTG1	47	106	158	125
Heterogeneous nuclear ribonucleoprotein K	HNRNPK	14	369	18	379
Heterogeneous nuclear ribonucleoprotein L	HNRNPL	8	115	9	120
Heterogeneous nuclear ribonucleoprotein L-like	HNRNPLL	#N/A	76	1	75
Heat shock 70 kDa protein 1A	HSPA1A	22	41	48	59
Heat shock cognate 71 kDa protein	HSPA8	41	74	57	72
78 kDa glucose-regulated protein	HSPA5	22	39	40	43
Heat shock-related 70 kDa protein 2	HSPA2	20	30	24	22
Poly(rC)-binding protein 1	PCBP1	14	326	18	492
Poly(rC)-binding protein 2	PCBP2	11	211	16	280
Poly(rC)-binding protein 3	PCBP3	7	56	7	51
Poly(rC)-binding protein 4	PCBP4	#N/A	21	#N/A	17
Ras GTPase-activating-like protein IQGAP1	IQGAP1	2	5	14	28
Ras GTPase-activating-like protein IQGAP3	IQGAP3	#N/A	1	5	5
Constitutive coactivator of PPAR-gamma-like protein 1	FAM120A	6	76	3	88
Constitutive coactivator of PPAR-gamma-like protein 2	FAM120C	#N/A	4	#N/A	5
Replication protein A 70 kDa DNA-binding subunit	RPA1	#N/A	91	5	132
Heterogeneous nuclear ribonucleoprotein U	HNRNPU	55	105	11	64
DNA mismatch repair protein Msh6	MSH6	#N/A	28	1	66
Heterogeneous nuclear ribonucleoprotein Q	SYNCRIP	11	121	4	109
Heterogeneous nuclear ribonucleoprotein R	HNRNPR	19	65	8	52
ATP-dependent DNA helicase Q1	RECQL	#N/A	11	#N/A	13
Cleavage and polyadenylation specificity factor subunit 1	CPSF1	#N/A	40	#N/A	64
U5 small nuclear ribonucleoprotein 200 kDa helicase	SNRNP200	14	45	6	37
Cleavage stimulation factor subunit 3	CSTF3	#N/A	61	1	74
Alpha-enolase	ENO1	12	38	40	48
Gamma-enolase	ENO2	1	2	4	3
Staphylococcal nuclease domain-containing protein 1	SND1	20	46	17	35
Tubulin alpha-1B chain	TUBA1B	79	88	114	96
Keratin, type II cytoskeletal 1	KRT1	154	129	140	37
Keratin, type II cytoskeletal 2 epidermal	KRT2	91	80	80	27
Keratin, type II cytoskeletal 5	KRT5	28	31	22	6
Prelamin-A/C	LMNA	66	57	41	25
Lamin-B1	LMNB1	25	15	11	4
Lamin-B2	LMNB2	13	9	5	#N/A
Protein disulfide-isomerase A4	PDIA4	4	11	17	22
Exportin-2	CSE1L	3	10	6	22
Far upstream element-binding protein 3	FUBP3	7	99	1	98
Far upstream element-binding protein 1	FUBP1	4	78	6	66
Moesin	MSN	4	10	17	19
Ezrin	EZR	2	3	7	9
Radixin	RDX	2	2	3	7
Glyceraldehyde-3-phosphate dehydrogenase	GAPDH	18	45	38	60
Cleavage and polyadenylation specificity factor subunit 2	CPSF2	#N/A	32	#N/A	51
Endoplasmin	HSP90B1	10	17	25	34
Phosphoglycerate kinase 1	PGK1	8	27	21	27
Transketolase	TKT	#N/A	24	16	39
Vinculin	VCL	#N/A	#N/A	6	13
Ankyrin repeat and KH domain-containing protein 1	ANKHD1	26	24	19	15
Ankyrin repeat domain-containing protein 17	ANKRD17	8	14	8	9
Cytoplasmic FMR1-interacting protein 1	CYFIP1	26	22	24	23
Keratin, type I cytoskeletal 10	KRT10	89	75	74	18
Keratin, type I cytoskeletal 18	KRT18	5	#N/A	20	4
Annexin A2	ANXA2	25	46	43	49
RNA-binding protein 39	RBM39	#N/A	46	1	53
Transgelin-2	TAGLN2	7	25	24	32
Transitional endoplasmic reticulum ATPase	VCP	5	18	10	22
Microtubule-associated protein 1B	MAP1B	1	2	7	11
Eukaryotic translation initiation factor 3 subunit A	EIF3A	2	20	4	29
UDP-glucose:glycoprotein glucosyltransferase 1	UGGT1	1	7	5	20
Protein FAM83H	FAM83H	28	27	23	22
Splicing factor, proline- and glutamine-rich	SFPQ	20	37	16	39
Non-POU domain-containing octamer-binding protein	NONO	12	33	15	29
Insulin-like growth factor 2 mRNA-binding protein 3	IGF2BP3	6	65	5	65
Insulin-like growth factor 2 mRNA-binding protein 2	IGF2BP2	8	106	3	56
Insulin-like growth factor 2 mRNA-binding protein 1	IGF2BP1	#N/A	40	1	12
Heterogeneous nuclear ribonucleoprotein D0	HNRNPD	10	131	7	124
Heterogeneous nuclear ribonucleoprotein A/B	HNRNPAB	4	47	3	34
Heterogeneous nuclear ribonucleoprotein D-like	HNRNPDL	8	31	2	21
Protein-glutamine gamma-glutamyltransferase 2	TGM2	#N/A	4	18	30
ATP-dependent RNA helicase DDX3X	DDX3X	13	26	13	23
Probable ATP-dependent RNA helicase DDX5	DDX5	17	15	12	12
Probable ATP-dependent RNA helicase DDX17	DDX17	25	15	11	7
Bifunctional purine biosynthesis protein PURH	ATIC	#N/A	9	8	14
Pyruvate carboxylase, mitochondrial	PC	29	26	5	#N/A
Methylcrotonoyl-CoA carboxylase beta chain, mitochondrial	MCCC2	33	9	38	5
L-lactate dehydrogenase A chain	LDHA	9	24	20	29
L-lactate dehydrogenase B chain	LDHB	5	15	13	16
Activating signal cointegrator 1 complex subunit 3	ASCC3	#N/A	29	#N/A	37
Eukaryotic initiation factor 4A-I	EIF4A1	8	14	26	21
Eukaryotic initiation factor 4A-II	EIF4A2	7	10	11	11
Eukaryotic initiation factor 4A-III	EIF4A3	14	6	5	3
DNA ligase 3	LIG3	#N/A	33	#N/A	37
Fructose-bisphosphate aldolase A	ALDOA	10	26	31	34
Fructose-bisphosphate aldolase C	ALDOC	#N/A	6	8	11
Heterogeneous nuclear ribonucleoprotein A1	HNRNPA1	12	70	6	58
Heterogeneous nuclear ribonucleoproteins A2/B1	HNRNPA2B1	14	34	10	27
Nucleolar RNA helicase 2	DDX21	31	23	7	5
ATP-dependent RNA helicase DDX50	DDX50	5	3	2	1
Serine-threonine kinase receptor-associated protein	STRAP	#N/A	83	3	98
Ubiquitin-like modifier-activating enzyme 1	UBA1	5	22	13	27
Valine--tRNA ligase	VARS	1	6	9	14
Keratin, type I cytoskeletal 9	KRT9	76	59	70	9
Nucleolysin TIAR	TIAL1	#N/A	48	1	40
Nucleolysin TIA-1 isoform p40	TIA1	#N/A	29	1	26
Peptidyl-prolyl cis-trans isomerase A	PPIA	12	30	32	44
Thyroid receptor-interacting protein 11	TRIP11	27	1	16	9
Elongation factor 1-alpha 1	EEF1A1	24	46	54	53
Elongation factor 1-alpha 2	EEF1A2	14	17	31	33
Protein disulfide-isomerase	P4HB	6	26	27	28
Importin subunit beta-1	KPNB1	6	14	8	21
Bifunctional glutamate/proline--tRNA ligase	EPRS	1	#N/A	4	6
Vigilin	HDLBP	1	14	5	9
Nuclease-sensitive element-binding protein 1	YBX1	3	66	8	62
Y-box-binding protein 3	YBX3	1	45	2	33
Polyadenylate-binding protein 1	PABPC1	10	25	24	18
Polyadenylate-binding protein 4	PABPC4	3	15	12	13
14-3-3 protein zeta/delta	YWHAZ	6	19	21	27
14-3-3 protein beta/alpha	YWHAB	3	12	8	8
14-3-3 protein theta	YWHAQ	3	6	7	14
14-3-3 protein epsilon	YWHAE	3	9	9	12
14-3-3 protein gamma	YWHAG	3	7	9	13
14-3-3 protein eta	YWHAH	#N/A	3	4	4
pre-mRNA 3' end processing protein WDR33	WDR33	#N/A	28	#N/A	35
NFX1-type zinc finger-containing protein 1	ZNFX1	#N/A	22	#N/A	34
SWI/SNF-related matrix-associated actin-dependent regulator of chromatin subfamily A-like protein 1	SMARCAL1	#N/A	30	#N/A	54
Collagen alpha-1(XII) chain	COL12A1	#N/A	#N/A	3	27
T-complex protein 1 subunit eta	CCT7	3	6	12	15
E3 ubiquitin-protein ligase HUWE1	HUWE1	#N/A	#N/A	#N/A	3
Probable ATP-dependent RNA helicase YTHDC2	YTHDC2	#N/A	20	#N/A	28
Alanine--tRNA ligase, cytoplasmic	AARS	#N/A	3	6	16
T-complex protein 1 subunit epsilon	CCT5	1	7	5	14
T-complex protein 1 subunit delta	CCT4	5	4	14	10
Spectrin alpha chain, non-erythrocytic 1	SPTAN1	#N/A	1	3	4
T-complex protein 1 subunit gamma	CCT3	6	10	21	11
Annexin A1	ANXA1	9	20	20	18
Zinc finger CCCH-type antiviral protein 1	ZC3HAV1	5	24	3	20
Triosephosphate isomerase	TPI1	10	25	24	38
60 kDa heat shock protein, mitochondrial	HSPD1	7	16	13	9
Splicing factor U2AF 65 kDa subunit	U2AF2	#N/A	41	#N/A	31
Microtubule-associated protein 4	MAP4	1	5	4	5
Heterogeneous nuclear ribonucleoproteins C1/C2	HNRNPC	32	20	12	3
Heat shock 70 kDa protein 4	HSPA4	4	3	9	9
Heat shock protein 105 kDa	HSPH1	4	5	6	7
Heat shock 70 kDa protein 4L	HSPA4L	1	1	3	1
Exportin-1	XPO1	4	4	6	13
Heterogeneous nuclear ribonucleoprotein H	HNRNPH1	24	16	25	12
Heterogeneous nuclear ribonucleoprotein F	HNRNPF	7	8	13	6
Heterogeneous nuclear ribonucleoprotein H2	HNRNPH2	12	8	12	6
C-1-tetrahydrofolate synthase, cytoplasmic	MTHFD1	4	7	8	11
RNA-binding protein 14	RBM14	9	27	5	30
NAD(P)H dehydrogenase [quinone] 1	NQO1	3	14	14	20
DAZ-associated protein 1	DAZAP1	1	47	2	51
Neutral alpha-glucosidase AB	GANAB	3	6	9	8
T-complex protein 1 subunit theta	CCT8	3	8	13	5
Eukaryotic translation initiation factor 4 gamma 1	EIF4G1	#N/A	6	4	13
Glucose-6-phosphate 1-dehydrogenase	G6PD	5	8	16	12
Arginine--tRNA ligase, cytoplasmic	RARS	4	5	7	10
Peroxiredoxin-1	PRDX1	10	32	18	33
Peroxiredoxin-4	PRDX4	2	3	3	4
Peroxiredoxin-2	PRDX2	2	4	6	12
T-complex protein 1 subunit beta	CCT2	3	7	15	8
ATP-dependent RNA helicase A	DHX9	5	17	6	11
Synemin	SYNM	22	12	#N/A	#N/A
Aldo-keto reductase family 1 member B10	AKR1B10	#N/A	#N/A	18	19
CAD protein	CAD	4	4	4	7
Importin-4	IPO4	2	7	#N/A	9
Thioredoxin reductase 1, cytoplasmic	TXNRD1	#N/A	3	8	12
V-type proton ATPase catalytic subunit A	ATP6V1A	8	4	6	4
Sequestosome-1	SQSTM1	10	6	21	5
DNA topoisomerase 2-alpha	TOP2A	25	9	5	1
DNA topoisomerase 2-beta	TOP2B	17	5	3	#N/A
Peroxiredoxin-6	PRDX6	#N/A	5	7	14
Unconventional myosin-Ic	MYO1C	2	6	4	12
Aminopeptidase B	RNPEP	#N/A	#N/A	6	12
Protein transport protein Sec31A	SEC31A	#N/A	#N/A	1	5
Eukaryotic translation initiation factor 5A-1	EIF5A	11	9	14	10
Replication factor C subunit 1	RFC1	#N/A	2	1	4
Protein disulfide-isomerase A3	PDIA3	7	13	26	14
Splicing factor 3B subunit 1	SF3B1	10	16	1	11
ATP synthase subunit alpha, mitochondrial	ATP5A1	14	20	9	1
Cullin-associated NEDD8-dissociated protein 1	CAND1	#N/A	3	2	10
Cleavage and polyadenylation specificity factor subunit 3	CPSF3	#N/A	19	#N/A	32
Ribonuclease inhibitor	RNH1	#N/A	2	11	11
Activated RNA polymerase II transcriptional coactivator p15	SUB1	#N/A	36	3	44
Nck-associated protein 1	NCKAP1	21	10	17	9
Cofilin-1	CFL1	5	10	14	28
Cofilin-2	CFL2	#N/A	2	3	12
Adenylyl cyclase-associated protein 1	CAP1	#N/A	8	10	11
Annexin A5	ANXA5	8	22	10	16
Splicing factor 3B subunit 3	SF3B3	16	11	6	6
T-complex protein 1 subunit alpha	TCP1	8	9	10	13
CDKN2A-interacting protein	CDKN2AIP	#N/A	14	#N/A	20
ATP synthase subunit beta, mitochondrial	ATP5B	17	15	14	6
Replication protein A 32 kDa subunit	RPA2	#N/A	23	#N/A	35
Importin-5	IPO5	1	3	7	2
Protein argonaute-2	AGO2	11	17	7	22
Protein argonaute-3	AGO3	5	3	2	12
Protein argonaute-1	AGO1	6	6	2	7
Protein argonaute-4	AGO4	2	2	#N/A	3
Protein disulfide-isomerase A6	PDIA6	12	11	16	11
ATP-dependent 6-phosphofructokinase, platelet type	PFKP	3	#N/A	6	6
ATP-dependent 6-phosphofructokinase, liver type	PFKL	4	2	3	4
ATP-dependent 6-phosphofructokinase, muscle type	PFKM	3	1	3	2
CUGBP Elav-like family member 1	CELF1	2	22	#N/A	21
CUGBP Elav-like family member 2	CELF2	#N/A	11	#N/A	1
RNA-binding motif protein, X chromosome	RBMX	21	17	13	8
RNA binding motif protein, X-linked-like-1	RBMXL1	14	11	8	4
Glutamine--fructose-6-phosphate aminotransferase [isomerizing] 1	GFPT1	7	2	8	1
26S proteasome non-ATPase regulatory subunit 2	PSMD2	3	2	6	12
Melanoma-associated antigen D1	MAGED1	16	19	22	18
Melanoma-associated antigen D2	MAGED2	7	13	8	7
Pre-mRNA-splicing factor ATP-dependent RNA helicase DHX15	DHX15	20	11	11	8
Cleavage stimulation factor subunit 1	CSTF1	#N/A	21	#N/A	31
Serpin H1	SERPINH1	5	15	17	15
RuvB-like 2	RUVBL2	6	9	16	12
Heterogeneous nuclear ribonucleoprotein A0	HNRNPA0	4	34	2	24
Glucose-6-phosphate isomerase	GPI	3	16	12	15
Nucleolar protein 56	NOP56	11	14	2	#N/A
Fibronectin	FN1	19	8	2	#N/A
Transforming growth factor-beta-induced protein ig-h3	TGFBI	15	11	#N/A	3
Eukaryotic translation initiation factor 3 subunit B	EIF3B	3	9	5	15
Coatomer subunit alpha	COPA	2	5	2	6
Chloride intracellular channel protein 1	CLIC1	8	13	13	17
Transportin-1	TNPO1	3	12	3	9
DNA repair protein complementing XP-C cells	XPC	#N/A	24	#N/A	18
Rab GDP dissociation inhibitor beta	GDI2	1	8	4	11
Eukaryotic translation initiation factor 3 subunit L	EIF3L	#N/A	14	3	11
Guanine nucleotide-binding protein subunit beta-2-like 1	GNB2L1	11	12	11	10
T-complex protein 1 subunit zeta	CCT6A	4	5	8	3
60S ribosomal protein L4	RPL4	14	15	12	13
Glutamine--tRNA ligase	QARS	#N/A	#N/A	5	10
ADP-ribosylation factor 1	ARF1	#N/A	7	7	15
ADP-ribosylation factor 4	ARF4	#N/A	3	7	11
ADP-ribosylation factor 5	ARF5	#N/A	4	6	12
RNA-binding protein Musashi homolog 2	MSI2	1	19	#N/A	16
Leucine-rich PPR motif-containing protein, mitochondrial	LRPPRC	1	14	3	9
Cellular nucleic acid-binding protein	CNBP	#N/A	46	5	48
40S ribosomal protein S3	RPS3	14	12	14	10
Histone H2B type 1-K	HIST1H2BK	29	23	16	12
Fascin	FSCN1	#N/A	#N/A	9	8
GMP synthase [glutamine-hydrolyzing]	GMPS	#N/A	3	3	8
Gelsolin	GSN	1	13	3	7
Protein RRP5 homolog	PDCD11	16	12	2	1
EH domain-containing protein 2	EHD2	#N/A	1	5	9
Bifunctional polynucleotide phosphatase/kinase	PNKP	#N/A	15	1	25
HEAT repeat-containing protein 1	HEATR1	13	9	#N/A	2
Leukotriene A-4 hydrolase	LTA4H	#N/A	#N/A	2	#N/A
tRNA (adenine(58)-N(1))-methyltransferase non-catalytic subunit TRM6	TRMT6	#N/A	14	#N/A	2
26S protease regulatory subunit 7	PSMC2	2	3	6	9
Transcription intermediary factor 1-beta	TRIM28	3	3	7	13
Peptidyl-prolyl cis-trans isomerase B	PPIB	3	15	9	14
Dihydropyrimidinase-related protein 2	DPYSL2	1	1	3	2
Dihydropyrimidinase-related protein 3	DPYSL3	1	#N/A	4	3
Dihydropyrimidinase-related protein 1	CRMP1	#N/A	#N/A	1	1
CTP synthase 1	CTPS1	5	10	5	12
Poly(U)-binding-splicing factor PUF60	PUF60	#N/A	21	#N/A	21
40S ribosomal protein S4, X isoform	RPS4X	17	22	6	19
Glutathione S-transferase P	GSTP1	3	8	8	12
Glutathione S-transferase Mu 3	GSTM3	#N/A	2	2	11
Leucine--tRNA ligase, cytoplasmic	LARS	#N/A	1	#N/A	2
DNA repair protein XRCC1	XRCC1	#N/A	14	#N/A	24
Translin-associated protein X	TSNAX	#N/A	19	#N/A	16
40S ribosomal protein SA	RPSA	12	13	9	11
Nuclear pore complex protein Nup214	NUP214	12	14	#N/A	#N/A
Plastin-3	PLS3	1	#N/A	5	8
Matrin-3	MATR3	18	19	5	6
High mobility group protein B2	HMGB2	#N/A	13	2	21
High mobility group protein B1	HMGB1	#N/A	14	4	16
Putative high mobility group protein B1-like 1	HMGB1P1	#N/A	5	#N/A	6
EMILIN-1	EMILIN1	21	14	5	#N/A
Cold-inducible RNA-binding protein	CIRBP	#N/A	15	1	22
Heat shock protein beta-1	HSPB1	5	10	19	21
Splicing factor 3B subunit 2	SF3B2	3	6	#N/A	5
Ras-related protein Rab-1A	RAB1A	6	8	12	10
Ras-related protein Rab-14	RAB14	3	9	6	8
Ras-related protein Rab-1B	RAB1B	5	6	9	11
Ras-related protein Rab-10	RAB10	2	5	8	5
Nicotinamide phosphoribosyltransferase	NAMPT	2	6	3	6
Aldose reductase	AKR1B1	#N/A	6	5	8
Alcohol dehydrogenase [NADP(+)]	AKR1A1	#N/A	#N/A	4	#N/A
Tryptophan--tRNA ligase, cytoplasmic	WARS	#N/A	3	7	6
Heterogeneous nuclear ribonucleoprotein U-like protein 1	HNRNPUL1	2	5	3	12
Procollagen-lysine,2-oxoglutarate 5-dioxygenase 1	PLOD1	5	14	1	12
Neprilysin	MME	#N/A	#N/A	7	10
Protein deglycase DJ-1	PARK7	#N/A	5	3	5
Nucleophosmin	NPM1	20	36	4	7
Phosphoglycerate mutase 1	PGAM1	2	3	7	10
60S ribosomal protein L23	RPL23	6	13	5	3
Transcriptional activator protein Pur-beta	PURB	#N/A	20	1	22
Transcriptional activator protein Pur-alpha	PURA	#N/A	24	#N/A	18
RuvB-like 1	RUVBL1	5	15	12	14
Serine/threonine-protein phosphatase 2A 65 kDa regulatory subunit A alpha isoform	PPP2R1A	1	7	3	6
ATP-dependent RNA helicase DDX1	DDX1	8	8	1	8
Isoleucine--tRNA ligase, cytoplasmic	IARS	#N/A	2	2	1
Major vault protein	MVP	2	2	3	7
6-phosphogluconate dehydrogenase, decarboxylating	PGD	#N/A	2	5	7
SWI/SNF-related matrix-associated actin-dependent regulator of chromatin subfamily A member 5	SMARCA5	11	4	1	#N/A
Probable global transcription activator SNF2L1	SMARCA1	4	#N/A	#N/A	#N/A
ELAV-like protein 1	ELAVL1	6	25	2	11
ELAV-like protein 2	ELAVL2	#N/A	#N/A	1	11
ELAV-like protein 4	ELAVL4	#N/A	#N/A	#N/A	4
Voltage-dependent anion-selective channel protein 1	VDAC1	20	16	7	2
Voltage-dependent anion-selective channel protein 3	VDAC3	5	3	2	#N/A
Serine/threonine-protein phosphatase PP1-beta catalytic subunit	PPP1CB	2	5	7	5
Serine/threonine-protein phosphatase PP1-alpha catalytic subunit	PPP1CA	2	4	6	5
Serine/threonine-protein phosphatase PP1-gamma catalytic subunit	PPP1CC	2	4	8	5
Splicing factor U2AF 35 kDa subunit	U2AF1	1	27	#N/A	26
Interleukin enhancer-binding factor 2	ILF2	13	14	3	#N/A
NADP-dependent malic enzyme	ME1	#N/A	#N/A	1	1
Lamina-associated polypeptide 2, isoform alpha	TMPO	8	7	4	3
DnaJ homolog subfamily B member 6	DNAJB6	17	9	15	9
Programmed cell death 6-interacting protein	PDCD6IP	1	#N/A	7	8
Ras-related protein Rab-7a	RAB7A	7	13	10	14
Probable 28S rRNA (cytosine(4447)-C(5))-methyltransferase	NOP2	16	10	3	#N/A
Glycogen phosphorylase, brain form	PYGB	5	15	#N/A	3
Glycogen phosphorylase, liver form	PYGL	#N/A	3	#N/A	3
YTH domain-containing family protein 3	YTHDF3	3	9	4	14
YTH domain-containing family protein 2	YTHDF2	#N/A	16	4	17
YTH domain-containing family protein 1	YTHDF1	#N/A	13	1	10
Cleavage stimulation factor subunit 2	CSTF2	#N/A	17	#N/A	18
Cleavage stimulation factor subunit 2 tau variant	CSTF2T	#N/A	12	#N/A	18
Elongation factor 1-gamma	EEF1G	5	4	8	5
DNA topoisomerase 3-alpha	TOP3A	#N/A	12	#N/A	16
Prohibitin	PHB	12	14	5	1
DNA replication licensing factor MCM7	MCM7	5	3	6	6
Peroxiredoxin-5, mitochondrial	PRDX5	#N/A	2	3	10
MICOS complex subunit MIC60	IMMT	15	9	4	1
Multifunctional protein ADE2	PAICS	1	6	8	6
MKI67 FHA domain-interacting nucleolar phosphoprotein	NIFK	10	13	#N/A	2
Signal recognition particle subunit SRP72	SRP72	#N/A	#N/A	3	3
Spectrin beta chain, non-erythrocytic 1	SPTBN1	3	1	2	2
Glycine--tRNA ligase	GARS	#N/A	#N/A	2	5
40S ribosomal protein S3a	RPS3A	8	7	5	4
Single-stranded DNA-binding protein, mitochondrial	SSBP1	3	16	#N/A	13
Proteasome-associated protein ECM29 homolog	ECM29	#N/A	1	#N/A	3
Interleukin enhancer-binding factor 3	ILF3	13	13	3	5
Tropomyosin alpha-4 chain	TPM4	#N/A	#N/A	4	7
Tropomyosin alpha-3 chain	TPM3	#N/A	5	3	7
Tropomyosin beta chain	TPM2	#N/A	#N/A	3	3
Tropomyosin alpha-1 chain	TPM1	#N/A	#N/A	2	2
Embryonic stem cell-specific 5-hydroxymethylcytosine-binding protein	HMCES	#N/A	19	#N/A	34
F-actin-capping protein subunit beta	CAPZB	1	3	6	3
RNA-binding motif, single-stranded-interacting protein 2	RBMS2	2	15	#N/A	15
RNA-binding motif, single-stranded-interacting protein 1	RBMS1	1	11	1	16
Nucleoside diphosphate kinase B	NME2	2	4	5	15
Nucleoside diphosphate kinase A	NME1	2	6	4	10
Uncharacterized protein KIAA0355	KIAA0355	4	3	10	7
40S ribosomal protein S5	RPS5	3	9	7	7
Calreticulin	CALR	1	5	3	5
Superkiller viralicidic activity 2-like 2	SKIV2L2	1	4	#N/A	6
Stress-induced-phosphoprotein 1	STIP1	1	#N/A	3	#N/A
Signal recognition particle 14 kDa protein	SRP14	1	10	3	9
Trinucleotide repeat-containing gene 6A protein	TNRC6A	11	7	7	8
Calpain-2 catalytic subunit	CAPN2	#N/A	#N/A	3	5
Pre-mRNA 3'-end-processing factor FIP1	FIP1L1	#N/A	16	#N/A	21
DnaJ homolog subfamily A member 1	DNAJA1	5	3	12	5
Asparagine--tRNA ligase, cytoplasmic	NARS	1	3	4	4
Eukaryotic translation initiation factor 3 subunit E	EIF3E	#N/A	15	6	13
Cytoskeleton-associated protein 4	CKAP4	9	11	8	2
Eukaryotic translation initiation factor 3 subunit D	EIF3D	#N/A	7	2	6
DNA-binding protein SMUBP-2	IGHMBP2	#N/A	15	#N/A	13
Inosine-5'-monophosphate dehydrogenase 2	IMPDH2	#N/A	3	11	6
40S ribosomal protein S6	RPS6	5	9	3	8
Profilin-1	PFN1	#N/A	2	#N/A	1
FACT complex subunit SSRP1	SSRP1	11	7	4	2
Transportin-3	TNPO3	#N/A	4	#N/A	8
Nucleolar protein 58	NOP58	7	14	3	2
Four and a half LIM domains protein 2	FHL2	14	8	13	5
Phosphatidylinositol 4-phosphate 5-kinase type-1 alpha	PIP5K1A	#N/A	11	#N/A	15
Thyroid hormone receptor-associated protein 3	THRAP3	5	19	2	20
Putative helicase MOV-10	MOV10	3	4	5	11
Calcyclin-binding protein	CACYBP	2	10	6	11
Protein PML	PML	9	2	16	4
Tyrosine--tRNA ligase, cytoplasmic	YARS	#N/A	#N/A	3	7
ATP-citrate synthase	ACLY	#N/A	2	4	12
Transferrin receptor protein 1	TFRC	4	3	9	5
RecQ-mediated genome instability protein 1	RMI1	#N/A	5	#N/A	12
Eukaryotic translation initiation factor 2 subunit 3	EIF2S3	3	4	6	7
Helicase-like transcription factor	HLTF	#N/A	6	#N/A	9
RNA-binding protein 28	RBM28	16	9	2	1
Calponin-2	CNN2	4	3	7	4
Calponin-3	CNN3	4	5	#N/A	1
Unconventional myosin-Ib	MYO1B	5	2	4	8
Ubiquitin-associated protein 2-like	UBAP2L	7	4	5	6
Splicing factor 3A subunit 1	SF3A1	9	3	7	#N/A
Methionine--tRNA ligase, cytoplasmic	MARS	#N/A	4	#N/A	2
DNA dC->dU-editing enzyme APOBEC-3C	APOBEC3C	#N/A	11	#N/A	21
DNA dC->dU-editing enzyme APOBEC-3D	APOBEC3D	2	4	#N/A	3
Guanine deaminase	GDA	#N/A	#N/A	5	4
Perilipin-3	PLIN3	#N/A	#N/A	6	3
Prolyl endopeptidase	PREP	#N/A	1	1	#N/A
Malate dehydrogenase, mitochondrial	MDH2	3	10	2	3
Glucosidase 2 subunit beta	PRKCSH	2	#N/A	6	8
Transforming protein RhoA	RHOA	2	7	5	10
Rho-related GTP-binding protein RhoC	RHOC	3	7	6	11
Heterogeneous nuclear ribonucleoprotein U-like protein 2	HNRNPUL2	6	4	3	9
Abl interactor 1	ABI1	11	7	13	3
FACT complex subunit SPT16	SUPT16H	9	7	8	4
Pre-mRNA-processing-splicing factor 8	PRPF8	7	12	3	2
Proliferation-associated protein 2G4	PA2G4	#N/A	5	7	7
UDP-glucose 4-epimerase	GALE	#N/A	#N/A	#N/A	#N/A
Vesicle-trafficking protein SEC22b	SEC22B	2	9	5	11
60S acidic ribosomal protein P0	RPLP0	6	8	16	8
AP-2 complex subunit alpha-1	AP2A1	5	5	10	6
Myosin regulatory light chain 12B	MYL12B	1	1	3	3
Apoptosis regulator BAX	BAX	#N/A	3	5	6
Proteasome subunit beta type-1	PSMB1	#N/A	2	2	7
Coatomer subunit gamma-1	COPG1	#N/A	5	2	4
DNA-3-methyladenine glycosylase	MPG	4	20	3	18
Serine/arginine-rich splicing factor 2	SRSF2	3	11	#N/A	9
Activating signal cointegrator 1	TRIP4	#N/A	9	#N/A	11
Proteasome activator complex subunit 2	PSME2	1	5	2	10
Niban-like protein 1	FAM129B	#N/A	#N/A	7	7
ATP-binding cassette sub-family F member 1	ABCF1	#N/A	1	3	3
Eukaryotic translation initiation factor 3 subunit C	EIF3C	3	10	8	17
Actin-related protein 3	ACTR3	#N/A	4	8	5
Macrophage-capping protein	CAPG	#N/A	2	8	10
Activating signal cointegrator 1 complex subunit 2	ASCC2	#N/A	7	#N/A	11
Malate dehydrogenase, cytoplasmic	MDH1	2	5	7	7
Kinesin-like protein KIF23	KIF23	8	3	12	5
Methylcrotonoyl-CoA carboxylase subunit alpha, mitochondrial	MCCC1	16	7	9	5
TAR DNA-binding protein 43	TARDBP	3	6	5	6
Importin subunit alpha-1	KPNA2	1	7	5	3
Adenine phosphoribosyltransferase	APRT	#N/A	3	3	8
Trinucleotide repeat-containing gene 6B protein	TNRC6B	5	7	#N/A	4
Eukaryotic translation initiation factor 3 subunit F	EIF3F	1	5	2	5
D-3-phosphoglycerate dehydrogenase	PHGDH	3	2	13	8
Histone H1.2	HIST1H1C	22	21	9	6
Histone H1.4	HIST1H1E	25	17	5	4
F-box DNA helicase 1	FBXO18	#N/A	11	#N/A	9
Replication factor C subunit 5	RFC5	#N/A	#N/A	#N/A	#N/A
Bifunctional 3'-phosphoadenosine 5'-phosphosulfate synthase 1	PAPSS1	#N/A	#N/A	#N/A	3
Zinc finger protein 281	ZNF281	3	4	5	7
Eukaryotic translation initiation factor 3 subunit K	EIF3K	#N/A	4	#N/A	5
ADP/ATP translocase 2	SLC25A5	11	16	3	2
ADP/ATP translocase 3	SLC25A6	8	11	1	#N/A
Threonine--tRNA ligase, cytoplasmic	TARS	#N/A	3	#N/A	5
EH domain-containing protein 4	EHD4	6	2	7	1
EH domain-containing protein 3	EHD3	2	1	5	#N/A
RNA-binding protein 3	RBM3	2	29	3	15
Stress-70 protein, mitochondrial	HSPA9	6	8	5	2
Carbonyl reductase [NADPH] 1	CBR1	1	3	4	1
5'-nucleotidase	NT5E	2	#N/A	10	6
Activator of 90 kDa heat shock protein ATPase homolog 1	AHSA1	1	7	13	7
THO complex subunit 4	ALYREF	#N/A	7	2	6
UMP-CMP kinase	CMPK1	#N/A	#N/A	#N/A	6
Phosphatidylethanolamine-binding protein 1	PEBP1	#N/A	6	5	4
Protein phosphatase 1 regulatory subunit 12A	PPP1R12A	#N/A	#N/A	4	#N/A
Importin-9	IPO9	1	#N/A	2	4
SUMO-activating enzyme subunit 2	UBA2	1	#N/A	2	4
Tumor protein D54	TPD52L2	#N/A	#N/A	6	7
Ras GTPase-activating protein-binding protein 1	G3BP1	#N/A	4	3	6
Ras GTPase-activating protein-binding protein 2	G3BP2	#N/A	4	#N/A	1
Low molecular weight phosphotyrosine protein phosphatase	ACP1	1	4	6	4
tRNA (adenine(58)-N(1))-methyltransferase catalytic subunit TRMT61A	TRMT61A	#N/A	10	#N/A	6
Caldesmon	CALD1	#N/A	1	1	1
Ubiquitin carboxyl-terminal hydrolase 5	USP5	#N/A	2	2	7
Hypoxia up-regulated protein 1	HYOU1	#N/A	3	#N/A	1
Thrombospondin-1	THBS1	4	1	6	4
Adenosylhomocysteinase	AHCY	2	4	4	4
26S protease regulatory subunit 4	PSMC1	1	1	7	3
26S protease regulatory subunit 8	PSMC5	#N/A	2	5	2
Spermatogenesis-associated protein 5	SPATA5	#N/A	#N/A	3	1
U2 small nuclear ribonucleoprotein A'	SNRPA1	4	10	#N/A	4
Proteasome subunit beta type-5	PSMB5	#N/A	#N/A	#N/A	4
Laminin subunit beta-1	LAMB1	#N/A	#N/A	1	#N/A
Translin	TSN	#N/A	13	#N/A	21
DNA-(apurinic or apyrimidinic site) lyase	APEX1	#N/A	5	2	3
Trifunctional purine biosynthetic protein adenosine-3	GART	#N/A	2	3	7
Myb-binding protein 1A	MYBBP1A	1	11	#N/A	#N/A
Cancer-related nucleoside-triphosphatase	NTPCR	1	3	3	6
Wiskott-Aldrich syndrome protein family member 2	WASF2	5	3	4	7
Prolyl 4-hydroxylase subunit alpha-1	P4HA1	4	11	5	4
Ribosomal L1 domain-containing protein 1	RSL1D1	8	11	#N/A	#N/A
Zyxin	ZYX	#N/A	2	13	6
UPF0568 protein C14orf166	C14orf166	3	7	1	4
WD repeat-containing protein 1	WDR1	1	4	2	6
Nascent polypeptide-associated complex subunit alpha	NACA	2	4	3	3
Proteasome activator complex subunit 1	PSME1	#N/A	2	3	4
Importin-7	IPO7	#N/A	6	1	7
Myelin expression factor 2	MYEF2	4	7	1	9
Signal recognition particle subunit SRP68	SRP68	#N/A	1	4	2
General transcription factor II-I	GTF2I	#N/A	7	2	6
Calcium-binding mitochondrial carrier protein Aralar2	SLC25A13	5	8	1	#N/A
Cell cycle and apoptosis regulator protein 2	CCAR2	2	2	4	6
Matrilin-2	MATN2	18	4	2	#N/A
Eukaryotic translation initiation factor 2 subunit 1	EIF2S1	#N/A	5	1	3
Ribosome-binding protein 1	RRBP1	12	5	5	#N/A
Scaffold attachment factor B1	SAFB	12	2	3	#N/A
Scaffold attachment factor B2	SAFB2	12	4	2	#N/A
Annexin A6	ANXA6	#N/A	1	2	3
RNA-binding protein 4	RBM4	#N/A	5	#N/A	7
Protein transport protein Sec23A	SEC23A	3	3	7	4
Protein transport protein Sec23B	SEC23B	2	3	3	3
Transducin beta-like protein 3	TBL3	13	5	#N/A	#N/A
Prolyl 3-hydroxylase 1	P3H1	1	7	2	10
Flavin reductase (NADPH)	BLVRB	#N/A	4	5	7
Regulator of microtubule dynamics protein 1	RMDN1	#N/A	2	#N/A	6
Ras-related protein Rab-11B	RAB11B	4	5	8	6
Glutathione synthetase	GSS	#N/A	#N/A	5	5
Gamma-interferon-inducible protein 16	IFI16	4	5	3	4
Pumilio domain-containing protein KIAA0020	KIAA0020	5	11	#N/A	#N/A
Inverted formin-2	INF2	#N/A	#N/A	1	3
Protein phosphatase methylesterase 1	PPME1	#N/A	#N/A	8	6
Stomatin-like protein 2, mitochondrial	STOML2	8	8	4	#N/A
Translationally-controlled tumor protein	TPT1	#N/A	4	2	6
Dolichyl-diphosphooligosaccharide--protein glycosyltransferase subunit 1	RPN1	6	6	2	2
Serine/arginine-rich splicing factor 3	SRSF3	8	39	2	40
Serine/arginine-rich splicing factor 7	SRSF7	6	15	1	13
Nuclear pore complex protein Nup205	NUP205	#N/A	#N/A	#N/A	#N/A
Replication factor C subunit 4	RFC4	#N/A	4	2	7
GTP-binding nuclear protein Ran	RAN	7	7	12	10
Propionyl-CoA carboxylase beta chain, mitochondrial	PCCB	4	#N/A	9	#N/A
Double-stranded RNA-binding protein Staufen homolog 1	STAU1	10	2	6	#N/A
Serine/threonine-protein kinase PAK 2	PAK2	#N/A	#N/A	2	#N/A
60S ribosomal protein L3	RPL3	6	9	5	4
Eukaryotic translation initiation factor 6	EIF6	6	5	2	9
Core histone macro-H2A.1	H2AFY	6	15	2	#N/A
Synaptobrevin homolog YKT6	YKT6	#N/A	3	2	3
60S ribosomal protein L12	RPL12	8	6	12	12
Thioredoxin domain-containing protein 5	TXNDC5	3	8	9	11
Ras-related protein Rab-5C	RAB5C	7	11	5	5
Calpain-1 catalytic subunit	CAPN1	#N/A	#N/A	2	3
Chromobox protein homolog 3	CBX3	5	9	4	3
RelA-associated inhibitor	PPP1R13L	4	#N/A	6	2
Protein arginine N-methyltransferase 1	PRMT1	2	8	4	9
RNA-binding protein Raly	RALY	12	11	2	1
Deoxyuridine 5'-triphosphate nucleotidohydrolase, mitochondrial	DUT	#N/A	#N/A	#N/A	#N/A
Septin-9	42622	#N/A	3	2	2
Adenylate kinase isoenzyme 1	AK1	#N/A	3	3	7
60S ribosomal protein L23a	RPL23A	4	12	3	14
40S ribosomal protein S24	RPS24	#N/A	9	2	6
Glutathione S-transferase Mu 4	GSTM4	#N/A	2	2	4
RNA-binding protein 42	RBM42	#N/A	15	#N/A	12
Procollagen-lysine,2-oxoglutarate 5-dioxygenase 3	PLOD3	2	5	4	6
DNA replication licensing factor MCM4	MCM4	1	1	3	3
Destrin	DSTN	1	3	3	#N/A
ATP-binding cassette sub-family F member 2	ABCF2	4	2	8	2
Transaldolase	TALDO1	1	5	4	5
Serpin B6	SERPINB6	1	4	7	2
UDP-glucose 6-dehydrogenase	UGDH	#N/A	#N/A	5	4
Pescadillo homolog	PES1	4	13	#N/A	#N/A
DNA topoisomerase 1	TOP1	7	14	1	6
Nucleosome assembly protein 1-like 1	NAP1L1	1	5	2	2
Nucleosome assembly protein 1-like 4	NAP1L4	#N/A	1	#N/A	4
Hypoxanthine-guanine phosphoribosyltransferase	HPRT1	#N/A	1	1	2
Lysine-specific histone demethylase 1A	KDM1A	9	1	4	1
Probable RNA-binding protein 19	RBM19	#N/A	6	#N/A	9
Eukaryotic translation initiation factor 4 gamma 2	EIF4G2	4	#N/A	4	3
60S ribosomal protein L7	RPL7	7	6	5	5
Splicing factor 3B subunit 4	SF3B4	2	8	1	10
60S ribosomal protein L11	RPL11	5	7	9	7
Plasminogen activator inhibitor 1 RNA-binding protein	SERBP1	1	4	12	6
Lysine--tRNA ligase	KARS	2	1	4	2
40S ribosomal protein S19	RPS19	7	8	11	8
Large proline-rich protein BAG6	BAG6	#N/A	#N/A	#N/A	4
RNA-binding protein FUS	FUS	1	1	2	3
U2 small nuclear ribonucleoprotein B''	SNRPB2	2	15	2	13
U1 small nuclear ribonucleoprotein A	SNRPA	2	7	3	4
Prolyl 4-hydroxylase subunit alpha-2	P4HA2	1	#N/A	5	3
Septin-2	42615	1	1	3	#N/A
Acidic leucine-rich nuclear phosphoprotein 32 family member A	ANP32A	#N/A	3	1	#N/A
Acidic leucine-rich nuclear phosphoprotein 32 family member B	ANP32B	#N/A	2	#N/A	#N/A
60S ribosomal protein L9	RPL9	5	3	7	4
Tubulin-folding cofactor B	TBCB	#N/A	1	3	5
40S ribosomal protein S8	RPS8	11	11	10	11
Eukaryotic translation initiation factor 4H	EIF4H	#N/A	5	1	8
Nuclear protein localization protein 4 homolog	NPLOC4	#N/A	2	3	2
60S ribosomal protein L10	RPL10	1	11	4	8
Putative RNA-binding protein Luc7-like 2	LUC7L2	#N/A	#N/A	4	4
Eukaryotic translation initiation factor 3 subunit M	EIF3M	3	9	3	8
Purine nucleoside phosphorylase	PNP	#N/A	#N/A	3	#N/A
LIM and SH3 domain protein 1	LASP1	#N/A	#N/A	4	7
AP-1 complex subunit beta-1	AP1B1	#N/A	2	3	3
AP-2 complex subunit beta	AP2B1	#N/A	2	#N/A	2
60S ribosomal protein L6	RPL6	2	17	#N/A	7
Synaptic vesicle membrane protein VAT-1 homolog	VAT1	4	4	4	5
Chloride intracellular channel protein 4	CLIC4	#N/A	#N/A	4	4
Exportin-5	XPO5	#N/A	3	#N/A	2
Phosphoribosylformylglycinamidine synthase	PFAS	#N/A	#N/A	#N/A	#N/A
RecQ-mediated genome instability protein 2	RMI2	#N/A	7	#N/A	5
Coatomer subunit beta	COPB1	#N/A	1	#N/A	2
Aspartate--tRNA ligase, cytoplasmic	DARS	#N/A	2	8	#N/A
SUN domain-containing protein 2	SUN2	3	6	#N/A	#N/A
F-actin-capping protein subunit alpha-1	CAPZA1	2	5	8	5
F-actin-capping protein subunit alpha-2	CAPZA2	2	4	6	4
26S protease regulatory subunit 6A	PSMC3	#N/A	2	7	5
40S ribosomal protein S17	RPS17	2	2	#N/A	5
Mitochondrial genome maintenance exonuclease 1	MGME1	#N/A	9	#N/A	4
Annexin A3	ANXA3	#N/A	#N/A	3	3
Heterogeneous nuclear ribonucleoprotein H3	HNRNPH3	6	9	4	6
U3 small nucleolar RNA-associated protein 14 homolog A	UTP14A	6	5	#N/A	#N/A
Long-chain-fatty-acid--CoA ligase 4	ACSL4	1	#N/A	1	3
Long-chain-fatty-acid--CoA ligase 3	ACSL3	1	#N/A	1	2
Nuclear pore complex protein Nup93	NUP93	4	#N/A	1	#N/A
Syntaxin-binding protein 2	STXBP2	#N/A	#N/A	#N/A	#N/A
40S ribosomal protein S11	RPS11	2	10	4	7
Prohibitin-2	PHB2	9	7	2	#N/A
Stathmin	STMN1	1	3	8	9
Sorcin	SRI	#N/A	2	6	3
40S ribosomal protein S18	RPS18	7	10	8	9
ATP-binding cassette sub-family E member 1	ABCE1	#N/A	#N/A	3	1
Growth factor receptor-bound protein 2	GRB2	#N/A	2	#N/A	3
DNA replication licensing factor MCM2	MCM2	#N/A	1	#N/A	#N/A
Tyrosine-protein kinase BAZ1B	BAZ1B	5	5	#N/A	#N/A
Sodium/potassium-transporting ATPase subunit alpha-1	ATP1A1	5	1	8	#N/A
Histidine--tRNA ligase, cytoplasmic	HARS	#N/A	5	2	3
Proteasome subunit beta type-4	PSMB4	#N/A	3	1	5
Protein PRRC2C	PRRC2C	#N/A	4	#N/A	5
G-rich sequence factor 1	GRSF1	#N/A	6	1	2
Protein diaphanous homolog 1	DIAPH1	1	#N/A	2	2
Phenylalanine--tRNA ligase beta subunit	FARSB	#N/A	#N/A	#N/A	#N/A
Nucleolar complex protein 2 homolog	NOC2L	10	5	1	#N/A
40S ribosomal protein S9	RPS9	1	12	2	14
tRNA-splicing ligase RtcB homolog	RTCB	3	4	2	#N/A
Caprin-1	CAPRIN1	1	9	4	9
Probable ATP-dependent RNA helicase DDX27	DDX27	9	5	#N/A	#N/A
Protein-L-isoaspartate(D-aspartate) O-methyltransferase	PCMT1	#N/A	2	#N/A	3
RNA-binding motif, single-stranded-interacting protein 3	RBMS3	1	4	1	16
MICOS complex subunit MIC19	CHCHD3	7	2	3	#N/A
Ras-related protein Rab-2A	RAB2A	2	5	5	6
Probable ATP-dependent RNA helicase DDX6	DDX6	5	4	6	3
Galectin-3-binding protein	LGALS3BP	9	2	7	1
Sorting nexin-1	SNX1	1	#N/A	3	#N/A
Sorting nexin-2	SNX2	#N/A	#N/A	2	#N/A
Ubiquitin-conjugating enzyme E2 K	UBE2K	#N/A	1	#N/A	8
Rho GDP-dissociation inhibitor 1	ARHGDIA	1	5	5	4
Rho GTPase-activating protein 1	ARHGAP1	#N/A	#N/A	4	3
Isocitrate dehydrogenase [NADP] cytoplasmic	IDH1	#N/A	2	7	3
Cullin-4B	CUL4B	#N/A	2	3	3
Cullin-4A	CUL4A	3	2	#N/A	3
Cleavage and polyadenylation specificity factor subunit 4	CPSF4	#N/A	6	#N/A	8
Acylamino-acid-releasing enzyme	APEH	2	#N/A	8	2
Guanine nucleotide-binding protein-like 3	GNL3	3	6	1	#N/A
UV excision repair protein RAD23 homolog B	RAD23B	#N/A	10	#N/A	5
Aldehyde dehydrogenase family 16 member A1	ALDH16A1	#N/A	2	4	4
Phenylalanine--tRNA ligase alpha subunit	FARSA	3	4	5	2
Myosin light polypeptide 6	MYL6	#N/A	1	#N/A	2
Ribonucleoprotein PTB-binding 1	RAVER1	5	12	5	3
Calpain small subunit 1	CAPNS1	1	4	3	5
Nicotinate phosphoribosyltransferase	NAPRT	#N/A	#N/A	4	#N/A
Inosine triphosphate pyrophosphatase	ITPA	#N/A	2	#N/A	5
Ataxin-2-like protein	ATXN2L	2	1	2	1
Peptidyl-prolyl cis-trans isomerase FKBP4	FKBP4	#N/A	1	5	6
Biliverdin reductase A	BLVRA	#N/A	#N/A	2	#N/A
40S ribosomal protein S13	RPS13	7	9	6	11
Glutamate--cysteine ligase catalytic subunit	GCLC	#N/A	#N/A	2	#N/A
Kinesin-1 heavy chain	KIF5B	#N/A	1	6	3
Citron Rho-interacting kinase	CIT	2	#N/A	7	#N/A
Emerin	EMD	4	4	1	#N/A
40S ribosomal protein S14	RPS14	7	10	6	9
Glia-derived nexin	SERPINE2	2	8	1	#N/A
Serine/arginine-rich splicing factor 1	SRSF1	9	3	8	3
Basic leucine zipper and W2 domain-containing protein 2	BZW2	#N/A	#N/A	2	3
Basic leucine zipper and W2 domain-containing protein 1	BZW1	#N/A	#N/A	3	2
Hsp90 co-chaperone Cdc37	CDC37	1	1	1	6
Coatomer subunit beta'	COPB2	#N/A	#N/A	#N/A	3
Xaa-Pro aminopeptidase 1	XPNPEP1	#N/A	2	#N/A	3
Leucine-rich repeat-containing protein 47	LRRC47	#N/A	3	3	5
Protein SET	SET	3	1	#N/A	3
Hippocalcin-like protein 1	HPCAL1	#N/A	#N/A	2	3
Neurocalcin-delta	NCALD	#N/A	#N/A	#N/A	#N/A
Vacuolar protein sorting-associated protein 35	VPS35	#N/A	#N/A	1	#N/A
Mitochondrial import receptor subunit TOM22 homolog	TOMM22	5	8	5	1
Obg-like ATPase 1	OLA1	#N/A	1	1	2
ATP-dependent RNA helicase DDX19A	DDX19A	#N/A	#N/A	6	#N/A
ATP-dependent RNA helicase DDX19B	DDX19B	#N/A	#N/A	5	#N/A
Antigen KI-67	MKI67	7	8	#N/A	#N/A
Metalloproteinase inhibitor 3	TIMP3	12	13	#N/A	#N/A
Protein phosphatase 1G	PPM1G	1	#N/A	2	#N/A
Ribonuclease H1	RNASEH1	#N/A	4	#N/A	10
Fumarylacetoacetase	FAH	#N/A	2	#N/A	2
Fragile X mental retardation syndrome-related protein 1	FXR1	#N/A	1	6	3
Mitogen-activated protein kinase 1	MAPK1	4	8	3	3
Mitogen-activated protein kinase 3	MAPK3	1	3	2	#N/A
Proteasome subunit beta type-2	PSMB2	#N/A	1	1	5
Protein unc-45 homolog A	UNC45A	#N/A	#N/A	2	#N/A
Annexin A4	ANXA4	#N/A	#N/A	1	3
E3 ubiquitin-protein ligase UBR4	UBR4	#N/A	2	#N/A	4
Dynactin subunit 1	DCTN1	#N/A	#N/A	2	#N/A
S-phase kinase-associated protein 1	SKP1	#N/A	#N/A	2	5
DNA replication licensing factor MCM6	MCM6	3	3	#N/A	2
60S ribosomal protein L17	RPL17	3	5	2	6
Alpha-soluble NSF attachment protein	NAPA	#N/A	#N/A	4	#N/A
Protein transport protein Sec24C	SEC24C	#N/A	#N/A	#N/A	#N/A
60S ribosomal protein L18a	RPL18A	2	4	4	3
rRNA 2'-O-methyltransferase fibrillarin	FBL	8	6	#N/A	1
Ubiquitin-conjugating enzyme E2 C	UBE2C	#N/A	1	1	5
WD repeat-containing protein 3	WDR3	6	2	1	#N/A
F-box/LRR-repeat protein 18	FBXL18	#N/A	#N/A	1	#N/A
Nucleolar GTP-binding protein 1	GTPBP4	10	6	3	#N/A
ATP-dependent RNA helicase DDX18	DDX18	10	11	#N/A	#N/A
Histone H2A type 1	HIST1H2AG	18	21	11	6
RNA-binding protein 8A	RBM8A	4	4	3	1
Mitochondrial fission 1 protein	FIS1	1	2	2	4
Eukaryotic translation initiation factor 2A	EIF2A	3	#N/A	5	4
SAFB-like transcription modulator	SLTM	4	4	2	#N/A
Lupus La protein	SSB	#N/A	8	2	5
Coronin-1C	CORO1C	2	#N/A	5	#N/A
Interferon-induced, double-stranded RNA-activated protein kinase	EIF2AK2	#N/A	#N/A	#N/A	#N/A
RRP12-like protein	RRP12	#N/A	8	#N/A	1
AP-3 complex subunit delta-1	AP3D1	#N/A	1	1	1
Dipeptidyl peptidase 3	DPP3	#N/A	#N/A	2	#N/A
Protein transport protein Sec24A	SEC24A	#N/A	2	#N/A	3
Protein transport protein Sec24B	SEC24B	#N/A	1	1	1
Actin-related protein 2/3 complex subunit 3	ARPC3	#N/A	#N/A	1	3
Ataxin-10	ATXN10	#N/A	#N/A	1	#N/A
60S ribosomal protein L5	RPL5	6	2	6	3
Importin subunit alpha-5	KPNA1	2	1	4	1
Importin subunit alpha-7	KPNA6	1	1	1	1
RNA-binding protein 45	RBM45	#N/A	6	#N/A	5
40S ribosomal protein S16	RPS16	6	8	3	9
Eukaryotic peptide chain release factor subunit 1	ETF1	2	2	4	4
Replication factor C subunit 3	RFC3	#N/A	#N/A	1	2
Adenylosuccinate synthetase isozyme 2	ADSS	#N/A	1	1	1
Alcohol dehydrogenase class-3	ADH5	#N/A	3	1	3
Bifunctional UDP-N-acetylglucosamine 2-epimerase/N-acetylmannosamine kinase	GNE	#N/A	#N/A	5	#N/A
HLA class II histocompatibility antigen, DR alpha chain	HLA-DRA	4	7	#N/A	#N/A
60S ribosomal protein L27a	RPL27A	2	5	3	7
Cullin-1	CUL1	#N/A	2	#N/A	5
DNA replication licensing factor MCM3	MCM3	3	4	4	3
ATP-dependent RNA helicase DDX42	DDX42	2	1	2	#N/A
Probable 28S rRNA (cytosine-C(5))-methyltransferase	NSUN5	1	2	4	4
ATP synthase subunit O, mitochondrial	ATP5O	4	8	2	3
40S ribosomal protein S7	RPS7	7	5	4	13
Nuclear pore complex protein Nup88	NUP88	5	3	1	1
Puromycin-sensitive aminopeptidase	NPEPPS	#N/A	2	1	#N/A
Interferon-induced protein with tetratricopeptide repeats 5	IFIT5	#N/A	5	#N/A	5
40S ribosomal protein S2	RPS2	2	7	4	5
Inorganic pyrophosphatase	PPA1	#N/A	1	#N/A	1
Eukaryotic translation initiation factor 3 subunit I	EIF3I	1	6	#N/A	6
40S ribosomal protein S10	RPS10	2	7	3	9
Periodic tryptophan protein 2 homolog	PWP2	6	3	1	#N/A
Clathrin interactor 1	CLINT1	#N/A	1	2	#N/A
S1 RNA-binding domain-containing protein 1	SRBD1	#N/A	5	#N/A	8
Phosphoglucomutase-1	PGM1	#N/A	3	2	1
Heterogeneous nuclear ribonucleoprotein A3	HNRNPA3	1	5	1	3
Paxillin	PXN	#N/A	#N/A	2	#N/A
DnaJ homolog subfamily C member 10	DNAJC10	1	4	6	2
Prostaglandin E synthase 3	PTGES3	#N/A	2	1	4
Thymidylate synthase	TYMS	#N/A	1	#N/A	2
Testin	TES	#N/A	#N/A	3	1
Proteasome subunit alpha type-2	PSMA2	#N/A	2	2	5
DNA replication licensing factor MCM5	MCM5	6	2	4	2
Guanine nucleotide-binding protein G(I)/G(S)/G(T) subunit beta-1	GNB1	2	#N/A	4	#N/A
Guanine nucleotide-binding protein G(I)/G(S)/G(T) subunit beta-2	GNB2	2	#N/A	3	#N/A
Guanine nucleotide-binding protein subunit beta-4	GNB4	1	#N/A	4	#N/A
Casein kinase I isoform alpha	CSNK1A1	6	3	2	2
ATPase family AAA domain-containing protein 3A	ATAD3A	7	3	2	#N/A
Alpha-aminoadipic semialdehyde dehydrogenase	ALDH7A1	#N/A	#N/A	3	4
pre-rRNA processing protein FTSJ3	FTSJ3	2	7	#N/A	#N/A
WD repeat-containing protein 36	WDR36	8	3	#N/A	1
DNA-directed RNA polymerases I, II, and III subunit RPABC1	POLR2E	#N/A	3	#N/A	3
Superoxide dismutase [Cu-Zn]	SOD1	#N/A	2	4	5
Protein SEC13 homolog	SEC13	1	#N/A	2	2
MMS19 nucleotide excision repair protein homolog	MMS19	#N/A	2	#N/A	1
N-acetyltransferase 10	NAT10	5	6	#N/A	#N/A
Hornerin	HRNR	5	#N/A	4	#N/A
GTPase NRas	NRAS	#N/A	1	5	1
Cytosolic non-specific dipeptidase	CNDP2	#N/A	1	4	7
Bcl-2-associated transcription factor 1	BCLAF1	3	7	#N/A	8
Malignant T-cell-amplified sequence 1	MCTS1	#N/A	#N/A	#N/A	2
26S protease regulatory subunit 6B	PSMC4	#N/A	4	2	4
Proteasome subunit alpha type-5	PSMA5	#N/A	#N/A	#N/A	2
NAD(P)H-hydrate epimerase	APOA1BP	#N/A	1	2	4
DNA-directed RNA polymerases I, II, and III subunit RPABC3	POLR2H	2	1	2	3
Replication factor C subunit 2	RFC2	#N/A	3	1	2
Protein Wnt-5a	WNT5A	#N/A	#N/A	7	#N/A
Proteasome subunit alpha type-6	PSMA6	#N/A	1	1	2
Phosphoglycolate phosphatase	PGP	#N/A	#N/A	1	#N/A
Glucosamine 6-phosphate N-acetyltransferase	GNPNAT1	#N/A	#N/A	1	2
Proliferating cell nuclear antigen	PCNA	#N/A	4	5	5
Actin-related protein 2/3 complex subunit 4	ARPC4	2	2	3	2
ERO1-like protein alpha	ERO1A	#N/A	1	1	1
Mitotic checkpoint protein BUB3	BUB3	3	2	3	2
Signal transducer and activator of transcription 1-alpha/beta	STAT1	2	#N/A	3	1
Helicase SKI2W	SKIV2L	#N/A	1	#N/A	4
Proteasome subunit alpha type-7	PSMA7	3	1	4	2
Microtubule-associated protein RP/EB family member 1	MAPRE1	1	#N/A	1	1
N(G),N(G)-dimethylarginine dimethylaminohydrolase 2	DDAH2	#N/A	#N/A	2	#N/A
Laminin subunit gamma-1	LAMC1	#N/A	#N/A	3	2
MAP7 domain-containing protein 1	MAP7D1	2	6	#N/A	8
Ras-related protein Rap-1b	RAP1B	1	3	1	5
DBIRD complex subunit ZNF326	ZNF326	8	2	#N/A	#N/A
1-phosphatidylinositol 4,5-bisphosphate phosphodiesterase beta-3	PLCB3	#N/A	#N/A	#N/A	#N/A
Zinc finger RNA-binding protein	ZFR	4	2	#N/A	#N/A
Hepatoma-derived growth factor	HDGF	#N/A	#N/A	4	#N/A
Cathepsin D	CTSD	#N/A	6	#N/A	#N/A
HLA class II histocompatibility antigen, DRB1-15 beta chain	HLA-DRB1	4	8	#N/A	#N/A
Ubiquitin carboxyl-terminal hydrolase 14	USP14	2	1	2	1
Eukaryotic translation initiation factor 4B	EIF4B	#N/A	4	5	2
40S ribosomal protein S15	RPS15	#N/A	#N/A	#N/A	#N/A
mRNA turnover protein 4 homolog	MRTO4	5	3	#N/A	#N/A
Eukaryotic translation initiation factor 5B	EIF5B	#N/A	3	#N/A	4
Lysosomal protective protein	CTSA	1	1	2	2
DNA-directed RNA polymerase III subunit RPC1	POLR3A	#N/A	2	#N/A	7
KH domain-containing, RNA-binding, signal transduction-associated protein 1	KHDRBS1	1	#N/A	2	6
Serine/threonine-protein phosphatase 2A catalytic subunit beta isoform	PPP2CB	#N/A	#N/A	2	1
Thymidylate kinase	DTYMK	1	1	3	3
PDZ and LIM domain protein 5	PDLIM5	#N/A	#N/A	2	2
HLA class I histocompatibility antigen, A-3 alpha chain	HLA-A	2	1	5	#N/A
U3 small nucleolar RNA-associated protein 6 homolog	UTP6	6	#N/A	#N/A	#N/A
Ubiquitin-conjugating enzyme E2 N	UBE2N	#N/A	3	#N/A	5
Leucine-rich repeat-containing protein 59	LRRC59	5	7	#N/A	2
Calmodulin	CALM1	#N/A	2	1	4
Calumenin	CALU	#N/A	8	#N/A	#N/A
Ubiquitin-40S ribosomal protein S27a	RPS27A	10	19	12	10
5'-AMP-activated protein kinase catalytic subunit alpha-1	PRKAA1	#N/A	#N/A	4	#N/A
Double-stranded RNA-specific adenosine deaminase	ADAR	5	2	1	#N/A
60S ribosomal protein L24	RPL24	1	5	4	2
S-adenosylmethionine synthase isoform type-2	MAT2A	#N/A	1	1	1
Regulator of chromosome condensation	RCC1	#N/A	2	1	3
Rac GTPase-activating protein 1	RACGAP1	6	#N/A	11	2
Cell division control protein 42 homolog	CDC42	1	4	4	11
Ras-related C3 botulinum toxin substrate 1	RAC1	#N/A	5	#N/A	6
Ras-related C3 botulinum toxin substrate 3	RAC3	#N/A	3	#N/A	4
Protein lin-28 homolog B	LIN28B	#N/A	8	#N/A	4
Golgi resident protein GCP60	ACBD3	#N/A	#N/A	2	#N/A
Nucleolar protein 6	NOL6	4	5	#N/A	#N/A
Xaa-Pro dipeptidase	PEPD	#N/A	1	3	4
Eukaryotic translation initiation factor 3 subunit H	EIF3H	#N/A	3	5	4
LIM and calponin homology domains-containing protein 1	LIMCH1	#N/A	#N/A	#N/A	#N/A
tRNA (cytosine(34)-C(5))-methyltransferase	NSUN2	#N/A	4	#N/A	#N/A
Nuclear pore glycoprotein p62	NUP62	#N/A	4	#N/A	#N/A
Protein mago nashi homolog	MAGOH	4	4	3	2
Dipeptidyl peptidase 1	CTSC	#N/A	#N/A	#N/A	4
DNA-directed RNA polymerase II subunit RPB1	POLR2A	6	#N/A	#N/A	#N/A
40S ribosomal protein S23	RPS23	1	5	3	4
Protein arginine N-methyltransferase 5	PRMT5	#N/A	#N/A	2	1
Platelet-activating factor acetylhydrolase IB subunit gamma	PAFAH1B3	1	1	3	3
Adenylate kinase 2, mitochondrial	AK2	#N/A	1	#N/A	3
Cysteine--tRNA ligase, cytoplasmic	CARS	#N/A	#N/A	2	1
Gem-associated protein 5	GEMIN5	#N/A	#N/A	#N/A	#N/A
Bifunctional coenzyme A synthase	COASY	#N/A	1	1	#N/A
Glutaredoxin-3	GLRX3	#N/A	2	#N/A	2
Translation initiation factor eIF-2B subunit alpha	EIF2B1	1	2	2	3
Structural maintenance of chromosomes protein 3	SMC3	7	#N/A	#N/A	#N/A
Drebrin-like protein	DBNL	#N/A	#N/A	4	#N/A
Glutathione S-transferase kappa 1	GSTK1	#N/A	4	1	2
NSFL1 cofactor p47	NSFL1C	#N/A	#N/A	1	#N/A
Elongation factor 1-delta	EEF1D	3	2	3	4
26S proteasome non-ATPase regulatory subunit 11	PSMD11	2	#N/A	4	4
Elongation factor Tu, mitochondrial	TUFM	3	4	4	2
Membrane-associated progesterone receptor component 1	PGRMC1	1	4	1	4
Phosphomevalonate kinase	PMVK	#N/A	#N/A	1	2
GTP-binding protein SAR1a	SAR1A	#N/A	2	3	6
GTP-binding protein SAR1b	SAR1B	#N/A	2	2	3
WD repeat-containing protein 75	WDR75	5	3	#N/A	#N/A
Proteasome subunit alpha type-3	PSMA3	#N/A	#N/A	#N/A	#N/A
Pre-mRNA-processing factor 19	PRPF19	4	4	2	#N/A
Phosphatidylinositol-binding clathrin assembly protein	PICALM	#N/A	#N/A	1	1
Protein DEK	DEK	1	#N/A	5	2
Mesencephalic astrocyte-derived neurotrophic factor	MANF	#N/A	4	3	3
Cytoplasmic polyadenylation element-binding protein 4	CPEB4	7	#N/A	1	#N/A
Splicing factor 1	SF1	6	1	4	#N/A
Putative methyltransferase C9orf114	C9orf114	1	5	#N/A	3
Luc7-like protein 3	LUC7L3	#N/A	1	#N/A	2
N-terminal Xaa-Pro-Lys N-methyltransferase 1	NTMT1	#N/A	#N/A	1	1
40S ribosomal protein S25	RPS25	3	6	6	6
Annexin A11	ANXA11	#N/A	#N/A	1	2
Eukaryotic translation initiation factor 5	EIF5	#N/A	1	3	3
RNA-binding protein EWS	EWSR1	2	5	2	5
Thymidine phosphorylase	TYMP	#N/A	#N/A	#N/A	2
Synembryn-A	RIC8A	#N/A	#N/A	2	#N/A
Phosphoserine aminotransferase	PSAT1	#N/A	2	2	2
Secretory carrier-associated membrane protein 3	SCAMP3	2	#N/A	4	#N/A
Ran GTPase-activating protein 1	RANGAP1	#N/A	#N/A	2	#N/A
Protein flightless-1 homolog	FLII	#N/A	#N/A	1	1
Polyadenylate-binding protein 2	PABPN1	2	6	1	5
Septin-7	42620	#N/A	1	3	2
DNA dC->dU-editing enzyme APOBEC-3B	APOBEC3B	3	7	#N/A	2
Condensin complex subunit 1	NCAPD2	#N/A	#N/A	#N/A	2
Voltage-dependent anion-selective channel protein 2	VDAC2	4	3	5	#N/A
4F2 cell-surface antigen heavy chain	SLC3A2	#N/A	4	3	1
FH1/FH2 domain-containing protein 1	FHOD1	#N/A	#N/A	#N/A	2
Secernin-1	SCRN1	#N/A	1	2	2
WD repeat-containing protein 76	WDR76	#N/A	3	#N/A	5
Mitochondrial carrier homolog 2	MTCH2	#N/A	4	#N/A	1
60S ribosomal protein L13	RPL13	8	8	4	6
Apoptotic chromatin condensation inducer in the nucleus	ACIN1	6	1	#N/A	#N/A
Kinesin-like protein KIF14	KIF14	2	1	5	1
Twinfilin-1	TWF1	1	#N/A	3	#N/A
Histone H3.1	HIST1H3A	9	5	#N/A	#N/A
Bloom syndrome protein	BLM	#N/A	5	#N/A	3
Splicing factor 3A subunit 3	SF3A3	3	#N/A	4	#N/A
Glyoxylate reductase/hydroxypyruvate reductase	GRHPR	#N/A	1	3	#N/A
PERQ amino acid-rich with GYF domain-containing protein 2	GIGYF2	3	2	1	1
Unconventional myosin-Ie	MYO1E	#N/A	1	2	3
Flap endonuclease 1	FEN1	#N/A	#N/A	2	2
CCAAT/enhancer-binding protein zeta	CEBPZ	5	3	#N/A	#N/A
DNA polymerase beta	POLB	#N/A	5	#N/A	7
Beta-galactosidase	GLB1	2	1	6	#N/A
Transcription factor A, mitochondrial	TFAM	#N/A	8	#N/A	2
Cytochrome c oxidase subunit 2	MT-CO2	3	4	#N/A	#N/A
Acyl-protein thioesterase 1	LYPLA1	#N/A	1	#N/A	3
Glutathione S-transferase theta-2B	GSTT2B	#N/A	#N/A	#N/A	#N/A
Serine/threonine-protein kinase 10	STK10	#N/A	#N/A	#N/A	#N/A
Proteasome inhibitor PI31 subunit	PSMF1	#N/A	2	5	5
60S ribosomal protein L18	RPL18	4	6	3	4
Thyroid receptor-interacting protein 6	TRIP6	#N/A	#N/A	2	#N/A
Coatomer subunit zeta-1	COPZ1	#N/A	1	#N/A	3
Sulfotransferase 1A1	SULT1A1	#N/A	#N/A	#N/A	#N/A
Prefoldin subunit 5	PFDN5	#N/A	#N/A	#N/A	#N/A
Transmembrane protein 43	TMEM43	5	2	#N/A	#N/A
Endothelial differentiation-related factor 1	EDF1	#N/A	3	5	2
60S ribosomal protein L14	RPL14	4	2	3	1
Catenin alpha-1	CTNNA1	2	#N/A	1	1
Spliceosome RNA helicase DDX39B	DDX39B	2	2	3	1
1,4-alpha-glucan-branching enzyme	GBE1	#N/A	2	1	3
Transcription factor BTF3	BTF3	#N/A	#N/A	#N/A	#N/A
Annexin A7	ANXA7	#N/A	#N/A	5	3
Regulation of nuclear pre-mRNA domain-containing protein 1B	RPRD1B	2	#N/A	1	#N/A
LisH domain-containing protein ARMC9	ARMC9	#N/A	1	1	1
BH3-interacting domain death agonist	BID	#N/A	#N/A	1	6
Cell division cycle 5-like protein	CDC5L	6	1	#N/A	#N/A
Serine--tRNA ligase, cytoplasmic	SARS	#N/A	1	3	#N/A
2',5'-phosphodiesterase 12	PDE12	#N/A	#N/A	#N/A	#N/A
Tubulin--tyrosine ligase-like protein 12	TTLL12	#N/A	#N/A	#N/A	#N/A
Serine/threonine-protein phosphatase CPPED1	CPPED1	#N/A	#N/A	1	#N/A
GTP-binding protein Rheb	RHEB	#N/A	#N/A	2	3
Lipoamide acyltransferase component of branched-chain alpha-keto acid dehydrogenase complex, mitochondrial	DBT	1	1	3	2
60S ribosomal protein L8	RPL8	4	2	5	3
BRCA1-associated ATM activator 1	BRAT1	1	#N/A	3	#N/A
Acyl-protein thioesterase 2	LYPLA2	#N/A	#N/A	#N/A	1
Lactoylglutathione lyase	GLO1	#N/A	#N/A	#N/A	#N/A
Transmembrane glycoprotein NMB	GPNMB	#N/A	11	#N/A	#N/A
Phosphate carrier protein, mitochondrial	SLC25A3	4	4	#N/A	#N/A
Cleavage and polyadenylation specificity factor subunit 5	NUDT21	#N/A	#N/A	#N/A	#N/A
Aflatoxin B1 aldehyde reductase member 2	AKR7A2	#N/A	#N/A	2	#N/A
AP-3 complex subunit beta-1	AP3B1	#N/A	2	#N/A	1
Cyclin-dependent kinase 1	CDK1	1	1	2	1
Cullin-associated NEDD8-dissociated protein 2	CAND2	#N/A	#N/A	#N/A	#N/A
Transcriptional repressor CTCF	CTCF	#N/A	2	#N/A	4
Inositol-3-phosphate synthase 1	ISYNA1	#N/A	#N/A	#N/A	#N/A
Guanylate kinase	GUK1	#N/A	#N/A	#N/A	1
60S ribosomal protein L7a	RPL7A	4	4	2	4
Actin-related protein 2/3 complex subunit 5-like protein	ARPC5L	#N/A	2	1	2
Hsc70-interacting protein	ST13	1	2	3	3
Acidic leucine-rich nuclear phosphoprotein 32 family member E	ANP32E	#N/A	#N/A	#N/A	#N/A
Lariat debranching enzyme	DBR1	#N/A	2	1	2
5'(3')-deoxyribonucleotidase, cytosolic type	NT5C	#N/A	#N/A	#N/A	1
Serine/arginine-rich splicing factor 5	SRSF5	3	6	#N/A	3
Serine/arginine-rich splicing factor 6	SRSF6	5	3	1	2
AT-rich interactive domain-containing protein 5B	ARID5B	1	#N/A	5	2
Myristoylated alanine-rich C-kinase substrate	MARCKS	#N/A	#N/A	3	1
Semaphorin-3B	SEMA3B	5	2	#N/A	#N/A
Probable ATP-dependent RNA helicase DDX47	DDX47	3	3	#N/A	2
Putative ATP-dependent RNA helicase DHX30	DHX30	2	5	#N/A	2
Polymerase delta-interacting protein 3	POLDIP3	1	8	1	2
Proteasome activator complex subunit 3	PSME3	1	1	5	1
TFIIH basal transcription factor complex helicase XPD subunit	ERCC2	#N/A	5	#N/A	#N/A
Ribosome biogenesis protein BOP1	BOP1	6	4	#N/A	#N/A
Proteasome subunit alpha type-1	PSMA1	#N/A	1	2	2
TIP41-like protein	TIPRL	#N/A	#N/A	#N/A	#N/A
Nucleolar complex protein 3 homolog	NOC3L	1	3	#N/A	#N/A
Proteasome subunit beta type-3	PSMB3	#N/A	1	3	4
60S ribosomal protein L19	RPL19	3	5	4	4
Endoplasmic reticulum resident protein 29	ERP29	1	3	4	2
Endoplasmic reticulum aminopeptidase 1	ERAP1	2	2	1	2
ATP-dependent RNA helicase DDX24	DDX24	5	2	#N/A	#N/A
Aspartyl/asparaginyl beta-hydroxylase	ASPH	#N/A	#N/A	2	#N/A
Deoxynucleoside triphosphate triphosphohydrolase SAMHD1	SAMHD1	2	1	1	#N/A
Ubiquitin-conjugating enzyme E2 L3	UBE2L3	#N/A	#N/A	#N/A	4
Nuclear migration protein nudC	NUDC	#N/A	1	#N/A	1
Eukaryotic translation initiation factor 2 subunit 2	EIF2S2	#N/A	1	2	3
Myeloid-derived growth factor	MYDGF	#N/A	5	2	1
Ribosome maturation protein SBDS	SBDS	#N/A	#N/A	1	#N/A
Creatine kinase B-type	CKB	#N/A	#N/A	2	#N/A
DNA-directed RNA polymerase III subunit RPC5	POLR3E	#N/A	#N/A	#N/A	5
Thioredoxin-dependent peroxide reductase, mitochondrial	PRDX3	#N/A	3	#N/A	#N/A
PDZ and LIM domain protein 7	PDLIM7	1	#N/A	4	1
26S proteasome non-ATPase regulatory subunit 13	PSMD13	#N/A	#N/A	1	#N/A
Adenylosuccinate lyase	ADSL	#N/A	#N/A	3	3
Hexokinase-1	HK1	#N/A	1	#N/A	2
Deoxynucleotidyltransferase terminal-interacting protein 2	DNTTIP2	5	1	1	#N/A
N-alpha-acetyltransferase 15, NatA auxiliary subunit	NAA15	#N/A	#N/A	#N/A	#N/A
26S protease regulatory subunit 10B	PSMC6	#N/A	1	5	2
Uridine 5'-monophosphate synthase	UMPS	1	#N/A	4	2
60S ribosomal protein L28	RPL28	1	3	6	4
Probable ATP-dependent RNA helicase DDX56	DDX56	5	3	2	#N/A
Cytoplasmic aconitate hydratase	ACO1	#N/A	1	#N/A	1
UBX domain-containing protein 1	UBXN1	#N/A	#N/A	#N/A	#N/A
DnaJ homolog subfamily A member 2	DNAJA2	1	#N/A	2	#N/A
Cirhin	CIRH1A	4	2	1	#N/A
Gamma-glutamylcyclotransferase	GGCT	#N/A	2	1	1
REST corepressor 1	RCOR1	2	#N/A	4	1
Lipoma-preferred partner	LPP	#N/A	#N/A	#N/A	#N/A
Peroxisomal bifunctional enzyme	EHHADH	#N/A	5	#N/A	#N/A
U4/U6.U5 tri-snRNP-associated protein 2	USP39	#N/A	#N/A	#N/A	#N/A
Actin-related protein 2	ACTR2	#N/A	#N/A	2	#N/A
DnaJ homolog subfamily B member 1	DNAJB1	#N/A	2	2	#N/A
COP9 signalosome complex subunit 8	COPS8	#N/A	#N/A	2	2
Fumarate hydratase, mitochondrial	FH	#N/A	#N/A	2	#N/A
Protein canopy homolog 2	CNPY2	1	1	2	3
Mitotic spindle assembly checkpoint protein MAD2A	MAD2L1	#N/A	#N/A	#N/A	#N/A
Dolichyl-diphosphooligosaccharide--protein glycosyltransferase 48 kDa subunit	DDOST	3	#N/A	3	#N/A
Transformer-2 protein homolog beta	TRA2B	3	4	2	#N/A
Sarcoplasmic/endoplasmic reticulum calcium ATPase 2	ATP2A2	4	3	#N/A	#N/A
Guanine nucleotide-binding protein G(i) subunit alpha-2	GNAI2	3	1	6	3
Calnexin	CANX	2	2	#N/A	2
Peroxisomal multifunctional enzyme type 2	HSD17B4	3	1	3	#N/A
Serum albumin	ALB	11	13	27	15
WASH complex subunit 7	KIAA1033	#N/A	#N/A	#N/A	1
High mobility group protein B3	HMGB3	#N/A	3	#N/A	2
Sialic acid synthase	NANS	#N/A	#N/A	3	1
Uncharacterized protein CXorf57	CXorf57	#N/A	4	#N/A	1
Dual specificity protein phosphatase 3	DUSP3	#N/A	#N/A	1	#N/A
26S proteasome non-ATPase regulatory subunit 6	PSMD6	#N/A	1	2	#N/A
Ribosome biogenesis protein BMS1 homolog	BMS1	3	2	#N/A	#N/A
Sepiapterin reductase	SPR	#N/A	1	#N/A	#N/A
60S ribosomal protein L22	RPL22	3	3	3	2
Nucleolar protein 16	NOP16	2	4	#N/A	#N/A
GDP-L-fucose synthase	TSTA3	#N/A	#N/A	3	#N/A
Acetoacetyl-CoA synthetase	AACS	#N/A	#N/A	#N/A	#N/A
Pumilio homolog 1	PUM1	#N/A	1	3	2
Twinfilin-2	TWF2	1	3	3	2
Carboxypeptidase A4	CPA4	#N/A	#N/A	#N/A	3
Nitric oxide synthase-interacting protein	NOSIP	5	#N/A	2	#N/A
Asparagine synthetase [glutamine-hydrolyzing]	ASNS	#N/A	#N/A	#N/A	#N/A
Ras GTPase-activating protein 1	RASA1	#N/A	#N/A	#N/A	2
Cyclin-G-associated kinase	GAK	#N/A	#N/A	#N/A	#N/A
Coronin-1B	CORO1B	#N/A	#N/A	2	3
Tubulin-specific chaperone D	TBCD	#N/A	#N/A	#N/A	#N/A
Ribosome biogenesis protein BRX1 homolog	BRIX1	4	3	#N/A	#N/A
Heme-binding protein 1	HEBP1	#N/A	#N/A	#N/A	2
Poly [ADP-ribose] polymerase 2	PARP2	#N/A	1	#N/A	4
Histone deacetylase 1	HDAC1	4	#N/A	5	1
DNA-directed RNA polymerase III subunit RPC2	POLR3B	#N/A	#N/A	#N/A	3
Tripeptidyl-peptidase 2	TPP2	#N/A	#N/A	#N/A	#N/A
Nuclear receptor coactivator 3	NCOA3	1	1	3	1
Coactosin-like protein	COTL1	#N/A	#N/A	#N/A	#N/A
Integrin alpha-V	ITGAV	2	1	1	1
Proteasome activator complex subunit 4	PSME4	#N/A	#N/A	#N/A	#N/A
Sorting nexin-3	SNX3	#N/A	1	#N/A	3
Sorting nexin-12	SNX12	#N/A	#N/A	#N/A	#N/A
Tyrosine-protein phosphatase non-receptor type 23	PTPN23	#N/A	1	#N/A	1
SUMO-conjugating enzyme UBC9	UBE2I	#N/A	1	#N/A	3
WD40 repeat-containing protein SMU1	SMU1	3	1	1	#N/A
Probable rRNA-processing protein EBP2	EBNA1BP2	6	#N/A	#N/A	#N/A
60S ribosomal protein L10a	RPL10A	6	2	#N/A	3
60 kDa SS-A/Ro ribonucleoprotein	TROVE2	#N/A	1	#N/A	#N/A
Programmed cell death protein 6	PDCD6	#N/A	1	#N/A	2
Ras-related protein Rab-21	RAB21	1	#N/A	1	1
Crk-like protein	CRKL	1	#N/A	2	1
Sideroflexin-1	SFXN1	5	3	1	#N/A
Sideroflexin-3	SFXN3	5	1	2	#N/A
Galactokinase	GALK1	#N/A	#N/A	4	#N/A
Serine/threonine-protein kinase PAK 4	PAK4	1	1	1	2
Ubiquitin thioesterase OTUB1	OTUB1	#N/A	#N/A	1	#N/A
Probable helicase senataxin	SETX	#N/A	3	#N/A	#N/A
Histone H4	HIST1H4A	6	5	4	2
Structural maintenance of chromosomes flexible hinge domain-containing protein 1	SMCHD1	3	1	#N/A	#N/A
Ubiquitin-conjugating enzyme E2 variant 1	UBE2V1	1	2	3	5
Ubiquitin-conjugating enzyme E2 variant 2	UBE2V2	#N/A	3	#N/A	#N/A
Cartilage-associated protein	CRTAP	#N/A	#N/A	1	5
Rho guanine nucleotide exchange factor 1	ARHGEF1	#N/A	#N/A	#N/A	#N/A
6-phosphogluconolactonase	PGLS	#N/A	#N/A	#N/A	2
Omega-amidase NIT2	NIT2	#N/A	#N/A	1	#N/A
Farnesyl pyrophosphate synthase	FDPS	#N/A	#N/A	#N/A	2
Fatty acid-binding protein, epidermal	FABP5	#N/A	#N/A	#N/A	#N/A
Thioredoxin-like protein 1	TXNL1	#N/A	#N/A	#N/A	#N/A
Alpha/beta hydrolase domain-containing protein 14B	ABHD14B	#N/A	5	#N/A	4
Methionine adenosyltransferase 2 subunit beta	MAT2B	#N/A	#N/A	2	1
Structural maintenance of chromosomes protein 1A	SMC1A	5	#N/A	#N/A	#N/A
Ribosome biogenesis regulatory protein homolog	RRS1	4	2	#N/A	#N/A
Ribose-phosphate pyrophosphokinase 1	PRPS1	1	1	1	1
Protein RCC2	RCC2	#N/A	#N/A	#N/A	1
1-phosphatidylinositol 4,5-bisphosphate phosphodiesterase gamma-1	PLCG1	#N/A	#N/A	#N/A	#N/A
Exosome complex exonuclease RRP44	DIS3	#N/A	#N/A	#N/A	#N/A
Paraspeckle component 1	PSPC1	2	#N/A	#N/A	2
Extended synaptotagmin-1	ESYT1	#N/A	3	2	3
Procollagen-lysine,2-oxoglutarate 5-dioxygenase 2	PLOD2	#N/A	1	2	#N/A
Eukaryotic translation initiation factor 2D	EIF2D	#N/A	#N/A	#N/A	#N/A
Growth/differentiation factor 15	GDF15	4	2	#N/A	#N/A
Regulator of nonsense transcripts 1	UPF1	3	1	2	1
Tetratricopeptide repeat protein 37	TTC37	#N/A	#N/A	#N/A	#N/A
Glia maturation factor beta	GMFB	#N/A	#N/A	#N/A	2
LEM domain-containing protein 2	LEMD2	4	2	#N/A	#N/A
60S ribosomal protein L13a	RPL13A	4	3	3	4
Glycylpeptide N-tetradecanoyltransferase 1	NMT1	#N/A	#N/A	#N/A	#N/A
Glucosamine-6-phosphate isomerase 1	GNPDA1	#N/A	#N/A	#N/A	#N/A
40S ribosomal protein S26	RPS26	1	5	2	4
Beta-hexosaminidase subunit beta	HEXB	#N/A	3	#N/A	#N/A
Ubiquitin carboxyl-terminal hydrolase 7	USP7	#N/A	1	#N/A	1
RING finger protein 219	RNF219	4	#N/A	#N/A	#N/A
Cytoskeleton-associated protein 5	CKAP5	#N/A	#N/A	1	#N/A
Obscurin-like protein 1	OBSL1	#N/A	#N/A	#N/A	2
Phosphatidylinositol 5-phosphate 4-kinase type-2 gamma	PIP4K2C	1	#N/A	2	1
Prefoldin subunit 2	PFDN2	#N/A	#N/A	2	1
ATP synthase subunit gamma, mitochondrial	ATP5C1	3	3	1	#N/A
Ribosome production factor 2 homolog	RPF2	5	#N/A	#N/A	#N/A
ADP-ribosylation factor 6	ARF6	#N/A	2	3	4
Ribosomal protein S6 kinase alpha-3	RPS6KA3	#N/A	#N/A	#N/A	#N/A
UDP-N-acetylhexosamine pyrophosphorylase	UAP1	#N/A	1	#N/A	1
Probable ATP-dependent RNA helicase DDX10	DDX10	4	#N/A	#N/A	#N/A
Ubiquilin-1	UBQLN1	#N/A	#N/A	#N/A	#N/A
Cysteine and glycine-rich protein 2	CSRP2	3	3	3	#N/A
RNA polymerase II-associated protein 1	RPAP1	#N/A	#N/A	#N/A	1
ADP-ribosylation factor GTPase-activating protein 2	ARFGAP2	#N/A	#N/A	#N/A	#N/A
E3 ubiquitin/ISG15 ligase TRIM25	TRIM25	#N/A	#N/A	1	1
T-box transcription factor TBX3	TBX3	#N/A	#N/A	3	2
Nucleolar protein 9	NOP9	#N/A	2	#N/A	#N/A
Tripeptidyl-peptidase 1	TPP1	#N/A	2	1	2
Spermidine synthase	SRM	#N/A	#N/A	2	#N/A
Nuclear pore complex protein Nup98-Nup96	NUP98	3	2	#N/A	#N/A
ADP-sugar pyrophosphatase	NUDT5	#N/A	#N/A	2	1
Rho-associated protein kinase 2	ROCK2	#N/A	#N/A	#N/A	#N/A
U5 small nuclear ribonucleoprotein 40 kDa protein	SNRNP40	4	#N/A	#N/A	#N/A
Copine-3	CPNE3	#N/A	3	3	1
Protein phosphatase 1 regulatory subunit 7	PPP1R7	#N/A	1	#N/A	2
Copine-1	CPNE1	#N/A	#N/A	#N/A	3
Elongation factor 1-beta	EEF1B2	#N/A	1	#N/A	1
Syntenin-1	SDCBP	#N/A	#N/A	#N/A	#N/A
Liprin-beta-1	PPFIBP1	#N/A	#N/A	#N/A	#N/A
Glutamate-rich WD repeat-containing protein 1	GRWD1	#N/A	1	#N/A	1
26S proteasome non-ATPase regulatory subunit 1	PSMD1	#N/A	2	#N/A	1
5'-AMP-activated protein kinase subunit gamma-1	PRKAG1	#N/A	3	#N/A	2
Cysteine-rich protein 2	CRIP2	#N/A	#N/A	1	2
Nucleolar transcription factor 1	UBTF	#N/A	#N/A	#N/A	#N/A
Protein RTF2 homolog	RTFDC1	#N/A	2	2	1
Phosphomannomutase 2	PMM2	#N/A	1	#N/A	2
Hepatocyte growth factor-regulated tyrosine kinase substrate	HGS	2	#N/A	#N/A	#N/A
Aspartate aminotransferase, cytoplasmic	GOT1	#N/A	#N/A	1	#N/A
Glucosylceramidase	GBA	#N/A	1	#N/A	#N/A
Peptidyl-prolyl cis-trans isomerase H	PPIH	#N/A	#N/A	#N/A	1
DNA damage-binding protein 1	DDB1	2	3	#N/A	2
Nardilysin	NRD1	#N/A	#N/A	#N/A	#N/A
Dynamin-1-like protein	DNM1L	#N/A	#N/A	#N/A	1
Proteasome subunit beta type-9	PSMB9	#N/A	#N/A	#N/A	#N/A
NEDD8-conjugating enzyme Ubc12	UBE2M	#N/A	2	1	3
Prostaglandin reductase 1	PTGR1	#N/A	#N/A	2	#N/A
Sister chromatid cohesion protein PDS5 homolog A	PDS5A	#N/A	#N/A	#N/A	1
Ribosomal biogenesis protein LAS1L	LAS1L	6	#N/A	#N/A	#N/A
Guanine nucleotide-binding protein-like 1	GNL1	#N/A	#N/A	#N/A	#N/A
RNA 3'-terminal phosphate cyclase-like protein	RCL1	4	#N/A	#N/A	#N/A
TBC1 domain family member 9B	TBC1D9B	#N/A	#N/A	#N/A	#N/A
Astrocytic phosphoprotein PEA-15	PEA15	#N/A	2	#N/A	#N/A
Pyridoxine-5'-phosphate oxidase	PNPO	#N/A	#N/A	#N/A	#N/A
AP-1 complex subunit sigma-1A	AP1S1	#N/A	#N/A	1	1
Exocyst complex component 4	EXOC4	#N/A	#N/A	2	#N/A
Aldehyde dehydrogenase family 1 member A3	ALDH1A3	2	1	3	#N/A
Sec1 family domain-containing protein 1	SCFD1	1	#N/A	#N/A	#N/A
Actin-related protein 2/3 complex subunit 1B	ARPC1B	#N/A	2	#N/A	2
Alpha-ketoglutarate-dependent dioxygenase FTO	FTO	#N/A	1	#N/A	#N/A
UTP--glucose-1-phosphate uridylyltransferase	UGP2	1	3	#N/A	2
Histone deacetylase 10	HDAC10	2	#N/A	3	#N/A
Werner syndrome ATP-dependent helicase	WRN	#N/A	1	#N/A	3
Centrin-2	CETN2	#N/A	3	#N/A	1
Melanoma-associated antigen 1	MAGEA1	3	2	1	1
Melanoma-associated antigen 10	MAGEA10	1	3	2	3
Melanoma-associated antigen 4	MAGEA4	2	2	2	2
Prefoldin subunit 3	VBP1	#N/A	#N/A	#N/A	1
Protein CYR61	CYR61	3	#N/A	6	#N/A
Phospholipase A-2-activating protein	PLAA	#N/A	2	#N/A	2
DNA (cytosine-5)-methyltransferase 1	DNMT1	#N/A	#N/A	#N/A	#N/A
Mannosyl-oligosaccharide glucosidase	MOGS	1	2	3	1
Protein LYRIC	MTDH	3	1	2	#N/A
N-alpha-acetyltransferase 50	NAA50	#N/A	#N/A	#N/A	#N/A
E3 ubiquitin-protein ligase TRIP12	TRIP12	#N/A	1	#N/A	2
KRR1 small subunit processome component homolog	KRR1	4	2	#N/A	#N/A
Adapter molecule crk	CRK	#N/A	#N/A	#N/A	2
Surfeit locus protein 4	SURF4	#N/A	#N/A	#N/A	1
Serine/threonine-protein phosphatase 2A activator	PPP2R4	#N/A	1	#N/A	2
Histone-binding protein RBBP4	RBBP4	1	1	1	1
FAS-associated factor 1	FAF1	#N/A	#N/A	#N/A	#N/A
Protein MAK16 homolog	MAK16	2	1	#N/A	#N/A
Nuclear cap-binding protein subunit 1	NCBP1	4	2	1	2
Alpha-adducin	ADD1	#N/A	#N/A	1	#N/A
Actin-related protein 2/3 complex subunit 5	ARPC5	#N/A	1	1	1
Diablo homolog, mitochondrial	DIABLO	#N/A	2	#N/A	1
Endoplasmic reticulum resident protein 44	ERP44	#N/A	#N/A	1	2
Actin-binding protein anillin	ANLN	#N/A	#N/A	#N/A	#N/A
Enhancer of mRNA-decapping protein 4	EDC4	#N/A	#N/A	1	#N/A
Vitronectin	VTN	2	4	3	5
WD repeat-containing protein 74	WDR74	3	#N/A	#N/A	#N/A
Glutamate--cysteine ligase regulatory subunit	GCLM	#N/A	#N/A	3	#N/A
Dynamin-2	DNM2	#N/A	#N/A	#N/A	#N/A
Pirin	PIR	#N/A	3	#N/A	#N/A
Nucleolar protein 11	NOL11	4	2	#N/A	#N/A
Alpha-2-HS-glycoprotein	AHSG	1	3	5	3
26S proteasome non-ATPase regulatory subunit 7	PSMD7	#N/A	#N/A	2	#N/A
Glutathione S-transferase omega-1	GSTO1	#N/A	2	1	2
Tumor necrosis factor alpha-induced protein 2	TNFAIP2	#N/A	#N/A	#N/A	1
PDZ and LIM domain protein 2	PDLIM2	#N/A	#N/A	1	1
Sorting nexin-9	SNX9	#N/A	#N/A	1	1
Cysteine and glycine-rich protein 1	CSRP1	4	2	3	#N/A
Beta-hexosaminidase subunit alpha	HEXA	#N/A	#N/A	#N/A	#N/A
Hematological and neurological expressed 1-like protein	HN1L	#N/A	1	2	#N/A
Src substrate cortactin	CTTN	1	#N/A	3	#N/A
Leukocyte elastase inhibitor	SERPINB1	#N/A	#N/A	1	#N/A
Serine/threonine-protein phosphatase 2A 55 kDa regulatory subunit B alpha isoform	PPP2R2A	#N/A	1	2	1
E3 ubiquitin-protein ligase CHIP	STUB1	#N/A	#N/A	2	#N/A
Interferon-induced 35 kDa protein	IFI35	#N/A	#N/A	#N/A	#N/A
Dihydrolipoyllysine-residue succinyltransferase component of 2-oxoglutarate dehydrogenase complex, mitochondrial	DLST	1	2	1	#N/A
60S ribosomal protein L26	RPL26	#N/A	4	2	3
Mitochondrial import inner membrane translocase subunit Tim23	TIMM23	#N/A	4	#N/A	#N/A
Eukaryotic translation elongation factor 1 epsilon-1	EEF1E1	#N/A	3	3	1
Phosphoglucomutase-2	PGM2	#N/A	#N/A	#N/A	1
General vesicular transport factor p115	USO1	#N/A	#N/A	2	#N/A
Proteasome subunit alpha type-4	PSMA4	#N/A	2	#N/A	2
Cytochrome c1, heme protein, mitochondrial	CYC1	3	3	#N/A	#N/A
EKC/KEOPS complex subunit TPRKB	TPRKB	#N/A	#N/A	#N/A	3
Putative coiled-coil-helix-coiled-coil-helix domain-containing protein CHCHD2P9, mitochondrial	CHCHD2P9	#N/A	1	#N/A	1
Tyrosine-protein phosphatase non-receptor type 11	PTPN11	#N/A	#N/A	1	#N/A
Collagen alpha-1(VI) chain	COL6A1	#N/A	#N/A	#N/A	#N/A
Eukaryotic peptide chain release factor GTP-binding subunit ERF3A	GSPT1	#N/A	#N/A	#N/A	2
Neutral amino acid transporter B(0)	SLC1A5	#N/A	2	#N/A	#N/A
Tensin-3	TNS3	#N/A	#N/A	#N/A	#N/A
60S ribosomal protein L7-like 1	RPL7L1	2	2	#N/A	#N/A
Transcription factor SOX-10	SOX10	1	3	#N/A	#N/A
CCR4-NOT transcription complex subunit 1	CNOT1	#N/A	#N/A	#N/A	#N/A
AP-1 complex subunit gamma-1	AP1G1	#N/A	2	#N/A	1
Proteasome subunit beta type-6	PSMB6	#N/A	2	#N/A	3
Neurochondrin	NCDN	#N/A	#N/A	#N/A	#N/A
Baculoviral IAP repeat-containing protein 6	BIRC6	#N/A	#N/A	#N/A	#N/A
Alpha-taxilin	TXLNA	#N/A	#N/A	#N/A	#N/A
Mitochondrial 2-oxoglutarate/malate carrier protein	SLC25A11	1	2	#N/A	#N/A
DDB1- and CUL4-associated factor 13	DCAF13	3	#N/A	1	#N/A
Epididymal secretory protein E1	NPC2	#N/A	#N/A	1	#N/A
ATP-dependent zinc metalloprotease YME1L1	YME1L1	4	#N/A	#N/A	#N/A
Mannose-1-phosphate guanyltransferase alpha	GMPPA	#N/A	#N/A	2	#N/A
Protein BUD31 homolog	BUD31	#N/A	#N/A	#N/A	#N/A
Tricarboxylate transport protein, mitochondrial	SLC25A1	1	2	2	#N/A
1,2-dihydroxy-3-keto-5-methylthiopentene dioxygenase	ADI1	#N/A	#N/A	#N/A	#N/A
Proline-, glutamic acid- and leucine-rich protein 1	PELP1	3	3	#N/A	#N/A
Ribonucleases P/MRP protein subunit POP1	POP1	3	1	#N/A	#N/A
Programmed cell death protein 10	PDCD10	#N/A	#N/A	#N/A	#N/A
DNA-(apurinic or apyrimidinic site) lyase 2	APEX2	#N/A	1	#N/A	2
PH-interacting protein	PHIP	3	#N/A	#N/A	#N/A
Active regulator of SIRT1	RPS19BP1	1	4	#N/A	#N/A
Diphosphoinositol polyphosphate phosphohydrolase 2	NUDT4	#N/A	2	#N/A	#N/A
NF-kappa-B-repressing factor	NKRF	4	1	#N/A	#N/A
Glutathione reductase, mitochondrial	GSR	#N/A	1	1	#N/A
Aryl hydrocarbon receptor	AHR	2	#N/A	2	#N/A
V-type proton ATPase subunit B, brain isoform	ATP6V1B2	#N/A	1	#N/A	#N/A
Phosphoacetylglucosamine mutase	PGM3	#N/A	#N/A	#N/A	#N/A
Actin-related protein 2/3 complex subunit 2	ARPC2	#N/A	#N/A	#N/A	#N/A
26S proteasome non-ATPase regulatory subunit 3	PSMD3	2	#N/A	#N/A	2
Testis-expressed sequence 10 protein	TEX10	2	2	#N/A	#N/A
Coilin	COIL	#N/A	3	#N/A	#N/A
Serine/arginine-rich splicing factor 10	SRSF10	5	#N/A	#N/A	#N/A
Peptidyl-prolyl cis-trans isomerase FKBP3	FKBP3	#N/A	1	#N/A	1
Cytidine deaminase	CDA	#N/A	#N/A	#N/A	#N/A
AH receptor-interacting protein	AIP	#N/A	2	3	2
Catechol O-methyltransferase	COMT	#N/A	#N/A	#N/A	#N/A
Protein Hikeshi	C11orf73	#N/A	#N/A	#N/A	#N/A
26S proteasome non-ATPase regulatory subunit 4	PSMD4	#N/A	#N/A	1	#N/A
COMM domain-containing protein 4	COMMD4	#N/A	#N/A	#N/A	#N/A
Ferritin light chain	FTL	#N/A	1	#N/A	#N/A
Cathepsin Z	CTSZ	2	1	2	1
CST complex subunit CTC1	CTC1	#N/A	1	#N/A	3
Retrotransposon-derived protein PEG10	PEG10	#N/A	#N/A	1	#N/A
E3 ubiquitin-protein ligase Itchy homolog	ITCH	#N/A	#N/A	2	1
Ubiquitin-conjugating enzyme E2 H	UBE2H	#N/A	#N/A	1	1
KDEL motif-containing protein 2	KDELC2	#N/A	#N/A	#N/A	#N/A
Aminoacyl tRNA synthase complex-interacting multifunctional protein 2	AIMP2	#N/A	#N/A	2	#N/A
Exportin-T	XPOT	#N/A	#N/A	#N/A	2
WD repeat-containing protein 46	WDR46	3	#N/A	#N/A	#N/A
U3 small nucleolar RNA-associated protein 18 homolog	UTP18	2	2	2	#N/A
H/ACA ribonucleoprotein complex subunit 4	DKC1	5	4	#N/A	#N/A
Alpha-crystallin B chain	CRYAB	#N/A	2	#N/A	#N/A
Cytosol aminopeptidase	LAP3	#N/A	#N/A	2	2
Alpha-fetoprotein	AFP	#N/A	#N/A	#N/A	#N/A
Exportin-7	XPO7	#N/A	#N/A	#N/A	#N/A
Cilia- and flagella-associated protein 20	CFAP20	#N/A	1	#N/A	1
Transmembrane emp24 domain-containing protein 10	TMED10	#N/A	2	#N/A	2
Serine/threonine-protein kinase A-Raf	ARAF	3	#N/A	1	#N/A
RAF proto-oncogene serine/threonine-protein kinase	RAF1	3	#N/A	2	#N/A
Interferon regulatory factor 2-binding protein 1	IRF2BP1	#N/A	#N/A	#N/A	#N/A
Signal recognition particle 54 kDa protein	SRP54	1	#N/A	2	1
Sorting and assembly machinery component 50 homolog	SAMM50	4	#N/A	#N/A	#N/A
40S ribosomal protein S12	RPS12	#N/A	#N/A	#N/A	#N/A
Dolichyl-diphosphooligosaccharide--protein glycosyltransferase subunit 2	RPN2	#N/A	3	#N/A	1
Erythrocyte band 7 integral membrane protein	STOM	2	2	1	#N/A
Signal transducer and activator of transcription 3	STAT3	#N/A	#N/A	1	#N/A
Ubiquitin/ISG15-conjugating enzyme E2 L6	UBE2L6	#N/A	#N/A	#N/A	#N/A
Squamous cell carcinoma antigen recognized by T-cells 3	SART3	#N/A	#N/A	#N/A	#N/A
Uridine-cytidine kinase 2	UCK2	#N/A	#N/A	1	#N/A
Nuclear receptor-binding protein	NRBP1	#N/A	#N/A	#N/A	#N/A
Genetic suppressor element 1	GSE1	2	#N/A	2	#N/A
Cytoplasmic dynein 1 light intermediate chain 2	DYNC1LI2	#N/A	#N/A	#N/A	#N/A
Eukaryotic translation initiation factor 3 subunit G	EIF3G	#N/A	2	#N/A	2
Vasodilator-stimulated phosphoprotein	VASP	#N/A	#N/A	1	#N/A
Pyridoxal kinase	PDXK	#N/A	#N/A	#N/A	#N/A
Serrate RNA effector molecule homolog	SRRT	#N/A	2	#N/A	2
Microsomal glutathione S-transferase 3	MGST3	2	#N/A	#N/A	#N/A
Protein CDV3 homolog	CDV3	1	#N/A	3	#N/A
Platelet-activating factor acetylhydrolase IB subunit beta	PAFAH1B2	#N/A	1	#N/A	1
H/ACA ribonucleoprotein complex subunit 1	GAR1	#N/A	3	#N/A	2
Pachytene checkpoint protein 2 homolog	TRIP13	#N/A	#N/A	#N/A	#N/A
Small nuclear ribonucleoprotein Sm D1	SNRPD1	#N/A	#N/A	#N/A	#N/A
Fructose-2,6-bisphosphatase TIGAR	TIGAR	#N/A	1	#N/A	#N/A
Eukaryotic translation initiation factor 4E type 2	EIF4E2	3	#N/A	2	#N/A
Spermine synthase	SMS	#N/A	1	#N/A	#N/A
Tether containing UBX domain for GLUT4	ASPSCR1	#N/A	#N/A	#N/A	#N/A
60S ribosomal protein L30	RPL30	1	2	#N/A	1
Torsin-1A-interacting protein 1	TOR1AIP1	3	2	#N/A	#N/A
Protein LSM12 homolog	LSM12	#N/A	3	2	2
U3 small nucleolar RNA-interacting protein 2	RRP9	4	1	#N/A	#N/A
Proteasomal ubiquitin receptor ADRM1	ADRM1	#N/A	#N/A	3	#N/A
E3 ubiquitin-protein ligase KCMF1	KCMF1	#N/A	1	#N/A	#N/A
60S ribosomal protein L31	RPL31	#N/A	3	#N/A	#N/A
Nitrilase homolog 1	NIT1	#N/A	#N/A	#N/A	#N/A
COP9 signalosome complex subunit 1	GPS1	#N/A	#N/A	#N/A	#N/A
Opioid growth factor receptor	OGFR	#N/A	#N/A	2	#N/A
Four and a half LIM domains protein 3	FHL3	3	2	#N/A	#N/A
ER degradation-enhancing alpha-mannosidase-like protein 3	EDEM3	3	#N/A	1	1
Dynein assembly factor 5, axonemal	DNAAF5	1	#N/A	1	1
Fermitin family homolog 2	FERMT2	#N/A	#N/A	#N/A	1
Pre-mRNA-splicing factor SPF27	BCAS2	1	#N/A	#N/A	#N/A
Anaphase-promoting complex subunit 1	ANAPC1	#N/A	#N/A	#N/A	#N/A
Ubiquitin-like domain-containing CTD phosphatase 1	UBLCP1	#N/A	#N/A	#N/A	#N/A
4-trimethylaminobutyraldehyde dehydrogenase	ALDH9A1	#N/A	#N/A	1	1
60S ribosomal protein L15	RPL15	#N/A	#N/A	#N/A	3
Thymidine kinase, cytosolic	TK1	#N/A	#N/A	#N/A	2
Dickkopf-related protein 1	DKK1	#N/A	#N/A	3	1
UPF0488 protein C8orf33	C8orf33	#N/A	#N/A	#N/A	#N/A
Deoxyhypusine synthase	DHPS	#N/A	#N/A	#N/A	#N/A
HEAT repeat-containing protein 6	HEATR6	#N/A	#N/A	#N/A	#N/A
PDZ and LIM domain protein 1	PDLIM1	#N/A	#N/A	#N/A	#N/A
PEST proteolytic signal-containing nuclear protein	PCNP	#N/A	#N/A	#N/A	1
Leucine-rich repeat flightless-interacting protein 1	LRRFIP1	#N/A	#N/A	#N/A	#N/A
Nuclear pore complex protein Nup155	NUP155	#N/A	#N/A	#N/A	1
Vesicle-associated membrane protein-associated protein A	VAPA	1	3	#N/A	#N/A
Aminopeptidase N	ANPEP	#N/A	#N/A	2	#N/A
Serine/threonine-protein kinase PLK1	PLK1	#N/A	#N/A	#N/A	#N/A
Treacle protein	TCOF1	1	3	#N/A	#N/A
MICOS complex subunit MIC26	APOO	#N/A	2	#N/A	#N/A
40S ribosomal protein S15a	RPS15A	3	2	#N/A	#N/A
26S proteasome non-ATPase regulatory subunit 10	PSMD10	#N/A	#N/A	#N/A	#N/A
Peptidyl-prolyl cis-trans isomerase FKBP10	FKBP10	#N/A	1	#N/A	#N/A
FAS-associated death domain protein	FADD	#N/A	#N/A	#N/A	#N/A
THUMP domain-containing protein 2	THUMPD2	#N/A	2	#N/A	1
Probable ATP-dependent RNA helicase DDX41	DDX41	4	#N/A	1	#N/A
Cleavage and polyadenylation specificity factor subunit 6	CPSF6	1	#N/A	1	#N/A
Lysosome-associated membrane glycoprotein 1	LAMP1	1	3	#N/A	3
Exosome complex component RRP45	EXOSC9	2	#N/A	#N/A	#N/A
60S ribosomal protein L35	RPL35	1	2	1	3
Uncharacterized protein FLJ45252		#N/A	#N/A	#N/A	#N/A
Ubiquitin-fold modifier-conjugating enzyme 1	UFC1	#N/A	#N/A	#N/A	#N/A
Vacuolar protein sorting-associated protein 4B	VPS4B	#N/A	#N/A	#N/A	1
Transformer-2 protein homolog alpha	TRA2A	2	1	#N/A	#N/A
Leucine-rich repeat-containing protein 41	LRRC41	#N/A	#N/A	#N/A	1
CCR4-NOT transcription complex subunit 4	CNOT4	2	#N/A	1	#N/A
NAD(P) transhydrogenase, mitochondrial	NNT	3	#N/A	#N/A	#N/A
Thymocyte selection-associated high mobility group box protein TOX	TOX	#N/A	#N/A	2	#N/A
Torsin-1A	TOR1A	#N/A	#N/A	3	2
Myoferlin	MYOF	#N/A	#N/A	2	#N/A
Pre-rRNA-processing protein TSR1 homolog	TSR1	#N/A	#N/A	#N/A	#N/A
Ran-specific GTPase-activating protein	RANBP1	1	2	2	2
Fanconi anemia group I protein	FANCI	#N/A	#N/A	#N/A	#N/A
Sorbitol dehydrogenase	SORD	#N/A	2	#N/A	#N/A
26S proteasome non-ATPase regulatory subunit 5	PSMD5	#N/A	#N/A	3	#N/A
ADP-ribosylation factor-like protein 1	ARL1	#N/A	1	1	2
60S ribosomal protein L27	RPL27	3	3	3	4
DNA mismatch repair protein Msh2	MSH2	#N/A	1	2	#N/A
Coatomer subunit epsilon	COPE	#N/A	#N/A	#N/A	#N/A
Integrator complex subunit 3	INTS3	#N/A	2	#N/A	#N/A
Collagen alpha-1(XI) chain	COL11A1	1	1	#N/A	#N/A
Putative oxidoreductase GLYR1	GLYR1	2	#N/A	1	#N/A
Protein SMG9	SMG9	#N/A	#N/A	#N/A	#N/A
Ubiquitin-conjugating enzyme E2 D3	UBE2D3	#N/A	1	#N/A	1
Translocon-associated protein subunit delta	SSR4	2	2	#N/A	#N/A
60S ribosomal protein L32	RPL32	#N/A	#N/A	#N/A	2
Probable ATP-dependent RNA helicase DDX60-like	DDX60L	#N/A	1	#N/A	3
Nucleolar and coiled-body phosphoprotein 1	NOLC1	4	2	#N/A	#N/A
Hsp70-binding protein 1	HSPBP1	#N/A	#N/A	2	1
N-acetyl-D-glucosamine kinase	NAGK	#N/A	#N/A	#N/A	#N/A
FAS-associated factor 2	FAF2	2	#N/A	#N/A	#N/A
Receptor-interacting serine/threonine-protein kinase 1	RIPK1	#N/A	#N/A	1	#N/A
Calcium-regulated heat stable protein 1	CARHSP1	#N/A	#N/A	#N/A	1
Cullin-3	CUL3	#N/A	#N/A	#N/A	#N/A
Probable RNA-binding protein 18	RBM18	#N/A	3	#N/A	1
Transcription elongation factor B polypeptide 2	TCEB2	#N/A	2	#N/A	1
Small nuclear ribonucleoprotein Sm D2	SNRPD2	2	3	#N/A	#N/A
Methenyltetrahydrofolate synthase domain-containing protein	MTHFSD	#N/A	4	#N/A	#N/A
Neuroguidin	NGDN	1	3	#N/A	#N/A
DNA-directed RNA polymerase II subunit RPB2	POLR2B	2	#N/A	#N/A	1
Ribulose-phosphate 3-epimerase	RPE	#N/A	#N/A	#N/A	#N/A
Heterochromatin protein 1-binding protein 3	HP1BP3	1	2	#N/A	#N/A
Kinesin-like protein KIF13B	KIF13B	#N/A	#N/A	#N/A	#N/A
SNW domain-containing protein 1	SNW1	2	#N/A	1	#N/A
Serine/arginine-rich splicing factor 9	SRSF9	5	#N/A	#N/A	#N/A
RNA-binding protein 34	RBM34	2	#N/A	#N/A	#N/A
Protein LSM14 homolog A	LSM14A	#N/A	3	#N/A	#N/A
Dynamin-like 120 kDa protein, mitochondrial	OPA1	#N/A	#N/A	1	#N/A
Adenylate kinase isoenzyme 6	AK6	#N/A	#N/A	#N/A	#N/A
U3 small nucleolar RNA-associated protein 15 homolog	UTP15	1	2	#N/A	#N/A
Zinc finger homeobox protein 4	ZFHX4	#N/A	#N/A	3	1
NudC domain-containing protein 1	NUDCD1	#N/A	#N/A	#N/A	#N/A
A-kinase anchor protein 8-like	AKAP8L	3	1	2	#N/A
Protein FAM98A	FAM98A	1	1	1	#N/A
Zinc finger Ran-binding domain-containing protein 2	ZRANB2	#N/A	#N/A	#N/A	#N/A
Mitochondrial import receptor subunit TOM40 homolog	TOMM40	4	#N/A	#N/A	#N/A
Polyadenylate-binding protein-interacting protein 1	PAIP1	#N/A	#N/A	#N/A	#N/A
Pseudouridylate synthase 7 homolog	PUS7	#N/A	#N/A	#N/A	2
Ribonuclease P protein subunit p20	POP7	#N/A	2	#N/A	1
Poly [ADP-ribose] polymerase 14	PARP14	#N/A	#N/A	#N/A	1
SRSF protein kinase 2	SRPK2	3	1	#N/A	#N/A
AP-3 complex subunit sigma-1	AP3S1	#N/A	#N/A	2	#N/A
Inactive ubiquitin carboxyl-terminal hydrolase 54	USP54	2	1	#N/A	#N/A
Histone-lysine N-methyltransferase EHMT2	EHMT2	#N/A	#N/A	#N/A	#N/A
Ribosome biogenesis protein NSA2 homolog	NSA2	4	2	#N/A	#N/A
Lysophospholipase-like protein 1	LYPLAL1	#N/A	#N/A	#N/A	#N/A
26S proteasome non-ATPase regulatory subunit 12	PSMD12	#N/A	#N/A	2	#N/A
Polypeptide N-acetylgalactosaminyltransferase 2	GALNT2	#N/A	1	#N/A	#N/A
Serine/threonine-protein kinase 24	STK24	#N/A	#N/A	#N/A	#N/A
Peptidyl-prolyl cis-trans isomerase FKBP9	FKBP9	#N/A	#N/A	#N/A	#N/A
ADP-ribosylation factor-like protein 2	ARL2	#N/A	#N/A	#N/A	#N/A
Core-binding factor subunit beta	CBFB	#N/A	#N/A	#N/A	#N/A
Inositol monophosphatase 1	IMPA1	#N/A	1	#N/A	1
Mini-chromosome maintenance complex-binding protein	MCMBP	#N/A	#N/A	2	#N/A
Multiple inositol polyphosphate phosphatase 1	MINPP1	#N/A	#N/A	1	#N/A
Serine hydroxymethyltransferase, mitochondrial	SHMT2	1	1	1	#N/A
Methylated-DNA--protein-cysteine methyltransferase	MGMT	#N/A	#N/A	#N/A	1
Ubiquitin-like-conjugating enzyme ATG3	ATG3	#N/A	#N/A	1	#N/A
Pyrroline-5-carboxylate reductase 2	PYCR2	#N/A	1	#N/A	#N/A
Creatine kinase U-type, mitochondrial	CKMT1A	#N/A	#N/A	1	#N/A
Methionine synthase	MTR	#N/A	#N/A	#N/A	1
Histone H2A.Z	H2AFZ	4	2	#N/A	#N/A
Transcription elongation factor A protein 1	TCEA1	#N/A	#N/A	#N/A	#N/A
Ribonucleoside-diphosphate reductase subunit M2	RRM2	#N/A	#N/A	1	#N/A
Proteasome assembly chaperone 1	PSMG1	1	1	1	1
Kinesin-like protein KIF2A	KIF2A	#N/A	#N/A	3	#N/A
Protein kinase C iota type	PRKCI	#N/A	#N/A	2	1
Erlin-1	ERLIN1	1	#N/A	2	#N/A
Aminoacyl tRNA synthase complex-interacting multifunctional protein 1	AIMP1	#N/A	#N/A	#N/A	#N/A
SUMO-activating enzyme subunit 1	SAE1	#N/A	3	1	#N/A
28 kDa heat- and acid-stable phosphoprotein	PDAP1	1	2	2	#N/A
UPF0587 protein C1orf123	C1orf123	#N/A	#N/A	#N/A	#N/A
Collagen triple helix repeat-containing protein 1	CTHRC1	#N/A	#N/A	#N/A	#N/A
Ethanolamine-phosphate cytidylyltransferase	PCYT2	#N/A	#N/A	#N/A	#N/A
OCIA domain-containing protein 1	OCIAD1	3	#N/A	#N/A	#N/A
Notchless protein homolog 1	NLE1	3	#N/A	2	#N/A
Serine/threonine-protein kinase N2	PKN2	#N/A	#N/A	#N/A	#N/A
Sorting nexin-8	SNX8	1	#N/A	2	#N/A
Mitochondrial import receptor subunit TOM34	TOMM34	#N/A	#N/A	2	#N/A
Alpha-centractin	ACTR1A	#N/A	#N/A	2	#N/A
Influenza virus NS1A-binding protein	IVNS1ABP	#N/A	#N/A	1	#N/A
COP9 signalosome complex subunit 4	COPS4	#N/A	#N/A	1	#N/A
Nuclear valosin-containing protein-like	NVL	2	#N/A	#N/A	#N/A
Bystin	BYSL	2	#N/A	#N/A	#N/A
Transmembrane protein 109	TMEM109	1	2	1	1
Vacuolar protein sorting-associated protein 29	VPS29	#N/A	#N/A	#N/A	#N/A
Mitochondrial Rho GTPase 2	RHOT2	3	1	1	#N/A
Glycolipid transfer protein	GLTP	#N/A	#N/A	#N/A	1
2'-5'-oligoadenylate synthase 3	OAS3	#N/A	#N/A	1	#N/A
Tissue alpha-L-fucosidase	FUCA1	#N/A	#N/A	#N/A	1
Cytosolic Fe-S cluster assembly factor NUBP2	NUBP2	#N/A	1	#N/A	1
SUN domain-containing protein 1	SUN1	2	#N/A	#N/A	#N/A
Dermcidin	DCD	3	#N/A	2	#N/A
Parathymosin	PTMS	#N/A	1	#N/A	#N/A
Probable ATP-dependent RNA helicase DDX46	DDX46	#N/A	#N/A	#N/A	#N/A
Nucleoprotein TPR	TPR	#N/A	1	#N/A	1
Magnesium-dependent phosphatase 1	MDP1	#N/A	#N/A	#N/A	#N/A
DNA-directed RNA polymerase III subunit RPC3	POLR3C	#N/A	#N/A	#N/A	2
Double-strand-break repair protein rad21 homolog	RAD21	2	#N/A	1	#N/A
Nucleolar complex protein 4 homolog	NOC4L	3	#N/A	#N/A	#N/A
Kinetochore protein Spc24	SPC24	#N/A	#N/A	#N/A	#N/A
Methionine aminopeptidase 1	METAP1	#N/A	#N/A	1	#N/A
Casein kinase II subunit alpha	CSNK2A1	#N/A	#N/A	#N/A	#N/A
Ubiquitin carboxyl-terminal hydrolase isozyme L5	UCHL5	#N/A	#N/A	#N/A	#N/A
Pre-mRNA-processing factor 40 homolog A	PRPF40A	#N/A	#N/A	2	#N/A
Leucine-rich repeat-containing protein 40	LRRC40	#N/A	#N/A	#N/A	#N/A
Synaptogyrin-2	SYNGR2	#N/A	2	#N/A	#N/A
Aurora kinase B	AURKB	2	#N/A	#N/A	#N/A
Nucleoside diphosphate kinase 3	NME3	#N/A	#N/A	#N/A	1
Serine/threonine-protein phosphatase 5	PPP5C	#N/A	#N/A	1	#N/A
Putative histone H2B type 2-C	HIST2H2BC	3	3	2	1
Ribosomal RNA-processing protein 8	RRP8	2	#N/A	#N/A	#N/A
tRNA (guanine-N(7)-)-methyltransferase	METTL1	#N/A	#N/A	#N/A	#N/A
Exocyst complex component 2	EXOC2	#N/A	#N/A	#N/A	#N/A
Exocyst complex component 1	EXOC1	#N/A	#N/A	1	1
Zinc finger protein 787	ZNF787	#N/A	1	#N/A	1
Aldo-keto reductase family 1 member C3	AKR1C3	#N/A	#N/A	#N/A	#N/A
DNA mismatch repair protein Msh3	MSH3	#N/A	2	#N/A	#N/A
Aspartyl aminopeptidase	DNPEP	#N/A	#N/A	#N/A	#N/A
Translocon-associated protein subunit gamma	SSR3	1	2	#N/A	#N/A
Splicing factor 3A subunit 2	SF3A2	2	1	4	1
2',3'-cyclic-nucleotide 3'-phosphodiesterase	CNP	#N/A	3	#N/A	#N/A
Lysosome-associated membrane glycoprotein 2	LAMP2	#N/A	#N/A	#N/A	#N/A
Serine/arginine-rich splicing factor 11	SRSF11	#N/A	1	#N/A	2
Ubiquitin carboxyl-terminal hydrolase isozyme L3	UCHL3	#N/A	#N/A	2	#N/A
Melanotransferrin	MFI2	2	#N/A	#N/A	#N/A
Forkhead box protein J3	FOXJ3	#N/A	#N/A	1	#N/A
60S ribosomal protein L29	RPL29	#N/A	2	2	1
60S ribosomal protein L36a	RPL36A	#N/A	#N/A	1	4
Translation initiation factor eIF-2B subunit epsilon	EIF2B5	#N/A	#N/A	#N/A	1
Transcription initiation factor TFIID subunit 4	TAF4	1	#N/A	1	#N/A
COP9 signalosome complex subunit 5	COPS5	#N/A	#N/A	#N/A	#N/A
Nuclear autoantigenic sperm protein	NASP	#N/A	#N/A	#N/A	#N/A
Vesicular integral-membrane protein VIP36	LMAN2	1	#N/A	2	#N/A
RNA polymerase II subunit A C-terminal domain phosphatase SSU72	SSU72	#N/A	#N/A	1	#N/A
Glyoxalase domain-containing protein 4	GLOD4	#N/A	#N/A	#N/A	#N/A
Serine/threonine-protein phosphatase 2A 56 kDa regulatory subunit delta isoform	PPP2R5D	#N/A	#N/A	#N/A	#N/A
Ubiquitin fusion degradation protein 1 homolog	UFD1L	#N/A	#N/A	2	#N/A
Phosphatidylinositol transfer protein beta isoform	PITPNB	#N/A	#N/A	#N/A	#N/A
CLIP-associating protein 2	CLASP2	#N/A	#N/A	#N/A	#N/A
U8 snoRNA-decapping enzyme	NUDT16	#N/A	#N/A	#N/A	#N/A
cAMP-dependent protein kinase type I-alpha regulatory subunit	PRKAR1A	#N/A	#N/A	2	#N/A
Dynactin subunit 3	DCTN3	#N/A	#N/A	#N/A	#N/A
PDZ domain-containing protein 11	PDZD11	#N/A	#N/A	2	#N/A
Signal recognition particle 19 kDa protein	SRP19	#N/A	#N/A	1	#N/A
Nucleoplasmin-3	NPM3	1	1	#N/A	1
Histone acetyltransferase type B catalytic subunit	HAT1	#N/A	#N/A	1	#N/A
Ubiquitin-like modifier-activating enzyme ATG7	ATG7	#N/A	#N/A	#N/A	#N/A
Adaptin ear-binding coat-associated protein 2	NECAP2	#N/A	#N/A	1	#N/A
UPF0585 protein C16orf13	C16orf13	#N/A	#N/A	#N/A	#N/A
Condensin complex subunit 3	NCAPG	#N/A	1	#N/A	2
BRO1 domain-containing protein BROX	BROX	#N/A	#N/A	#N/A	#N/A
STE20/SPS1-related proline-alanine-rich protein kinase	STK39	#N/A	#N/A	#N/A	#N/A
UPF0160 protein MYG1, mitochondrial	C12orf10	#N/A	#N/A	#N/A	2
High mobility group protein HMG-I/HMG-Y	HMGA1	#N/A	3	1	3
Alpha-2-macroglobulin receptor-associated protein	LRPAP1	3	#N/A	1	#N/A
Nicotinate-nucleotide pyrophosphorylase [carboxylating]	QPRT	#N/A	#N/A	#N/A	#N/A
D-tyrosyl-tRNA(Tyr) deacylase 1	DTD1	#N/A	#N/A	1	#N/A
Probable ATP-dependent RNA helicase DDX52	DDX52	#N/A	2	#N/A	#N/A
U3 small nucleolar ribonucleoprotein protein IMP4	IMP4	1	#N/A	#N/A	#N/A
General transcription factor IIF subunit 1	GTF2F1	1	#N/A	1	#N/A
Peptidyl-prolyl cis-trans isomerase FKBP11	FKBP11	1	1	1	1
H/ACA ribonucleoprotein complex non-core subunit NAF1	NAF1	#N/A	#N/A	#N/A	#N/A
Adipocyte plasma membrane-associated protein	APMAP	1	1	#N/A	2
Kinesin-like protein KIFC1	KIFC1	#N/A	#N/A	1	#N/A
Osteoclast-stimulating factor 1	OSTF1	#N/A	1	#N/A	#N/A
Brain-specific angiogenesis inhibitor 1-associated protein 2	BAIAP2	#N/A	#N/A	#N/A	#N/A
Peptide-N(4)-(N-acetyl-beta-glucosaminyl)asparagine amidase	NGLY1	#N/A	#N/A	#N/A	#N/A
Probable ATP-dependent RNA helicase DDX31	DDX31	3	#N/A	#N/A	#N/A
Intercellular adhesion molecule 1	ICAM1	3	#N/A	#N/A	#N/A
Dihydrofolate reductase	DHFR	#N/A	2	#N/A	1
RNA-binding protein PNO1	PNO1	2	#N/A	1	#N/A
DnaJ homolog subfamily B member 11	DNAJB11	#N/A	#N/A	1	#N/A
Major prion protein	PRNP	2	#N/A	#N/A	#N/A
Neuroblast differentiation-associated protein AHNAK	AHNAK	#N/A	#N/A	#N/A	#N/A
cAMP-dependent protein kinase type II-alpha regulatory subunit	PRKAR2A	#N/A	#N/A	#N/A	#N/A
NADPH--cytochrome P450 reductase	POR	#N/A	1	#N/A	#N/A
Hemoglobin subunit alpha	HBA1	4	2	2	1
Nucleolar MIF4G domain-containing protein 1	NOM1	#N/A	1	#N/A	2
MOB kinase activator 1B	MOB1B	#N/A	#N/A	2	1
ATP-binding cassette sub-family F member 3	ABCF3	#N/A	#N/A	3	#N/A
Protein Dr1	DR1	#N/A	#N/A	#N/A	#N/A
PITH domain-containing protein 1	PITHD1	#N/A	#N/A	1	1
U1 small nuclear ribonucleoprotein C	SNRPC	#N/A	#N/A	#N/A	#N/A
Succinate dehydrogenase [ubiquinone] flavoprotein subunit, mitochondrial	SDHA	#N/A	1	#N/A	#N/A
PX domain-containing protein kinase-like protein	PXK	#N/A	#N/A	#N/A	#N/A
60S acidic ribosomal protein P1	RPLP1	2	#N/A	2	#N/A
Calpastatin	CAST	#N/A	#N/A	1	#N/A
Guanosine-3',5'-bis(diphosphate) 3'-pyrophosphohydrolase MESH1	HDDC3	#N/A	#N/A	#N/A	1
60S ribosomal protein L21	RPL21	1	2	1	1
NEDD8-activating enzyme E1 regulatory subunit	NAE1	#N/A	#N/A	#N/A	#N/A
Transmembrane protein 33	TMEM33	1	1	1	1
Myotubularin-related protein 2	MTMR2	#N/A	#N/A	#N/A	#N/A
SURP and G-patch domain-containing protein 2	SUGP2	2	#N/A	#N/A	#N/A
GPI transamidase component PIG-S	PIGS	#N/A	1	#N/A	#N/A
Ribosomal RNA small subunit methyltransferase NEP1	EMG1	2	#N/A	#N/A	#N/A
Ribosome biogenesis protein WDR12	WDR12	1	2	1	#N/A
SPATS2-like protein	SPATS2L	#N/A	1	2	#N/A
Charged multivesicular body protein 7	CHMP7	#N/A	#N/A	#N/A	#N/A
Tight junction protein ZO-1	TJP1	#N/A	#N/A	#N/A	1
60S ribosomal protein L22-like 1	RPL22L1	#N/A	#N/A	#N/A	#N/A
H/ACA ribonucleoprotein complex subunit 2	NHP2	2	2	#N/A	#N/A
ATP-binding cassette sub-family D member 3	ABCD3	1	1	#N/A	#N/A
Brefeldin A-inhibited guanine nucleotide-exchange protein 2	ARFGEF2	#N/A	#N/A	#N/A	#N/A
Ubiquitin-protein ligase E3C	UBE3C	#N/A	#N/A	#N/A	1
Uncharacterized protein C11orf98	C11orf98	#N/A	1	#N/A	1
Nuclear fragile X mental retardation-interacting protein 2	NUFIP2	#N/A	#N/A	2	#N/A
Intron-binding protein aquarius	AQR	1	#N/A	#N/A	#N/A
Protein AATF	AATF	3	#N/A	#N/A	#N/A
Protein CIP2A	KIAA1524	#N/A	#N/A	#N/A	#N/A
Ataxin-2	ATXN2	#N/A	#N/A	1	#N/A
Mitogen-activated protein kinase 14	MAPK14	#N/A	#N/A	#N/A	#N/A
DNA ligase 1	LIG1	#N/A	#N/A	#N/A	1
NADH dehydrogenase [ubiquinone] iron-sulfur protein 3, mitochondrial	NDUFS3	2	#N/A	#N/A	#N/A
T-box transcription factor TBX2	TBX2	3	#N/A	#N/A	#N/A
Casein kinase I isoform delta	CSNK1D	#N/A	#N/A	2	#N/A
Arf-GAP with Rho-GAP domain, ANK repeat and PH domain-containing protein 1	ARAP1	#N/A	#N/A	#N/A	#N/A
Apoptosis-associated speck-like protein containing a CARD	PYCARD	#N/A	#N/A	#N/A	#N/A
MAPK-interacting and spindle-stabilizing protein-like	MAPK1IP1L	#N/A	#N/A	1	#N/A
Elongation of very long chain fatty acids protein 1	ELOVL1	#N/A	#N/A	#N/A	#N/A
Ras-related protein Rab-18	RAB18	#N/A	1	2	#N/A
Platelet-activating factor acetylhydrolase IB subunit alpha	PAFAH1B1	#N/A	#N/A	1	1
WD repeat-containing protein 5	WDR5	1	#N/A	2	#N/A
Voltage-gated potassium channel subunit beta-2	KCNAB2	#N/A	2	#N/A	#N/A
39S ribosomal protein L23, mitochondrial	MRPL23	#N/A	1	#N/A	#N/A
Kinectin	KTN1	#N/A	#N/A	1	1
CDP-diacylglycerol--inositol 3-phosphatidyltransferase	CDIPT	#N/A	2	#N/A	#N/A
Exocyst complex component 5	EXOC5	#N/A	#N/A	#N/A	#N/A
26S proteasome non-ATPase regulatory subunit 14	PSMD14	#N/A	#N/A	1	#N/A
SEC23-interacting protein	SEC23IP	#N/A	#N/A	#N/A	#N/A
Uroporphyrinogen decarboxylase	UROD	#N/A	#N/A	#N/A	1
GDP-fucose protein O-fucosyltransferase 2	POFUT2	#N/A	1	#N/A	2
Protein POF1B	POF1B	#N/A	#N/A	2	#N/A
Dynactin subunit 5	DCTN5	#N/A	#N/A	#N/A	#N/A
M-phase-specific PLK1-interacting protein	MPLKIP	#N/A	1	#N/A	1
LanC-like protein 2	LANCL2	#N/A	#N/A	1	#N/A
Spermatogenesis-associated protein 5-like protein 1	SPATA5L1	2	#N/A	#N/A	#N/A
Ganglioside GM2 activator	GM2A	#N/A	#N/A	#N/A	#N/A
Citrate synthase, mitochondrial	CS	#N/A	1	1	#N/A
Structural maintenance of chromosomes protein 4	SMC4	#N/A	#N/A	#N/A	#N/A
WD repeat-containing protein 43	WDR43	2	3	#N/A	#N/A
RNA-binding protein with serine-rich domain 1	RNPS1	1	#N/A	#N/A	#N/A
Histone H1x	H1FX	2	#N/A	#N/A	#N/A
Laccase domain-containing protein 1	LACC1	#N/A	#N/A	#N/A	#N/A
Vacuolar protein sorting-associated protein VTA1 homolog	VTA1	1	1	1	1
N-terminal kinase-like protein	SCYL1	#N/A	#N/A	#N/A	#N/A
MARCKS-related protein	MARCKSL1	#N/A	1	#N/A	#N/A
Ragulator complex protein LAMTOR1	LAMTOR1	#N/A	2	#N/A	#N/A
Exonuclease 3'-5' domain-containing protein 2	EXD2	#N/A	1	#N/A	#N/A
Immunity-related GTPase family Q protein	IRGQ	#N/A	#N/A	2	#N/A
Dual specificity mitogen-activated protein kinase kinase 2	MAP2K2	#N/A	1	#N/A	#N/A
DnaJ homolog subfamily C member 9	DNAJC9	#N/A	1	#N/A	1
Chromodomain-helicase-DNA-binding protein 4	CHD4	#N/A	#N/A	1	#N/A
Signal-induced proliferation-associated 1-like protein 2	SIPA1L2	4	#N/A	#N/A	#N/A
RNA-binding protein with multiple splicing	RBPMS	#N/A	#N/A	#N/A	3
Runt-related transcription factor 1	RUNX1	2	#N/A	1	#N/A
Profilin-2	PFN2	#N/A	#N/A	#N/A	#N/A
TELO2-interacting protein 1 homolog	TTI1	#N/A	#N/A	1	#N/A
G patch domain-containing protein 4	GPATCH4	1	#N/A	2	#N/A
ATP-dependent RNA helicase DDX54	DDX54	#N/A	1	#N/A	#N/A
Protein NRDE2 homolog	NRDE2	#N/A	#N/A	#N/A	#N/A
Vesicle-fusing ATPase	NSF	#N/A	#N/A	1	#N/A
Vitamin D-binding protein	GC	#N/A	#N/A	#N/A	#N/A
Integrin alpha-3	ITGA3	#N/A	#N/A	1	#N/A
NADH dehydrogenase [ubiquinone] 1 beta subcomplex subunit 9	NDUFB9	1	1	#N/A	#N/A
Nucleoporin Nup37	NUP37	#N/A	#N/A	#N/A	#N/A
Probable ubiquitin carboxyl-terminal hydrolase FAF-X	USP9X	#N/A	#N/A	1	#N/A
E3 ubiquitin-protein ligase RNF31	RNF31	#N/A	#N/A	#N/A	#N/A
Utrophin	UTRN	#N/A	#N/A	#N/A	1
Myeloid leukemia factor 2	MLF2	2	#N/A	#N/A	#N/A
Prolyl 3-hydroxylase OGFOD1	OGFOD1	#N/A	#N/A	#N/A	#N/A
Cytoplasmic dynein 1 light intermediate chain 1	DYNC1LI1	#N/A	#N/A	#N/A	2
Casein kinase II subunit beta	CSNK2B	#N/A	#N/A	#N/A	#N/A
Small nuclear ribonucleoprotein-associated proteins B and B'	SNRPB	2	1	#N/A	#N/A
DNA-directed RNA polymerase I subunit RPA1	POLR1A	#N/A	#N/A	#N/A	#N/A
Protein SMG7	SMG7	2	#N/A	1	#N/A
3-hydroxyacyl-CoA dehydrogenase type-2	HSD17B10	#N/A	#N/A	#N/A	#N/A
WD repeat-containing protein 7	WDR7	#N/A	#N/A	#N/A	2
Pre-mRNA-splicing factor ATP-dependent RNA helicase PRP16	DHX38	#N/A	#N/A	#N/A	1
IST1 homolog	IST1	#N/A	#N/A	#N/A	1
Endonuclease 8-like 3	NEIL3	#N/A	#N/A	#N/A	2
U1 small nuclear ribonucleoprotein 70 kDa	SNRNP70	#N/A	#N/A	#N/A	#N/A
Desmoglein-1	DSG1	1	#N/A	#N/A	#N/A
Cell division cycle protein 20 homolog	CDC20	#N/A	#N/A	1	#N/A
Ubiquitin-conjugating enzyme E2 T	UBE2T	#N/A	#N/A	#N/A	#N/A
Gasdermin-D	GSDMD	#N/A	#N/A	#N/A	#N/A
Rab3 GTPase-activating protein non-catalytic subunit	RAB3GAP2	#N/A	#N/A	#N/A	#N/A
Delta-1-pyrroline-5-carboxylate synthase	ALDH18A1	#N/A	1	#N/A	#N/A
Probable cytosolic iron-sulfur protein assembly protein CIAO1	CIAO1	#N/A	#N/A	1	#N/A
DNA polymerase epsilon subunit 3	POLE3	#N/A	1	#N/A	1
Muscleblind-like protein 1	MBNL1	#N/A	#N/A	1	#N/A
COP9 signalosome complex subunit 3	COPS3	#N/A	1	#N/A	1
Mitochondrial import receptor subunit TOM70	TOMM70A	2	#N/A	1	#N/A
Protein LAP2	ERBB2IP	#N/A	#N/A	#N/A	#N/A
Peptidyl-prolyl cis-trans isomerase-like 1	PPIL1	#N/A	2	#N/A	#N/A
Fas apoptotic inhibitory molecule 1	FAIM	#N/A	#N/A	#N/A	#N/A
Phospholipase D3	PLD3	#N/A	#N/A	2	1
Huntingtin	HTT	#N/A	#N/A	#N/A	#N/A
Elongation factor Tu GTP-binding domain-containing protein 1	EFTUD1	#N/A	#N/A	#N/A	#N/A
Plakophilin-3	PKP3	#N/A	#N/A	2	#N/A
Protein FAM210A	FAM210A	#N/A	1	#N/A	#N/A
Protein farnesyltransferase/geranylgeranyltransferase type-1 subunit alpha	FNTA	#N/A	#N/A	#N/A	#N/A
Unconventional myosin-Va	MYO5A	#N/A	1	#N/A	#N/A
Four and a half LIM domains protein 1	FHL1	#N/A	#N/A	1	#N/A
RNA-binding protein 47	RBM47	#N/A	#N/A	#N/A	#N/A
Cytoskeleton-associated protein 2-like	CKAP2L	#N/A	2	#N/A	#N/A
60S ribosomal protein L34	RPL34	#N/A	#N/A	2	#N/A
Ephrin type-A receptor 2	EPHA2	#N/A	#N/A	#N/A	1
UPF0553 protein C9orf64	C9orf64	#N/A	#N/A	2	#N/A
Trafficking protein particle complex subunit 6B	TRAPPC6B	#N/A	#N/A	#N/A	#N/A
Nuclear receptor coactivator 5	NCOA5	3	#N/A	#N/A	#N/A
Serine/threonine-protein phosphatase PGAM5, mitochondrial	PGAM5	1	2	#N/A	#N/A
ATP synthase F(0) complex subunit B1, mitochondrial	ATP5F1	#N/A	2	#N/A	#N/A
Protein SGT1 homolog	SUGT1	#N/A	#N/A	1	#N/A
182 kDa tankyrase-1-binding protein	TNKS1BP1	#N/A	#N/A	#N/A	#N/A
Origin recognition complex subunit 2	ORC2	#N/A	#N/A	#N/A	#N/A
Programmed cell death protein 2-like	PDCD2L	#N/A	#N/A	1	#N/A
Gamma-glutamyl hydrolase	GGH	#N/A	#N/A	#N/A	#N/A
tRNA (uracil-5-)-methyltransferase homolog A	TRMT2A	#N/A	1	1	1
von Willebrand factor A domain-containing protein 9	VWA9	#N/A	1	#N/A	#N/A
28S ribosomal protein S29, mitochondrial	DAP3	1	#N/A	#N/A	#N/A
Transcription factor 12	TCF12	#N/A	#N/A	1	#N/A
Zinc finger CCCH-type antiviral protein 1-like	ZC3HAV1L	#N/A	#N/A	1	#N/A
14 kDa phosphohistidine phosphatase	PHPT1	#N/A	#N/A	#N/A	#N/A
Kinesin light chain 1	KLC1	#N/A	#N/A	#N/A	#N/A
Zinc finger protein 608	ZNF608	1	#N/A	1	#N/A
NEDD4-binding protein 2	N4BP2	#N/A	#N/A	#N/A	2
Ras-related protein Ral-A	RALA	#N/A	#N/A	1	#N/A
Proteasome subunit beta type-7	PSMB7	#N/A	#N/A	#N/A	#N/A
Protein TFG	TFG	#N/A	#N/A	#N/A	#N/A
LIM and senescent cell antigen-like-containing domain protein 1	LIMS1	#N/A	#N/A	1	#N/A
TATA-binding protein-associated factor 172	BTAF1	#N/A	#N/A	#N/A	1
Protein phosphatase 1F	PPM1F	#N/A	#N/A	1	#N/A
DnaJ homolog subfamily C member 13	DNAJC13	#N/A	#N/A	#N/A	1
NIF3-like protein 1	NIF3L1	#N/A	#N/A	1	#N/A
Inner nuclear membrane protein Man1	LEMD3	2	#N/A	#N/A	#N/A
SWI/SNF-related matrix-associated actin-dependent regulator of chromatin subfamily E member 1-related	HMG20B	#N/A	2	#N/A	#N/A
U2 snRNP-associated SURP motif-containing protein	U2SURP	#N/A	1	#N/A	#N/A
Exonuclease 1	EXO1	#N/A	1	#N/A	#N/A
E3 ubiquitin-protein ligase BRE1A	RNF20	#N/A	#N/A	1	#N/A
Large subunit GTPase 1 homolog	LSG1	2	#N/A	#N/A	#N/A
RNA binding protein fox-1 homolog 2	RBFOX2	1	1	#N/A	#N/A
Protein MEMO1	MEMO1	#N/A	#N/A	1	#N/A
Collagen alpha-1(V) chain	COL5A1	#N/A	#N/A	#N/A	#N/A
Quinone oxidoreductase	CRYZ	#N/A	#N/A	1	#N/A
Sentrin-specific protease 3	SENP3	1	#N/A	#N/A	#N/A
Histone-lysine N-methyltransferase setd3	SETD3	#N/A	#N/A	#N/A	#N/A
RNA-binding protein 27	RBM27	#N/A	#N/A	#N/A	#N/A
Thyroid adenoma-associated protein	THADA	#N/A	#N/A	#N/A	#N/A
U3 small nucleolar ribonucleoprotein protein IMP3	IMP3	1	1	1	#N/A
Clustered mitochondria protein homolog	CLUH	#N/A	#N/A	#N/A	#N/A
Ribonucleoside-diphosphate reductase large subunit	RRM1	#N/A	#N/A	#N/A	#N/A
Lysozyme C	LYZ	4	#N/A	1	#N/A
Protein O-glucosyltransferase 1	POGLUT1	#N/A	#N/A	#N/A	1
Mothers against decapentaplegic homolog 9	SMAD9	1	#N/A	#N/A	#N/A
Palladin	PALLD	1	#N/A	#N/A	#N/A
E3 SUMO-protein ligase PIAS1	PIAS1	#N/A	#N/A	#N/A	#N/A
Endophilin-A2	SH3GL1	#N/A	#N/A	#N/A	#N/A
HEAT repeat-containing protein 3	HEATR3	#N/A	2	#N/A	#N/A
Mammalian ependymin-related protein 1	EPDR1	#N/A	1	1	#N/A
Tetratricopeptide repeat protein 1	TTC1	#N/A	#N/A	#N/A	#N/A
E3 ubiquitin-protein ligase listerin	LTN1	#N/A	#N/A	#N/A	#N/A
7,8-dihydro-8-oxoguanine triphosphatase	NUDT1	#N/A	#N/A	1	2
Pre-mRNA-splicing factor RBM22	RBM22	#N/A	#N/A	1	1
Metalloreductase STEAP4	STEAP4	#N/A	#N/A	1	#N/A
Signal peptidase complex subunit 2	SPCS2	#N/A	2	#N/A	#N/A
Acylglycerol kinase, mitochondrial	AGK	1	1	#N/A	#N/A
General transcription factor IIF subunit 2	GTF2F2	#N/A	#N/A	1	#N/A
Golgi apparatus protein 1	GLG1	#N/A	#N/A	2	#N/A
(E3-independent) E2 ubiquitin-conjugating enzyme	UBE2O	#N/A	1	#N/A	1
Hematological and neurological expressed 1 protein	HN1	#N/A	#N/A	#N/A	#N/A
Enolase-phosphatase E1	ENOPH1	#N/A	#N/A	#N/A	#N/A
Autophagy-related protein 16-1	ATG16L1	#N/A	#N/A	#N/A	#N/A
SWI/SNF complex subunit SMARCC1	SMARCC1	#N/A	#N/A	#N/A	#N/A
Non-canonical poly(A) RNA polymerase PAPD5	PAPD5	#N/A	1	#N/A	#N/A
HEAT repeat-containing protein 5B	HEATR5B	#N/A	#N/A	#N/A	#N/A
Guanidinoacetate N-methyltransferase	GAMT	#N/A	#N/A	#N/A	#N/A
Zinc finger protein 609	ZNF609	3	#N/A	#N/A	#N/A
Probable dimethyladenosine transferase	DIMT1	#N/A	1	#N/A	#N/A
PERQ amino acid-rich with GYF domain-containing protein 1	GIGYF1	#N/A	#N/A	#N/A	1
COP9 signalosome complex subunit 7b	COPS7B	#N/A	#N/A	#N/A	#N/A
GPI transamidase component PIG-T	PIGT	#N/A	#N/A	#N/A	2
Na(+)/H(+) exchange regulatory cofactor NHE-RF1	SLC9A3R1	#N/A	#N/A	1	#N/A
Integrin beta-1	ITGB1	#N/A	#N/A	1	#N/A
Histone H1.0	H1F0	1	1	1	#N/A
Reticulon-4	RTN4	1	1	2	1
PRA1 family protein 2	PRAF2	#N/A	1	1	#N/A
Nuclear pore complex protein Nup160	NUP160	#N/A	#N/A	#N/A	1
Target of rapamycin complex 2 subunit MAPKAP1	MAPKAP1	#N/A	1	#N/A	#N/A
5'-nucleotidase domain-containing protein 1	NT5DC1	#N/A	#N/A	#N/A	#N/A
Small subunit processome component 20 homolog	UTP20	1	#N/A	#N/A	#N/A
Neural cell adhesion molecule L1	L1CAM	#N/A	#N/A	1	#N/A
Protein Niban	FAM129A	#N/A	1	#N/A	#N/A
Tumor protein D52	TPD52	#N/A	#N/A	#N/A	#N/A
Signal transducing adapter molecule 2	STAM2	#N/A	#N/A	#N/A	#N/A
Histone H2A type 2-B	HIST2H2AB	1	#N/A	#N/A	1
NADH dehydrogenase [ubiquinone] flavoprotein 2, mitochondrial	NDUFV2	#N/A	1	#N/A	#N/A
Exosome component 10	EXOSC10	1	1	#N/A	#N/A
Palmitoyl-protein thioesterase 1	PPT1	1	2	1	#N/A
Transcription initiation factor IIB	GTF2B	#N/A	#N/A	#N/A	#N/A
Leucine-rich repeat-containing protein 17	LRRC17	#N/A	#N/A	1	#N/A
Melanoma-associated antigen C2	MAGEC2	#N/A	#N/A	#N/A	#N/A
La-related protein 1	LARP1	#N/A	#N/A	#N/A	#N/A
Ras and Rab interactor 1	RIN1	#N/A	1	#N/A	1
C-Jun-amino-terminal kinase-interacting protein 4	SPAG9	#N/A	#N/A	#N/A	#N/A
Malectin	MLEC	1	#N/A	1	#N/A
Chromosome-associated kinesin KIF4A	KIF4A	#N/A	#N/A	2	#N/A
Cytochrome c oxidase subunit 4 isoform 1, mitochondrial	COX4I1	2	1	#N/A	#N/A
Brain-specific angiogenesis inhibitor 1-associated protein 2-like protein 1	BAIAP2L1	#N/A	#N/A	1	#N/A
Interferon regulatory factor 3	IRF3	#N/A	#N/A	1	#N/A
Zinc finger protein 598	ZNF598	#N/A	#N/A	#N/A	#N/A
Melanoma-associated antigen B2	MAGEB2	#N/A	1	#N/A	#N/A
Clathrin light chain A	CLTA	#N/A	#N/A	#N/A	#N/A
Very long-chain specific acyl-CoA dehydrogenase, mitochondrial	ACADVL	#N/A	#N/A	#N/A	#N/A
Rab3 GTPase-activating protein catalytic subunit	RAB3GAP1	#N/A	#N/A	#N/A	#N/A
Lactotransferrin	LTF	#N/A	#N/A	3	1
Melanoma-associated antigen 9	MAGEA9	#N/A	1	#N/A	1
Protein transport protein Sec16A	SEC16A	#N/A	#N/A	1	#N/A
Sentrin-specific protease 1	SENP1	1	#N/A	1	#N/A
Eukaryotic translation initiation factor 4E	EIF4E	#N/A	#N/A	#N/A	#N/A
Very-long-chain 3-oxoacyl-CoA reductase	HSD17B12	2	#N/A	#N/A	#N/A
Aprataxin	APTX	#N/A	#N/A	#N/A	2
Endonuclease 8-like 2	NEIL2	#N/A	1	#N/A	#N/A
Protein SCAF8	SCAF8	#N/A	#N/A	#N/A	1
Prosaposin	PSAP	#N/A	#N/A	#N/A	#N/A
Protein ELYS	AHCTF1	#N/A	1	#N/A	#N/A
Inositol hexakisphosphate and diphosphoinositol-pentakisphosphate kinase 2	PPIP5K2	#N/A	#N/A	#N/A	#N/A
Apoptosis-inducing factor 1, mitochondrial	AIFM1	2	#N/A	#N/A	#N/A
Mitochondrial import inner membrane translocase subunit TIM50	TIMM50	#N/A	1	#N/A	#N/A
Phosphoinositide 3-kinase regulatory subunit 4	PIK3R4	#N/A	#N/A	#N/A	#N/A
Uveal autoantigen with coiled-coil domains and ankyrin repeats	UACA	#N/A	#N/A	#N/A	1
WD repeat-containing protein 61	WDR61	#N/A	#N/A	#N/A	1
Inter-alpha-trypsin inhibitor heavy chain H2	ITIH2	#N/A	#N/A	#N/A	#N/A
Small nuclear ribonucleoprotein Sm D3	SNRPD3	#N/A	1	#N/A	#N/A
Wiskott-Aldrich syndrome protein family member 1	WASF1	1	#N/A	#N/A	#N/A
Charged multivesicular body protein 5	CHMP5	#N/A	#N/A	1	#N/A
Unconventional myosin-IXb	MYO9B	#N/A	#N/A	#N/A	#N/A
HD domain-containing protein 2	HDDC2	#N/A	#N/A	#N/A	#N/A
Dedicator of cytokinesis protein 10	DOCK10	#N/A	#N/A	#N/A	1
AP-2 complex subunit mu	AP2M1	#N/A	#N/A	1	#N/A
Mesoderm induction early response protein 1	MIER1	#N/A	#N/A	1	#N/A
SAP domain-containing ribonucleoprotein	SARNP	2	#N/A	#N/A	#N/A
YLP motif-containing protein 1	YLPM1	1	#N/A	#N/A	#N/A
mRNA cap guanine-N7 methyltransferase	RNMT	1	#N/A	#N/A	#N/A
Ubiquitin-like modifier-activating enzyme 6	UBA6	#N/A	#N/A	#N/A	1
Nucleolar pre-ribosomal-associated protein 1	URB1	#N/A	1	#N/A	1
TRPM8 channel-associated factor 1	TCAF1	#N/A	#N/A	#N/A	2
Probable methyltransferase TARBP1	TARBP1	#N/A	#N/A	#N/A	#N/A
Vacuolar protein sorting-associated protein 28 homolog	VPS28	#N/A	#N/A	#N/A	1
Non-syndromic hearing impairment protein 5	DFNA5	#N/A	#N/A	1	#N/A
Protein CREG1	CREG1	#N/A	#N/A	#N/A	#N/A
Protein DPCD	DPCD	#N/A	#N/A	#N/A	#N/A
Ran-binding protein 3	RANBP3	#N/A	#N/A	#N/A	#N/A
Zinc finger and BTB domain-containing protein 43	ZBTB43	#N/A	#N/A	#N/A	#N/A
Syntaxin-binding protein 1	STXBP1	#N/A	#N/A	2	#N/A
39S ribosomal protein L49, mitochondrial	MRPL49	#N/A	1	#N/A	#N/A
Synapse-associated protein 1	SYAP1	#N/A	#N/A	#N/A	#N/A
3'(2'),5'-bisphosphate nucleotidase 1	BPNT1	#N/A	#N/A	1	#N/A
Caspase-3	CASP3	#N/A	#N/A	#N/A	#N/A
AP2-associated protein kinase 1	AAK1	#N/A	#N/A	#N/A	#N/A
Vacuolar protein sorting-associated protein 16 homolog	VPS16	#N/A	#N/A	1	#N/A
Protein strawberry notch homolog 1	SBNO1	#N/A	#N/A	#N/A	#N/A
Geranylgeranyl transferase type-2 subunit beta	RABGGTB	#N/A	#N/A	#N/A	#N/A
NHL repeat-containing protein 2	NHLRC2	#N/A	#N/A	#N/A	#N/A
Glutathione peroxidase 1	GPX1	#N/A	#N/A	#N/A	#N/A
Exportin-6	XPO6	#N/A	#N/A	#N/A	1
Cytochrome b-c1 complex subunit 1, mitochondrial	UQCRC1	#N/A	1	#N/A	#N/A
COP9 signalosome complex subunit 2	COPS2	#N/A	#N/A	1	#N/A
Nucleolar protein 10	NOL10	1	#N/A	#N/A	#N/A
Ankyrin repeat and SOCS box protein 9	ASB9	#N/A	1	#N/A	#N/A
NADH-ubiquinone oxidoreductase 75 kDa subunit, mitochondrial	NDUFS1	1	#N/A	#N/A	#N/A
EF-hand domain-containing protein D2	EFHD2	#N/A	#N/A	#N/A	#N/A
Rho guanine nucleotide exchange factor 2	ARHGEF2	#N/A	#N/A	#N/A	1
Pyrroline-5-carboxylate reductase 3	PYCRL	1	#N/A	#N/A	#N/A
cAMP-dependent protein kinase catalytic subunit alpha	PRKACA	#N/A	#N/A	1	#N/A
Proteasome subunit beta type-8	PSMB8	#N/A	#N/A	#N/A	#N/A
Charged multivesicular body protein 1a	CHMP1A	#N/A	#N/A	#N/A	#N/A
All-trans-retinol 13,14-reductase	RETSAT	#N/A	1	#N/A	#N/A
Ras-related protein Rab-7L1	RAB29	#N/A	1	#N/A	#N/A
Transcription initiation factor TFIID subunit 1	TAF1	#N/A	1	#N/A	1
E3 ubiquitin-protein ligase TRIM41	TRIM41	1	#N/A	#N/A	#N/A
Lamin-B receptor	LBR	#N/A	#N/A	1	#N/A
Protein KTI12 homolog	KTI12	1	#N/A	#N/A	#N/A
Ras-related protein Rap-2a	RAP2A	#N/A	#N/A	#N/A	#N/A
Synaptogyrin-1	SYNGR1	#N/A	#N/A	1	#N/A
COMM domain-containing protein 10	COMMD10	#N/A	1	#N/A	1
Something about silencing protein 10	UTP3	#N/A	1	#N/A	#N/A
Oxygen-dependent coproporphyrinogen-III oxidase, mitochondrial	CPOX	#N/A	#N/A	#N/A	#N/A
EPM2A-interacting protein 1	EPM2AIP1	#N/A	#N/A	#N/A	#N/A
Cell surface glycoprotein MUC18	MCAM	1	#N/A	#N/A	#N/A
Protein kinase C and casein kinase substrate in neurons protein 2	PACSIN2	#N/A	#N/A	#N/A	#N/A
Solute carrier family 2, facilitated glucose transporter member 1	SLC2A1	#N/A	#N/A	1	#N/A
Protein FAM49B	FAM49B	#N/A	#N/A	#N/A	#N/A
Oxysterol-binding protein-related protein 11	OSBPL11	1	#N/A	#N/A	#N/A
Macrosialin	CD68	#N/A	#N/A	#N/A	#N/A
rRNA-processing protein FCF1 homolog	FCF1	#N/A	1	#N/A	#N/A
RRP15-like protein	RRP15	2	1	#N/A	#N/A
Serine/threonine-protein kinase OSR1	OXSR1	#N/A	1	#N/A	#N/A
Tyrosine-protein kinase Yes	YES1	#N/A	#N/A	1	#N/A
DNA repair protein complementing XP-A cells	XPA	#N/A	1	#N/A	#N/A
Serine/threonine-protein kinase Nek9	NEK9	#N/A	#N/A	1	#N/A
Serine/threonine-protein phosphatase 6 catalytic subunit	PPP6C	#N/A	#N/A	#N/A	#N/A
Protein phosphatase 1 regulatory subunit 14B	PPP1R14B	#N/A	#N/A	1	#N/A
Protein transport protein Sec24D	SEC24D	#N/A	#N/A	#N/A	#N/A
Translation initiation factor eIF-2B subunit delta	EIF2B4	#N/A	#N/A	#N/A	1
HLA class II histocompatibility antigen, DRB1-7 beta chain	HLA-DRB1	1	#N/A	#N/A	#N/A
Exosome complex component RRP41	EXOSC4	1	1	1	1
Protein PRRC1	PRRC1	1	#N/A	1	#N/A
E3 ubiquitin-protein ligase ZFP91	ZFP91	#N/A	#N/A	#N/A	#N/A
TATA box-binding protein-like protein 1	TBPL1	#N/A	#N/A	#N/A	#N/A
Ribosomal RNA-processing protein 7 homolog A	RRP7A	1	#N/A	#N/A	#N/A
DnaJ homolog subfamily B member 2	DNAJB2	1	#N/A	#N/A	#N/A
Pleckstrin homology domain-containing family A member 5	PLEKHA5	#N/A	#N/A	#N/A	#N/A
Aminoacylase-1	ACY1	#N/A	#N/A	1	#N/A
Protein phosphatase 1 regulatory subunit 11	PPP1R11	#N/A	#N/A	1	#N/A
Activator of basal transcription 1	ABT1	1	#N/A	#N/A	#N/A
Neuronal calcium sensor 1	NCS1	#N/A	#N/A	#N/A	1
Vacuolar protein sorting-associated protein 33B	VPS33B	#N/A	#N/A	2	#N/A
Protein Smaug homolog 1	SAMD4A	#N/A	#N/A	1	#N/A
ETS translocation variant 3	ETV3	#N/A	#N/A	1	#N/A
Deoxyribose-phosphate aldolase	DERA	#N/A	#N/A	#N/A	#N/A
Tyrosine-protein phosphatase non-receptor type 1	PTPN1	1	#N/A	#N/A	#N/A
Nucleolar protein 7	NOL7	1	#N/A	#N/A	#N/A
Zinc finger and BTB domain-containing protein 7A	ZBTB7A	#N/A	#N/A	#N/A	1
Protein jagunal homolog 1	JAGN1	#N/A	1	#N/A	#N/A
Replication initiator 1	REPIN1	#N/A	1	#N/A	#N/A
40S ribosomal protein S27	RPS27	#N/A	#N/A	#N/A	#N/A
Nucleotide exchange factor SIL1	SIL1	#N/A	#N/A	1	#N/A
E3 ubiquitin-protein ligase RNF146	RNF146	#N/A	#N/A	#N/A	1
Apolipoprotein A-I	APOA1	#N/A	#N/A	#N/A	#N/A
Sulfatase-modifying factor 2	SUMF2	#N/A	#N/A	#N/A	#N/A
AMP deaminase 2	AMPD2	#N/A	#N/A	#N/A	#N/A
Protein S100-A8	S100A8	#N/A	#N/A	2	#N/A
THUMP domain-containing protein 1	THUMPD1	#N/A	#N/A	2	#N/A
Pyroglutamyl-peptidase 1	PGPEP1	#N/A	#N/A	#N/A	#N/A
MIP18 family protein FAM96A	FAM96A	#N/A	#N/A	#N/A	#N/A
NADH dehydrogenase [ubiquinone] 1 alpha subcomplex subunit 10, mitochondrial	NDUFA10	#N/A	1	#N/A	#N/A
Vacuolar protein sorting-associated protein 51 homolog	VPS51	#N/A	#N/A	#N/A	#N/A
60S ribosomal export protein NMD3	NMD3	#N/A	#N/A	1	#N/A
ELAV-like protein 3	ELAVL3	#N/A	#N/A	#N/A	1
ORM1-like protein 2	ORMDL2	#N/A	#N/A	1	#N/A
Protein transport protein Sec61 subunit alpha isoform 1	SEC61A1	#N/A	1	#N/A	#N/A
Signal-induced proliferation-associated protein 1	SIPA1	#N/A	#N/A	#N/A	#N/A
Unhealthy ribosome biogenesis protein 2 homolog	URB2	1	#N/A	#N/A	#N/A
Protein SON	SON	#N/A	1	#N/A	#N/A
Actin-like protein 6A	ACTL6A	#N/A	#N/A	#N/A	1
Nipped-B-like protein	NIPBL	1	#N/A	#N/A	#N/A
Peptidyl-prolyl cis-trans isomerase-like 4	PPIL4	1	#N/A	1	#N/A
Protein regulator of cytokinesis 1	PRC1	#N/A	#N/A	#N/A	1
Cytoplasmic dynein 1 intermediate chain 2	DYNC1I2	#N/A	#N/A	1	#N/A
Protein PRRC2A	PRRC2A	#N/A	#N/A	#N/A	1
Synaptophysin-like protein 1	SYPL1	#N/A	#N/A	1	#N/A
Protein bicaudal D homolog 2	BICD2	#N/A	#N/A	#N/A	#N/A
Galectin-1	LGALS1	1	#N/A	#N/A	#N/A
Phosphatidylinositol 4-kinase alpha	PI4KA	#N/A	#N/A	#N/A	1
Zinc finger protein 800	ZNF800	1	#N/A	#N/A	#N/A
Krueppel-like factor 16	KLF16	#N/A	1	#N/A	#N/A
Small ubiquitin-related modifier 3	SUMO3	#N/A	1	#N/A	#N/A
Ras suppressor protein 1	RSU1	#N/A	#N/A	#N/A	1
Centrosomal protein of 170 kDa	CEP170	#N/A	1	#N/A	#N/A
Vacuolar protein-sorting-associated protein 25	VPS25	#N/A	#N/A	#N/A	#N/A
Multiple myeloma tumor-associated protein 2	MMTAG2	#N/A	#N/A	1	#N/A
General transcription factor 3C polypeptide 4	GTF3C4	#N/A	#N/A	#N/A	#N/A
DNA-directed RNA polymerases I and III subunit RPAC1	POLR1C	#N/A	#N/A	#N/A	1
Translocon-associated protein subunit alpha	SSR1	1	#N/A	#N/A	#N/A
Coiled-coil domain-containing protein 50	CCDC50	1	#N/A	1	#N/A
Cyclin-dependent-like kinase 5	CDK5	#N/A	#N/A	1	#N/A
Beta-arrestin-1	ARRB1	#N/A	#N/A	#N/A	#N/A
Transmembrane protein 201	TMEM201	1	#N/A	#N/A	#N/A
Antigen peptide transporter 1	TAP1	#N/A	1	#N/A	#N/A
Importin subunit alpha-3	KPNA4	#N/A	#N/A	#N/A	#N/A
E3 ubiquitin-protein ligase RING1	RING1	#N/A	#N/A	#N/A	1
Zinc finger C2HC domain-containing protein 1A	ZC2HC1A	#N/A	1	#N/A	#N/A
UPF0687 protein C20orf27	C20orf27	#N/A	#N/A	1	#N/A
CD59 glycoprotein	CD59	1	#N/A	#N/A	#N/A
Non-histone chromosomal protein HMG-17	HMGN2	#N/A	1	#N/A	#N/A
CDKN2AIP N-terminal-like protein	CDKN2AIPNL	#N/A	#N/A	#N/A	1
Ubiquitin-associated protein 2	UBAP2	#N/A	#N/A	#N/A	#N/A
Phospholipid hydroperoxide glutathione peroxidase, mitochondrial	GPX4	#N/A	#N/A	#N/A	#N/A
Caveolin-1	CAV1	#N/A	#N/A	#N/A	1
Transmembrane emp24 domain-containing protein 2	TMED2	#N/A	#N/A	#N/A	#N/A
HLA class II histocompatibility antigen, DP alpha 1 chain	HLA-DPA1	1	1	#N/A	#N/A
Major facilitator superfamily domain-containing protein 10	MFSD10	#N/A	1	#N/A	#N/A
Metastasis-associated protein MTA2	MTA2	2	#N/A	#N/A	#N/A
Protection of telomeres protein 1	POT1	#N/A	#N/A	#N/A	1
Fragile X mental retardation protein 1	FMR1	#N/A	#N/A	1	#N/A
Rap1 GTPase-GDP dissociation stimulator 1	RAP1GDS1	#N/A	#N/A	#N/A	#N/A
Ubiquitin-like protein 4A	UBL4A	#N/A	#N/A	#N/A	#N/A
Transcription initiation factor TFIID subunit 5	TAF5	#N/A	#N/A	1	#N/A
Exocyst complex component 3	EXOC3	#N/A	#N/A	#N/A	#N/A
Developmentally-regulated GTP-binding protein 1	DRG1	#N/A	#N/A	2	#N/A
Coiled-coil domain-containing protein 58	CCDC58	#N/A	#N/A	#N/A	#N/A
RNA polymerase-associated protein RTF1 homolog	RTF1	#N/A	#N/A	1	#N/A
Glycogen synthase kinase-3 alpha	GSK3A	#N/A	#N/A	#N/A	#N/A
Peptidylprolyl isomerase domain and WD repeat-containing protein 1	PPWD1	#N/A	#N/A	1	#N/A
Uncharacterized protein C15orf52	C15orf52	#N/A	1	#N/A	#N/A
Ubiquitin conjugation factor E4 B	UBE4B	#N/A	#N/A	#N/A	#N/A
CDK-activating kinase assembly factor MAT1	MNAT1	#N/A	#N/A	#N/A	#N/A
Basigin	BSG	#N/A	#N/A	#N/A	#N/A
RNA-binding protein with multiple splicing 2	RBPMS2	#N/A	2	#N/A	#N/A
Metaxin-2	MTX2	1	#N/A	#N/A	#N/A
Mitochondrial dicarboxylate carrier	SLC25A10	#N/A	1	#N/A	#N/A
60S ribosomal protein L36	RPL36	#N/A	1	#N/A	#N/A
Thioredoxin-related transmembrane protein 2	TMX2	#N/A	1	#N/A	#N/A
Derlin-1	DERL1	#N/A	2	#N/A	#N/A
Angio-associated migratory cell protein	AAMP	#N/A	#N/A	1	#N/A
Major centromere autoantigen B	CENPB	1	#N/A	#N/A	#N/A
[truncated: 127 more rows]
